# Supplementary material for: LC-MS Analysis Revealed the Significantly Different Metabolic Profiles in Spent Culture Media of Human Embryos with Distinct Morphology, Karyotype and Implantation Outcomes
Source: Int J Mol Sci. 2022 Feb 28;23(5):2706. doi: 10.3390/ijms23052706 (PMC8911215; doi:10.3390/ijms23052706)
Supplement: Supplementary file 1 [file ijms-23-02706-s001.zip]

Archive with 6 entries (6 files):
- Figure S1.pdf
- Table S1.xlsx
- Table S2.xlsx
- Table S3.pdf
- Table S4.xlsx
- Table S5.xlsx
