# Supplementary material for: LC-MS Analysis Revealed the Significantly Different Metabolic Profiles in Spent Culture Media of Human Embryos with Distinct Morphology, Karyotype and Implantation Outcomes
Source: Int J Mol Sci. 2022 Feb 28;23(5):2706. doi: 10.3390/ijms23052706 (PMC8911215; doi:10.3390/ijms23052706)
Supplement: Supplementary file 1 [file ijms-23-02706-s001.zip › Table S1.xlsx]

## Sheet: Legend
Sheet 1	Final list of possible HMDB identifications for molecular ions with statistically significant fold change ≤2 between euploid and aneuploid SECM
Sheet 2	List of molecular ions contributing the most to the difference between groups according to OPLS-DA model (VIP ions)
Sheet 3	List of possible identifications of OPLS-DA VIP molecular ions from HMDB database within 15 ppm accuracy, which were then used for ORA pathway analysis to find pathways of interest

## Sheet: 1.aneu_biomarkers
query_mass	compound_id	compound_name	kegg_id	formula	monoisotopic_mass	adduct	adduct_type	adduct_m/z	delta(ppm)
367.27	HMDB0015374	Bepridil	C06847	C24H34N2O	366.267	M+H	+	367.274	12
355.289	HMDB0011538	MG(0:0/18:2(9Z,12Z)/0:0)	n/a	C21H38O4	354.277	M+H	+	355.284	14
355.289	HMDB0011568	MG(18:2(9Z,12Z)/0:0/0:0)	n/a	C21H38O4	354.277	M+H	+	355.284	14
309.228	HMDB0037162	1,2,3-Tris(1-ethoxyethoxy)propane	n/a	C15H32O6	308.22	M+H	+	309.227	2
309.228	HMDB0062649	N(1),N(12)-diacetylsperminium(2+)	n/a	C14H32N4O2	288.251	M+Na	+	309.226	6
309.228	HMDB0002172	N1,N12-Diacetylspermine	C03413	C14H30N4O2	286.237	M+Na	+	309.226	6
295.195	HMDB0014607	Sodium Tetradecyl Sulfate	n/a	C14H30O4S	294.186	M+H	+	295.194	5
295.195	HMDB0172399	Sodium Tetradecyl Sulfate	n/a	C14H30O4S	294.186	M+H	+	295.194	5
295.195	HMDB0011684	N(6)-(Octanoyl)lysine	n/a	C14H28N2O3	272.21	M+Na	+	295.199	14
309.204	HMDB0000672	Hexadecanedioic acid	C19615	C16H30O4	286.214	M+Na	+	309.204	2
309.204	HMDB0061936	Isooctanedioldibutyrate	n/a	C16H30O4	286.214	M+Na	+	309.204	2
309.204	HMDB0062018	1-[2-(Isobutyryloxy)-1-methylethyl]-2,2-dimethylpropyl 2-methylpropanoate	n/a	C16H30O4	286.214	M+Na	+	309.204	2
309.204	HMDB0059777	2,2,4-Trimethyl-1,3-pentadienol diisobutyrate	n/a	C16H30O4	286.214	M+Na	+	309.204	2
309.204	HMDB0041287	16-Hydroxy-10-oxohexadecanoic acid	n/a	C16H30O4	286.214	M+Na	+	309.204	2
309.204	HMDB0062359	(6E,10S,12Z)-10-hydroxy-3-oxooctadeca-6,8,12-trienoic acid	n/a	C18H28O4	308.199	M+H	+	309.206	6
309.204	HMDB0062357	(6E,10R,12Z)-10-hydroxy-3-oxooctadeca-6,8,12-trienoic acid	n/a	C18H28O4	308.199	M+H	+	309.206	6
309.204	HMDB0184806	(15S)-5,13,17-trihydroxy-15-methyltetracyclo[8.7.0.0²,⁷.0¹¹,¹⁵]heptadecan-14-one	n/a	C18H28O4	308.199	M+H	+	309.206	6
309.204	HMDB0184807	(15S)-5,17-dihydroxy-15-(hydroxymethyl)tetracyclo[8.7.0.0²,⁷.0¹¹,¹⁵]heptadecan-14-one	n/a	C18H28O4	308.199	M+H	+	309.206	6
309.204	HMDB0184805	(15S)-5,8,17-trihydroxy-15-methyltetracyclo[8.7.0.0²,⁷.0¹¹,¹⁵]heptadecan-14-one	n/a	C18H28O4	308.199	M+H	+	309.206	6
309.204	HMDB0164463	1-(3,4-dihydroxyphenyl)-5-hydroxydodecan-3-one	n/a	C18H28O4	308.199	M+H	+	309.206	6
309.204	HMDB0040867	5-O-Methylembelin	C10373	C18H28O4	308.199	M+H	+	309.206	6
309.204	HMDB0031471	Diplodiatoxin	n/a	C18H28O4	308.199	M+H	+	309.206	6
309.204	HMDB0032664	Corchorifatty acid A	n/a	C18H28O4	308.199	M+H	+	309.206	6
309.204	HMDB0029852	Methylgingerol	n/a	C18H28O4	308.199	M+H	+	309.206	6
309.204	HMDB0033243	Corchorifatty acid D	n/a	C18H28O4	308.199	M+H	+	309.206	6
309.204	HMDB0034781	Dihydrocapsiate	n/a	C18H28O4	308.199	M+H	+	309.206	6
389.252	HMDB0012109	5,6-Dihydroxyprostaglandin F1a	C06475	C20H36O7	388.246	M+H	+	389.253	4
389.252	HMDB0015374	Bepridil	C06847	C24H34N2O	366.267	M+Na	+	389.256	12
239.165	HMDB0112083	3-(3,4-dimethyl-5-pentylfuran-2-yl)-propanoic acid	n/a	C14H22O3	238.157	M+H	+	239.164	1
239.165	HMDB0038256	Geranyl acetoacetate	n/a	C14H22O3	238.157	M+H	+	239.164	1
239.165	HMDB0000387	(S)-3-hydroxylauric acid	n/a	C12H24O3	216.173	M+Na	+	239.162	11
239.165	HMDB0010728	(R)-3-Hydroxydodecanoic acid	n/a	C12H24O3	216.173	M+Na	+	239.162	11
239.165	HMDB0040169	xi-5-Hydroxydodecanoic acid	n/a	C12H24O3	216.173	M+Na	+	239.162	11
239.165	HMDB0062032	3-hydroxy-2,4,4-trimethylpentyl 2-methylpropanoate	n/a	C12H24O3	216.173	M+Na	+	239.162	11
239.165	HMDB0002059	12-Hydroxydodecanoic acid	C08317	C12H24O3	216.173	M+Na	+	239.162	11
359.165	HMDB0035802	S-Japonin	n/a	C19H28O3S	336.176	M+Na	+	359.165	1
359.165	HMDB0142451	2-{4-[(1E)-1,2-diphenylbut-1-en-1-yl]phenoxy}acetic acid	n/a	C24H22O3	358.157	M+H	+	359.164	2
359.165	HMDB0142481	2-{4-[(1E)-1-(3-hydroxyphenyl)-2-phenylbut-1-en-1-yl]phenoxy}acetaldehyde	n/a	C24H22O3	358.157	M+H	+	359.164	2
359.165	HMDB0015535	Cilastatin	C01675	C16H26N2O5S	358.156	M+H	+	359.164	4
359.165	HMDB0167933	3,4,5-trihydroxy-6-[(8-hydroxynonan-2-yl)oxy]oxane-2-carboxylic acid	n/a	C15H28O8	336.178	M+Na	+	359.168	8
359.165	HMDB0167935	3,4,5-trihydroxy-6-[(2-hydroxynonyl)oxy]oxane-2-carboxylic acid	n/a	C15H28O8	336.178	M+Na	+	359.168	8
359.165	HMDB0167940	3,4,5-trihydroxy-6-[(9-hydroxynonan-2-yl)oxy]oxane-2-carboxylic acid	n/a	C15H28O8	336.178	M+Na	+	359.168	8
359.165	HMDB0167939	3,4,5-trihydroxy-6-[(8-hydroxynonyl)oxy]oxane-2-carboxylic acid	n/a	C15H28O8	336.178	M+Na	+	359.168	8
359.165	HMDB0170958	3,4,5-trihydroxy-6-[(9-hydroxynonyl)oxy]oxane-2-carboxylic acid	n/a	C15H28O8	336.178	M+Na	+	359.168	8
359.165	HMDB0167936	3,4,5-trihydroxy-6-[(1-hydroxynonan-2-yl)oxy]oxane-2-carboxylic acid	n/a	C15H28O8	336.178	M+Na	+	359.168	8
359.165	HMDB0163261	3,4,5-trihydroxy-6-{[(6Z,9E)-11-oxoundeca-6,9-dien-1-yl]oxy}oxane-2-carboxylic acid	n/a	C17H26O8	358.163	M+H	+	359.17	15
359.165	HMDB0163253	3,4,5-trihydroxy-6-{[(6Z,9E)-11-oxoundeca-6,9-dien-2-yl]oxy}oxane-2-carboxylic acid	n/a	C17H26O8	358.163	M+H	+	359.17	15
359.165	HMDB0163250	3,4,5-trihydroxy-6-{[(6Z,9E)-11-oxoundeca-6,9-dien-5-yl]oxy}oxane-2-carboxylic acid	n/a	C17H26O8	358.163	M+H	+	359.17	15
359.165	HMDB0163249	3,4,5-trihydroxy-6-[(5Z)-undeca-2,5-dienoyloxy]oxane-2-carboxylic acid	n/a	C17H26O8	358.163	M+H	+	359.17	15
231.973	HMDB0167320	[(1-isothiocyanatobut-3-en-2-yl)oxy]sulfonic acid	n/a	C5H7NO4S2	208.982	M+Na	+	231.971	8
310.231	HMDB0032358	Lauroyl diethanolamide	n/a	C16H33NO3	287.246	M+Na	+	310.235	14
183.075	HMDB0145385	{[(4-oxobutyl)amino]methyl}carbamic acid	n/a	C6H12N2O3	160.085	M+Na	+	183.074	7
183.075	HMDB0145420	[(1-oxo-1λ⁵-pyrrolidin-1-yl)methyl]carbamic acid	n/a	C6H12N2O3	160.085	M+Na	+	183.074	7
183.075	HMDB0003459	D-Alanyl-D-alanine	C00993	C6H12N2O3	160.085	M+Na	+	183.074	7
183.075	HMDB0031411	4-Acetamido-2-aminobutanoic acid	C06442	C6H12N2O3	160.085	M+Na	+	183.074	7
183.075	HMDB0145425	[(2-hydroxypyrrolidin-1-yl)methyl]carbamic acid	n/a	C6H12N2O3	160.085	M+Na	+	183.074	7
183.075	HMDB0028680	Alanylalanine	n/a	C6H12N2O3	160.085	M+Na	+	183.074	7
269.248	HMDB0030997	Cyclohexaneundecanoic acid	C12100	C17H32O2	268.24	M+H	+	269.248	1
269.248	HMDB0062437	(9Z)-heptadecenoic acid	n/a	C17H32O2	268.24	M+H	+	269.248	1
269.248	HMDB0040888	2,4-Heptadecanedione	n/a	C17H32O2	268.24	M+H	+	269.248	1
269.248	HMDB0031046	9E-Heptadecenoic acid	C16536	C17H32O2	268.24	M+H	+	269.248	1
269.248	HMDB0060038	10Z-Heptadecenoic acid	n/a	C17H32O2	268.24	M+H	+	269.248	1
269.248	HMDB0061858	7-Hexadecenoic acid, methyl ester	n/a	C17H32O2	268.24	M+H	+	269.248	1
136.982	HMDB0014118	Trifluoroacetic acid	n/a	C2HF3O2	113.993	M+Na	+	136.982	3
359.241	HMDB0012983	Kinetensin 1-3	n/a	C15H30N6O4	358.233	M+H	+	359.24	3
261.131	HMDB0032857	Glycerol tripropanoate	n/a	C12H20O6	260.126	M+H	+	261.133	7
257.212	HMDB0040904	Ipomeatetrahydrofuran	n/a	C15H28O3	256.204	M+H	+	257.211	2
403.234	HMDB0015698	Cinitapride	n/a	C21H30N4O4	402.227	M+H	+	403.234	1
403.234	HMDB0034159	Acetyl tributyl citrate	n/a	C20H34O8	402.225	M+H	+	403.233	2
403.234	HMDB0176329	6-(1,3-dioxotetradecan-2-yl)-3,4,5-trihydroxyoxane-2-carboxylic acid	n/a	C20H34O8	402.225	M+H	+	403.233	2
403.234	HMDB0159620	3,4,5-trihydroxy-6-[(5E)-tetradec-5-enoyloxy]oxane-2-carboxylic acid	n/a	C20H34O8	402.225	M+H	+	403.233	2
403.234	HMDB0159809	3,4,5-trihydroxy-6-[(5Z)-tetradec-5-enoyloxy]oxane-2-carboxylic acid	n/a	C20H34O8	402.225	M+H	+	403.233	2

## Sheet: 2.OPLS_DA_vip_aneuploidy
	p[1]	p(corr)[1]
100.076	-2.331	-0.3259
100.076	-0.35794	-0.050045
100.088	0.16491	0.023057
101.004	-1.9164	-0.26794
102.092	-1.6799	-0.23487
102.055	-1.0954	-0.15316
102.536	-0.45698	-0.063891
103.051	-2.2442	-0.31376
103.055	-1.6197	-0.22645
103.956	0.62131	0.086866
103.956	2.015	0.28173
104.071	-1.3072	-0.18276
105.043	-0.68393	-0.095622
105.954	-0.20245	-0.028306
106.087	-0.71589	-0.10009
106.951	-2.0338	-0.28435
107.086	1.9857	0.27763
108.066	-1.6087	-0.22492
109.102	0.58946	0.082414
110.058	-0.21596	-0.030194
110.021	-1.0448	-0.14608
110.021	-0.57329	-0.080153
111.01	-0.77552	-0.10843
111.04	-1.4778	-0.20662
111.021	0.62242	0.087022
111.081	0.10914	0.015259
111.081	-1.1121	-0.15548
111.081	-2.2449	-0.31387
111.045	0.49044	0.06857
111.541	-1.273	-0.17798
112.007	-1.7841	-0.24943
111.985	-1.5318	-0.21416
112.087	-1.0674	-0.14924
112.967	0.21164	0.02959
113.097	1.9619	0.27429
113.964	0.63537	0.088832
114.067	0.34512	0.048252
115.055	-3.2598	-0.45576
115.055	-1.7462	-0.24414
116.071	-1.0847	-0.15165
116.058	-1.3351	-0.18667
117.058	-3.1733	-0.44366
117.071	-0.61933	-0.08659
118.087	-1.2432	-0.17381
118.047	0.49128	0.068687
118.066	-0.86176	-0.12048
119.082	0.3067	0.042881
119.07	-1.7335	-0.24236
119.082	-0.012316	-0.001722
120.004	0.70709	0.09886
120.081	1.2923	0.18068
121.065	1.0824	0.15133
121.069	0.2292	0.032045
121.975	-1.8638	-0.26059
121.967	0.40985	0.057302
121.967	2.4706	0.34542
122.061	0.96137	0.13441
122.072	1.3343	0.18656
122.548	-1.8473	-0.25828
122.548	-1.0822	-0.15131
122.936	2.4419	0.34141
123.092	0.43926	0.061414
123.045	0.23462	0.032803
123.972	-1.8261	-0.25532
124.048	-1.1228	-0.15698
125.058	-0.56325	-0.07875
125.037	1.7125	0.23943
125.084	0.80244	0.11219
125.987	-1.1443	-0.15999
126.103	-1.1925	-0.16673
126.037	-0.53572	-0.0749
126.055	0.90551	0.1266
126.537	-1.7633	-0.24654
127.04	-0.23304	-0.032581
127.112	-0.0056235	-0.00078623
128.082	-0.67009	-0.093687
128.119	1.3541	0.18931
128.144	0.63533	0.088828
128.951	0.043632	0.0061003
129.055	-0.9381	-0.13116
129.103	0.57843	0.080871
130.008	-0.045917	-0.0064197
130.087	-0.95899	-0.13408
130.066	0.52231	0.073025
130.065	-1.1606	-0.16227
131.011	-0.6978	-0.097562
130.967	-1.1318	-0.15823
131.07	-2.0255	-0.28319
131.086	1.214	0.16973
131.975	-2.119	-0.29626
132.102	0.00049206	6.8797e-05
132.066	-1.3911	-0.19449
132.988	-2.3901	-0.33417
133.084	-1.6046	-0.22435
133.101	0.054316	0.007594
134.082	-2.3619	-0.33022
134.045	-0.029373	-0.0041067
135.003	-2.744	-0.38365
135.048	-1.5332	-0.21435
136.001	1.1749	0.16427
136.084	-0.40631	-0.056808
136.983	-2.6129	-0.36532
137.096	1.47	0.20552
137.069	-2.6834	-0.37517
138.077	-1.5338	-0.21445
138.907	-2.8882	-0.4038
139.073	-0.79927	-0.11175
139.018	-1.249	-0.17462
139.982	-1.0338	-0.14454
140.079	1.6856	0.23566
140.05	-0.7786	-0.10886
140.082	1.5629	0.21851
141.007	-1.946	-0.27207
141.014	-1.4675	-0.20518
141.058	-2.4187	-0.33816
141.078	0.048013	0.0067128
141.051	0.25982	0.036325
141.959	0.45607	0.063764
141.979	0.46356	0.064811
142.095	1.5398	0.21528
142.061	-2.6593	-0.3718
142.087	-1.2015	-0.16799
142.939	-2.3727	-0.33173
143.061	0.49735	0.069535
143.073	-2.9205	-0.40833
143.086	-0.35083	-0.04905
143.086	-1.796	-0.2511
143.997	-2.0916	-0.29243
144.081	-2.1795	-0.30473
144.113	1.3448	0.18803
144.081	0.84325	0.1179
144.074	-0.80288	-0.11225
145.076	2.7439	0.38363
144.982	-1.0929	-0.1528
144.982	-2.0308	-0.28393
144.982	-0.5597	-0.078254
144.983	-1.1406	-0.15947
145.085	-2.8362	-0.39654
145.061	1.2191	0.17045
145.17	-1.1448	-0.16005
145.986	1.1435	0.15988
145.986	-0.57679	-0.080642
146.082	0.27523	0.03848
146.129	1.4857	0.20772
146.06	-2.7757	-0.38808
146.166	0.35425	0.049529
146.981	1.4496	0.20268
146.981	-0.43331	-0.060583
146.981	1.2526	0.17514
147.066	-0.68084	-0.095191
147.066	1.1013	0.15398
147.066	0.94293	0.13183
147.077	0.24917	0.034837
147.077	0.18961	0.026511
148.08	2.2611	0.31613
148.936	-1.1246	-0.15724
148.977	-0.96185	-0.13448
149.069	-0.59595	-0.083321
150.014	-1.7632	-0.24652
150.027	-0.41038	-0.057376
150.076	0.35088	0.049057
151.048	0.71525	0.1
151.036	1.2312	0.17214
151.148	-1.4468	-0.20228
151.979	-1.8516	-0.25887
152.071	-1.0707	-0.1497
152.039	-1.1071	-0.15478
153.055	0.52577	0.07351
153.055	-1.7111	-0.23923
154.005	-0.74629	-0.10434
154.005	-1.3772	-0.19255
154.095	1.6128	0.22549
154.991	1.3159	0.18398
154.991	-1.926	-0.26928
154.99	1.1061	0.15465
154.991	-0.43962	-0.061465
155.071	-2.0494	-0.28653
155.093	-0.57474	-0.080356
155.441	-0.38758	-0.054189
156.074	-1.3033	-0.18222
156.081	1.644	0.22985
156.967	-2.5978	-0.3632
156.991	1.2243	0.17117
157.086	-2.2125	-0.30934
157.086	-0.73581	-0.10288
158.003	1.7562	0.24553
158.082	-2.7858	-0.38948
158.093	-0.48924	-0.068402
158.09	-0.096261	-0.013458
158.154	-0.84717	-0.11844
158.962	0.21447	0.029986
158.964	-0.97345	-0.1361
158.964	1.7999	0.25164
159.081	-2.0963	-0.29309
159.081	-1.6318	-0.22815
159.081	2.193	0.30661
159.081	0.10815	0.015121
159.081	-2.1968	-0.30714
159.102	-1.2121	-0.16947
159.969	-1.8068	-0.25262
160.089	-1.4766	-0.20645
160.105	0.10573	0.014782
160.969	-1.909	-0.2669
161.093	-0.8667	-0.12118
161.1	-0.73504	-0.10277
162.008	0.49035	0.068557
162.092	1.1423	0.1597
163.054	-1.2263	-0.17146
162.999	-0.65085	-0.090996
163.148	0.37845	0.052912
164.071	-0.068892	-0.0096319
164.079	0.64947	0.090804
164.921	0.61189	0.085551
165.091	1.2136	0.16968
165.983	1.6459	0.23011
165.983	-0.50048	-0.069974
166.087	-0.6954	-0.097225
166.098	1.0185	0.1424
167.013	-1.5843	-0.22151
167.013	-1.2274	-0.1716
167.079	-1.4765	-0.20644
167.034	-0.62825	-0.087837
167.13	0.50964	0.071255
167.086	-2.5469	-0.35609
167.064	-0.69183	-0.096727
167.978	1.2403	0.17341
167.982	0.77602	0.1085
168.11	-0.28351	-0.039638
168.038	0.21133	0.029547
169.084	-0.78209	-0.10935
169.046	0.92477	0.12929
169.076	-3.0594	-0.42775
169.159	0.42753	0.059774
169.978	-0.27559	-0.038531
169.978	-2.5536	-0.35703
170.082	1.5069	0.21068
170.06	-3.2013	-0.44758
169.978	-0.39495	-0.055219
170.162	0.47498	0.066408
171.077	0.39526	0.055262
171.102	-1.5789	-0.22075
171.186	1.2877	0.18004
171.175	0.45479	0.063585
171.993	0.6484	0.090654
171.993	0.71261	0.099632
172.105	-0.59322	-0.08294
172.108	0.18516	0.025887
172.142	1.4064	0.19664
172.977	0.8588	0.12007
173.071	-2.1867	-0.30573
173.104	-1.0854	-0.15175
174.113	-0.42136	-0.058911
174.085	-1.5817	-0.22114
174.088	0.47473	0.066373
174.938	-2.0245	-0.28306
175.112	-1.9126	-0.2674
175.115	-0.93025	-0.13006
175.949	2.002	0.27991
176.115	-1.802	-0.25194
176.972	-1.2604	-0.17622
176.974	0.08665	0.012115
177.092	0.036722	0.0051342
178.066	1.8091	0.25293
179.093	0.051826	0.0072459
179.143	-0.51255	-0.071661
179.934	-2.3636	-0.33046
180.114	1.6466	0.23022
180.045	-1.079	-0.15085
181.086	0.65765	0.091948
181.163	0.41546	0.058087
181.989	1.4969	0.20929
182.081	-0.1933	-0.027026
182.04	-1.1725	-0.16393
182.986	0.068585	0.0095891
183.081	-0.10021	-0.014011
183.092	-2.8721	-0.40156
183.075	-2.7415	-0.38329
183.175	-3.0098	-0.4208
184.084	-0.020465	-0.0028613
184.076	-2.7532	-0.38493
184.145	2.4477	0.34223
185.081	-0.85706	-0.11983
185.097	-2.0772	-0.29042
185.024	-0.97753	-0.13667
185.19	-0.31234	-0.043668
186.113	-0.080827	-0.011301
186.157	-0.5995	-0.083817
186.149	-1.9168	-0.26799
186.957	-0.4924	-0.068843
187.103	1.1362	0.15885
187.112	-3.3841	-0.47314
187.17	0.19168	0.0268
188.071	-0.73783	-0.10316
188.104	1.2185	0.17036
188.071	-1.5996	-0.22365
189.091	-2.0338	-0.28435
189.092	-2.9154	-0.40761
189.091	0.5008	0.070019
190.072	0.98751	0.13807
190.05	1.7963	0.25114
190.078	-2.2082	-0.30873
190.993	-0.3533	-0.049396
190.988	-1.4429	-0.20174
191.105	0.22216	0.031061
191.978	-1.8118	-0.25331
192.062	1.5317	0.21416
192.08	-2.4075	-0.3366
192.962	-0.92023	-0.12866
193.12	-1.5131	-0.21155
193.974	-0.17064	-0.023857
194.087	1.1026	0.15416
194.163	0.3477	0.048613
195.102	-1.0723	-0.14992
195.994	1.7282	0.24162
196.097	-1.2234	-0.17104
196.155	-0.44404	-0.062082
196.866	-1.7831	-0.2493
197.097	-0.41349	-0.057811
197.096	0.35801	0.050055
198.098	-1.557	-0.21768
198.863	-2.23	-0.31179
199.094	0.21264	0.02973
199.988	1.5021	0.21001
199.991	-1.6447	-0.22994
200.103	-1.0241	-0.14318
200.165	-0.6672	-0.093283
200.095	-2.0414	-0.28542
200.238	2.4342	0.34034
200.86	-1.9694	-0.27535
201.113	-1.1912	-0.16654
200.973	-0.011351	-0.001587
201.113	-0.83745	-0.11709
202.038	-0.35475	-0.049599
202.05	-0.64653	-0.090393
202.153	-2.427	-0.33933
202.857	-1.459	-0.20399
203.103	-1.6979	-0.23739
203.082	-0.86649	-0.12115
204.057	-0.63844	-0.089262
204.967	0.69357	0.09697
205.116	1.6166	0.22602
205.116	-1.6349	-0.22857
205.116	-3.3617	-0.47001
205.159	-1.2032	-0.16822
206.101	-0.95309	-0.13325
206.101	-1.0243	-0.14321
206.116	-0.33057	-0.046218
207.079	-1.1854	-0.16573
208.097	-1.0913	-0.15258
208.04	-1.008	-0.14093
208.191	-1.3996	-0.19568
208.191	-0.93666	-0.13096
208.859	0.6643	0.092877
209.079	-2.7143	-0.37949
209.177	1.0811	0.15116
210.051	0.24413	0.034132
210.08	-0.64698	-0.090456
210.888	-3.0107	-0.42094
211.11	-2.488	-0.34786
211.133	0.059304	0.0082914
211.087	-3.2706	-0.45727
211.985	-1.2734	-0.17804
211.985	-1.6817	-0.23513
213.092	-1.1776	-0.16465
213.185	-0.68117	-0.095236
214.004	0.59512	0.083205
214.253	1.1519	0.16104
214.253	-0.24758	-0.034614
214.253	1.7687	0.24729
214.152	-1.6545	-0.23132
214.253	-1.5562	-0.21757
215.041	-0.60545	-0.08465
215.128	0.17007	0.023778
215.965	-1.7153	-0.23983
216.168	-3.0128	-0.42123
216.923	-0.9609	-0.13435
217.098	-2.7351	-0.38241
217.12	0.53283	0.074496
217.927	-1.4732	-0.20598
218.046	-2.5654	-0.35868
218.111	-2.315	-0.32367
218.92	0.82308	0.11508
219.023	0.72748	0.10171
219.111	-1.925	-0.26914
219.077	-1.755	-0.24537
219.924	-0.56774	-0.079378
220.024	-0.4485	-0.062705
220.038	-1.7126	-0.23944
221.093	-2.8936	-0.40456
221.021	0.46347	0.0648
221.118	2.014	0.28158
221.19	-1.1496	-0.16072
222.08	0.093239	0.013036
222.879	-1.0603	-0.14824
223.17	-0.91835	-0.1284
224.151	0.64605	0.090326
224.876	-2.7209	-0.38042
225.128	-1.8592	-0.25994
225.03	-0.89678	-0.12538
225.186	0.034922	0.0048825
225.197	-0.14933	-0.020878
225.65	-1.4924	-0.20865
226.046	-0.68208	-0.095364
226.181	-1.9128	-0.26743
226.161	-0.85445	-0.11946
226.952	-2.8535	-0.39896
227.08	-2.0558	-0.28743
227.139	1.4991	0.20959
227.983	0.25169	0.03519
228.033	-0.83494	-0.11674
228.136	-2.1561	-0.30145
229.098	-3.3232	-0.46463
229.18	-0.014594	-0.0020405
229.995	-1.9451	-0.27194
229.995	-0.88049	-0.1231
230.095	-0.45161	-0.063141
230.248	0.77455	0.10829
230.248	0.95488	0.1335
230.983	-2.0659	-0.28883
231.121	-0.39138	-0.05472
231.104	-2.3324	-0.3261
231.146	-1.9797	-0.27679
231.973	-3.6076	-0.50439
232.017	-2.2177	-0.31007
232.181	0.32737	0.045771
232.658	-2.1132	-0.29545
232.897	-2.7926	-0.39044
233.093	-2.3232	-0.32481
233.16	-1.2027	-0.16815
234.025	-0.46364	-0.064823
234.171	1.8708	0.26156
235.001	-0.35312	-0.04937
235.001	-1.3645	-0.19078
235.131	-1.0293	-0.14391
235.869	-0.54967	-0.07685
236.004	-1.5415	-0.21551
236.004	-0.64718	-0.090485
236.223	-1.2846	-0.17961
236.223	-0.42369	-0.059238
236.222	-0.67274	-0.094058
236.223	-1.6238	-0.22702
236.222	-0.38515	-0.053849
236.21	-0.8445	-0.11807
236.223	1.3307	0.18605
237.034	-2.3999	-0.33554
237.034	0.21182	0.029615
237.149	-2.2282	-0.31153
237.185	-2.0204	-0.28248
238.035	-0.092204	-0.012891
238.034	0.57244	0.080035
238.165	0.7235	0.10115
239.09	-0.1534	-0.021448
239.031	-0.3948	-0.055198
239.164	-3.1042	-0.43401
239.149	-1.7823	-0.24919
239.666	-1.4328	-0.20032
240.096	-2.5483	-0.35628
240.153	-1.5149	-0.2118
240.168	-2.4741	-0.34591
241.069	-0.65508	-0.091589
241.144	-1.6051	-0.22441
241.971	-2.356	-0.32939
242.1	-2.0982	-0.29336
242.926	-2.2947	-0.32083
243.196	1.1326	0.15835
243.078	-2.6657	-0.3727
244.08	1.097	0.15338
244.191	-1.4657	-0.20492
245.079	-0.7129	-0.099673
245.136	-1.8962	-0.26512
245.136	-1.0924	-0.15272
245.093	-3.4315	-0.47977
245.079	-0.25591	-0.03578
245.136	0.034921	0.0048824
245.195	-1.3996	-0.19569
245.175	-0.79555	-0.11123
246.101	-2.1739	-0.30394
246.082	-2.0394	-0.28513
246.582	-0.91271	-0.12761
247.097	-3.3382	-0.46672
247.097	-1.7895	-0.25019
247.207	-1.9642	-0.27462
247.639	-2.2241	-0.31096
248.106	-2.7624	-0.38622
248.807	-0.75157	-0.10508
249.036	-1.6348	-0.22857
249.114	-2.1492	-0.30049
249.185	0.036634	0.0051219
249.976	0.5492	0.076785
250.202	1.7105	0.23915
250.804	0.96581	0.13503
250.973	-2.6979	-0.3772
250.973	0.58096	0.081226
250.973	-0.54283	-0.075894
251.103	-1.4198	-0.19851
250.973	0.54091	0.075626
251.165	-3.3808	-0.47269
251.047	0.10834	0.015147
251.165	-1.5614	-0.2183
251.933	-0.72804	-0.10179
252.106	-2.9225	-0.4086
252.174	-1.8353	-0.2566
252.217	-2.4586	-0.34375
252.801	-0.66581	-0.093089
253.011	-0.80943	-0.11317
253.011	-1.2997	-0.18172
253.253	-1.4853	-0.20766
254.008	-1.9636	-0.27453
254.015	1.8522	0.25895
254.049	-0.67566	-0.094466
254.824	-1.3037	-0.18227
255.064	1.1281	0.15772
255.044	-0.12096	-0.016911
255.196	-2.6729	-0.3737
256.07	-1.5013	-0.20991
256.161	-3.2332	-0.45205
256.264	-0.30491	-0.042631
256.176	0.1526	0.021335
256.821	-2.7686	-0.38709
257.074	-0.028271	-0.0039526
257.004	-1.4753	-0.20627
257.212	-2.4507	-0.34264
257.983	-0.44525	-0.062252
258.111	-0.74263	-0.10383
258.28	0.82136	0.11484
258.958	-0.052918	-0.0073986
259.168	0.80009	0.11186
259.191	-2.3241	-0.32494
259.947	-2.2549	-0.31527
260.05	0.49342	0.068986
260.05	-3.5996	-0.50327
261.052	-0.78782	-0.11015
261.131	1.232	0.17225
261.131	-2.696	-0.37693
261.131	-0.11644	-0.01628
261.179	-2.9958	-0.41885
261.179	1.0324	0.14434
261.179	2.133	0.29822
261.962	-1.7272	-0.24148
262.096	-1.9486	-0.27244
262.054	-1.8679	-0.26116
262.148	-0.93529	-0.13077
262.165	1.3502	0.18878
262.166	-1.6438	-0.22983
263.075	0.69121	0.09664
263.103	-0.48853	-0.068303
263.103	-2.6815	-0.3749
263.136	-1.0184	-0.14239
263.171	0.70612	0.098724
264.107	-2.3548	-0.32923
264.082	-1.0426	-0.14577
264.106	-1.4742	-0.20611
264.233	0.2707	0.037847
264.2	-0.43051	-0.060191
264.853	-1.5136	-0.21162
265.137	-2.3382	-0.32692
265.178	-2.2171	-0.30998
266.197	0.21445	0.029983
266.85	-0.65625	-0.091752
267.027	1.5664	0.21901
267.102	-0.7628	-0.10665
267.027	-0.73084	-0.10218
267.172	-2.1213	-0.29658
267.157	-0.96313	-0.13466
267.976	0.85843	0.12002
267.976	-0.35695	-0.049906
267.979	0.30876	0.043169
268.155	-2.218	-0.3101
268.105	-0.6667	-0.093213
268.155	-1.3711	-0.19169
268.212	-0.83472	-0.1167
268.847	0.25233	0.035279
269.079	-2.4094	-0.33687
269.09	-1.5899	-0.22228
269.139	-1.2306	-0.17206
269.248	-2.1812	-0.30496
269.944	-2.3784	-0.33253
270.093	-0.93772	-0.13111
270.027	-1.3433	-0.18781
270.027	-1.0176	-0.14228
270.942	-0.93384	-0.13056
271.022	-0.85719	-0.11985
271.188	-1.5351	-0.21462
271.152	0.27413	0.038327
271.966	-0.49723	-0.069519
272.895	-2.4768	-0.34629
273.168	-0.52747	-0.073747
273.168	-0.033671	-0.0047076
273.168	0.92616	0.12949
273.168	-0.91488	-0.12791
273.856	0.77373	0.10818
274.028	-1.6703	-0.23354
274.275	-0.832	-0.11632
274.882	0.1917	0.026802
275.147	0.2161	0.030213
275.278	0.87119	0.1218
275.854	-1.5803	-0.22094
276.027	-1.6571	-0.23169
276.027	1.4555	0.20349
276.879	-2.8592	-0.39975
277.031	-0.084423	-0.011803
277.031	-1.6125	-0.22545
277.083	-2.2926	-0.32053
277.214	-1.547	-0.21629
277.882	-0.99899	-0.13967
278.052	-0.94057	-0.1315
278.033	-2.2826	-0.31913
278.876	-2.8457	-0.39786
278.914	-1.4138	-0.19766
279.098	-3.2855	-0.45936
279.094	0.49837	0.069678
279.098	-2.6679	-0.37301
279.232	-0.79261	-0.11082
280.021	-2.45	-0.34254
280.101	-2.1863	-0.30567
280.097	1.3226	0.18491
280.02	-0.8672	-0.12125
280.176	-2.7406	-0.38317
280.212	-1.3295	-0.18588
280.838	-0.90822	-0.12698
281.006	-0.89225	-0.12475
281.006	0.45325	0.06337
282.28	0.3133	0.043804
282.192	1.3088	0.18298
283.07	1.3966	0.19527
283.191	0.38029	0.05317
284.006	-1.9471	-0.27223
285.012	-0.91141	-0.12743
285.085	0.98761	0.13808
285.038	0.23355	0.032653
285.066	-1.9562	-0.2735
285.279	-0.35959	-0.050275
285.915	-1.7652	-0.2468
286.12	-2.4919	-0.3484
286.908	-1.3452	-0.18807
288.134	-2.2252	-0.31111
288.225	2.9925	0.41839
288.922	-1.7236	-0.24098
289.163	0.85164	0.11907
289.249	-0.81923	-0.11454
289.976	-0.55057	-0.076977
290.151	-2.4019	-0.33582
290.856	-2.8757	-0.40206
291.003	1.7774	0.2485
291.194	1.0433	0.14586
292	1.8886	0.26405
291.984	0.51803	0.072427
292	-1.6017	-0.22394
292.166	-2.2626	-0.31634
292.285	1.1651	0.1629
292.853	-2.3045	-0.3222
292.959	0.92783	0.12972
293.169	-3.2272	-0.4512
293.209	-0.17391	-0.024314
293.914	-1.5608	-0.21822
294	-0.70301	-0.098289
294.173	-0.65874	-0.0921
294.157	-2.1563	-0.30148
294.038	-1.0977	-0.15347
294.207	1.2442	0.17395
294.85	-0.8656	-0.12102
294.939	-0.68052	-0.095146
295.093	-2.4947	-0.3488
295.004	0.52761	0.073767
295.195	-3.5031	-0.48977
295.971	0.71879	0.1005
295.943	-0.51975	-0.072667
296.244	-2.8696	-0.4012
296.944	-1.6427	-0.22967
297.243	0.72628	0.10154
298.098	-0.30143	-0.042144
298.026	-1.7424	-0.24361
299.111	-0.63495	-0.088774
299.149	-3.4787	-0.48637
299.985	-3.3192	-0.46407
300.202	-0.81278	-0.11364
300.218	-0.27844	-0.038929
300.896	-1.1601	-0.1622
301.142	-2.6795	-0.37463
302.114	-0.95748	-0.13387
302.145	-2.9733	-0.41571
302.882	-0.076066	-0.010635
303.077	-0.85885	-0.12008
303.037	-1.2148	-0.16985
304.249	-0.91316	-0.12767
304.13	-2.4833	-0.3472
304.3	-0.97031	-0.13566
305.07	-1.0938	-0.15293
305.173	-0.5447	-0.076156
305.173	-0.35805	-0.050061
305.173	0.45704	0.063899
305.173	-0.32524	-0.045472
305.173	-1.7493	-0.24458
305.173	0.87095	0.12177
305.246	-0.60314	-0.084326
305.173	-1.3152	-0.18388
306.145	-2.6893	-0.37599
306.161	-0.8116	-0.11347
306.958	-2.1488	-0.30043
307.141	-2.6591	-0.37178
307.225	-2.0394	-0.28513
308.053	-0.80271	-0.11223
308.162	-0.2336	-0.03266
308.071	-2.7961	-0.39093
308.763	-0.92811	-0.12976
308.992	-0.81639	-0.11414
309.228	-3.2321	-0.45188
309.228	-0.83177	-0.11629
309.204	-1.9911	-0.27839
309.892	-1.4265	-0.19944
310.231	-2.8555	-0.39924
310.208	-2.8988	-0.40529
310.76	-0.48874	-0.068331
310.913	1.0451	0.14612
311.125	-1.8546	-0.2593
311.186	-2.2123	-0.30931
311.889	-1.0537	-0.14732
312.23	-1.6927	-0.23666
312.041	0.32503	0.045443
312.911	-0.28118	-0.039312
313.045	-0.27614	-0.038608
313.144	0.29354	0.041041
313.984	0.96418	0.1348
314.18	-1.8851	-0.26356
314.78	-3.2056	-0.44818
315.178	0.15649	0.021879
315.909	-2.0047	-0.28028
316.87	-2.3183	-0.32413
317.158	0.91989	0.12861
317.116	0.86115	0.1204
318.109	-3.1175	-0.43587
318.08	1.9014	0.26585
318.301	0.409	0.057184
318.97	0.29442	0.041163
319.225	0.10447	0.014607
320.037	0.08141	0.011382
320.197	-2.9715	-0.41545
320.317	1.1688	0.16341
320.875	-2.2197	-0.31034
321.201	-2.2699	-0.31736
321.041	-0.87504	-0.12234
322.034	0.0041142	0.00057521
322.238	-0.2729	-0.038155
322.198	-2.7523	-0.38481
322.812	-2.1552	-0.30133
323.201	-2.8052	-0.3922
324.218	-1.2556	-0.17555
324.152	1.5342	0.21451
324.218	1.8798	0.26281
324.327	-0.49867	-0.069721
324.809	-2.7362	-0.38255
325.178	-1.1591	-0.16206
325.33	1.5046	0.21036
326.093	-0.94273	-0.13181
326.151	-2.6163	-0.36579
326.823	0.47624	0.066584
327.035	-1.5312	-0.21408
327.178	-1.169	-0.16345
328	-1.8952	-0.26498
328.249	1.8908	0.26435
328.182	0.037554	0.0052505
328.937	-1.3853	-0.19369
329.194	2.1122	0.29531
329.949	-1.5531	-0.21714
329.949	-1.447	-0.2023
330.171	-0.0034104	-0.00047682
330.754	-0.84595	-0.11827
330.934	-2.4608	-0.34406
331.21	0.92313	0.12907
331.21	-0.27872	-0.038969
331.21	0.73813	0.1032
331.21	-0.40382	-0.056459
331.177	-2.0518	-0.28687
331.182	-1.8331	-0.25629
332.17	-2.245	-0.31387
332.28	0.063107	0.0088231
332.28	-1.3642	-0.19073
332.213	0.36319	0.050778
332.332	0.19297	0.026979
332.28	-0.16669	-0.023306
332.841	-0.41702	-0.058305
333.076	-1.0782	-0.15075
333.335	-1.2079	-0.16888
333.844	-2.8444	-0.39768
334.003	-1.2246	-0.17122
334.177	-1.8163	-0.25394
334.838	-2.5538	-0.35705
335.126	0.28138	0.03934
335.208	-1.1644	-0.1628
335.158	-1.9228	-0.26883
335.841	-2.5003	-0.34957
335.966	-0.00060441	-8.4504e-05
336.156	0.80415	0.11243
336.835	-1.4093	-0.19704
336.97	0.62924	0.087976
337.259	-2.7222	-0.3806
338.832	-1.0933	-0.15286
339.028	-1.5297	-0.21388
340.249	0.091346	0.012771
341.233	0.092358	0.012913
341.233	-0.48144	-0.067311
341.233	-1.3779	-0.19265
341.233	-1.0148	-0.14188
344.866	-3.634	-0.50808
346.025	0.55308	0.077328
347.063	-1.2414	-0.17356
347.96	-0.81758	-0.11431
347.96	-0.81603	-0.11409
348.164	0.96254	0.13458
348.991	-1.7799	-0.24885
349.061	0.02685	0.003754
349.982	-1.2205	-0.17064
350.291	1.0896	0.15235
350.812	-2.1416	-0.29942
350.988	-1.7693	-0.24737
351.873	-0.24043	-0.033616
352.183	1.5774	0.22054
352.298	0.76563	0.10704
352.809	-1.6712	-0.23365
352.898	1.5159	0.21194
353.901	-1.0829	-0.15141
354.08	-2.8505	-0.39853
354.077	-1.9607	-0.27413
354.286	-2.494	-0.34869
354.286	-4.0536	-0.56675
354.895	-3.6555	-0.51108
354.998	1.9571	0.27363
355.064	-2.78	-0.38868
355.088	-1.2034	-0.16825
355.289	-3.6829	-0.51491
355.289	-3.9823	-0.55677
355.899	-1.5478	-0.21641
356.068	-2.7783	-0.38844
356.91	-0.97609	-0.13647
357.065	-2.5152	-0.35166
357.964	-2.4411	-0.34129
358.259	-1.2528	-0.17516
358.202	0.014496	0.0020267
358.259	0.17912	0.025043
358.854	-1.7378	-0.24297
359.241	-2.6069	-0.36448
359.165	-3.4094	-0.47667
360.312	-0.042049	-0.005879
360.852	-1.9167	-0.26798
361.14	-0.18804	-0.02629
362.927	-2.1426	-0.29956
363.215	-1.3126	-0.18352
363.215	0.11493	0.016069
363.215	-0.85205	-0.11913
363.215	0.043024	0.0060153
363.215	-0.94227	-0.13174
363.215	0.82625	0.11552
363.215	-1.7456	-0.24406
363.156	-0.99926	-0.13971
364.218	-1.6699	-0.23348
364.218	0.048995	0.00685
364.218	-0.44638	-0.06241
364.218	-0.27383	-0.038285
364.168	-2.2548	-0.31525
364.218	0.94948	0.13275
364.218	-0.7237	-0.10118
364.917	0.13412	0.018751
366.722	-1.3325	-0.1863
367.27	-3.5472	-0.49594
367.948	-1.5227	-0.21289
368.273	-3.6828	-0.5149
368.872	-1.7732	-0.24792
369.848	-1.2756	-0.17835
370.054	-1.9784	-0.2766
370.281	-2.7658	-0.38669
370.869	-1.1749	-0.16427
370.976	-0.89614	-0.12529
370.976	-1.1782	-0.16473
371.316	-1.5214	-0.21272
371.93	-1.7074	-0.23872
372.32	-1.35	-0.18875
372.799	-1.3359	-0.18677
373.323	-0.13992	-0.019562
374.064	-2.2927	-0.32055
375.974	0.23487	0.032837
376.021	0.30135	0.042132
376.059	0.96161	0.13445
376.26	-2.7632	-0.38633
377.074	-1.709	-0.23894
377.264	-2.3846	-0.3334
377.996	-0.99236	-0.13874
378.926	0.25602	0.035795
379.992	-0.48766	-0.068181
380.338	0.13584	0.018993
381.178	-2.3148	-0.32363
382.317	-2.4576	-0.3436
382.768	-1.149	-0.16064
383.176	-1.7683	-0.24724
383.32	-2.7045	-0.37813
384.296	-3.3944	-0.47457
384.959	-1.8945	-0.26487
386.291	-1.0761	-0.15046
386.78	-1.1807	-0.16507
387.294	2.0513	0.2868
387.908	-1.1873	-0.166
388.343	-1.0249	-0.14329
388.776	-2.2874	-0.31981
389.252	-3.4951	-0.48867
389.252	0.56086	0.078415
389.346	1.3371	0.18695
390.799	-1.561	-0.21824
391.035	-2.1879	-0.3059
391.285	0.09508	0.013293
392.036	-2.2524	-0.31491
392.288	-0.15661	-0.021896
392.796	-2.0894	-0.29212
393.298	-1.1996	-0.16772
393.287	-2.6846	-0.37534
393.174	0.92011	0.12864
393.925	-1.7667	-0.24701
394.293	1.7426	0.24364
394.872	-1.6583	-0.23185
396.987	-0.92884	-0.12986
398.053	-2.5377	-0.35481
399.057	-2.1957	-0.30699
400.828	-2.3673	-0.33098
402.825	-3.7699	-0.52708
403.234	-2.4082	-0.33669
404.839	-1.5516	-0.21694
406.837	1.1855	0.16575
408.77	-1.1556	-0.16157
410.003	-0.53168	-0.074336
410.255	-0.12188	-0.017041
410.857	-3.5624	-0.49807
411.86	-2.8565	-0.39938
412.328	-3.5342	-0.49413
412.854	-1.4752	-0.20625
413.267	-0.56109	-0.078448
413.267	-2.0514	-0.28682
413.857	-1.6173	-0.22613
414.027	-1.4874	-0.20796
414.27	-1.3019	-0.18202
414.27	1.5793	0.22081
414.851	-1.1404	-0.15944
415.212	-3.1922	-0.44631
416.374	-1.2164	-0.17007
416.216	-3.7522	-0.5246
416.813	-1.4434	-0.20181
419.046	1.1821	0.16528
419.316	1.182	0.16526
421.318	-2.824	-0.39482
422.322	-2.9257	-0.40905
422.883	-0.81791	-0.11435
423.982	0.32313	0.045177
425.216	-0.15032	-0.021016
426.034	-0.87123	-0.12181
426.831	-2.7212	-0.38046
427.379	2.0041	0.2802
428.761	-2.3628	-0.33034
430.825	0.36464	0.050981
430.915	-2.3439	-0.32771
431.918	-0.08778	-0.012273
432.239	-3.9272	-0.54908
433.188	-1.0881	-0.15213
434.692	-0.32404	-0.045305
435.221	-2.4235	-0.33884
435.361	2.6263	0.36719
435.957	-1.4636	-0.20464
436.224	-1.6812	-0.23505
436.343	-1.4222	-0.19883
436.871	2.2709	0.3175
437.346	-0.80578	-0.11266
437.951	0.31765	0.044412
444.738	-0.54518	-0.076223
445.964	-1.5467	-0.21625
446.889	-0.80316	-0.11229
448.291	-0.29999	-0.041943
448.788	-3.5252	-0.49287
450.755	-2.7863	-0.38957
454.749	-2.1614	-0.3022
456.012	-1.8939	-0.26479
457.203	-2.137	-0.29879
460.27	-3.535	-0.49423
460.784	-0.96963	-0.13557
461.274	-3.1488	-0.44025
462.8	-1.5753	-0.22025
464.912	0.29627	0.041422
466.729	-0.78313	-0.10949
467.103	-1.6189	-0.22634
468.816	-2.4455	-0.34191
470.813	-2.4942	-0.34872
472.81	-1.8721	-0.26174
475.003	-0.72934	-0.10197
478.845	-0.2896	-0.040489
479.185	-1.6305	-0.22796
484.79	-1.2235	-0.17106
486.787	-1.8621	-0.26034
488.873	-1.0852	-0.15173
490.87	-1.0916	-0.15262
491.194	-2.4447	-0.3418
492.198	-2.0279	-0.28352
493.209	-3.0847	-0.43128
494.213	-3.0725	-0.42958
495.216	-2.8561	-0.39932
498.902	0.42489	0.059404
501.167	-1.9413	-0.27142
504.847	-1.1331	-0.15842
506.717	-0.54941	-0.076814
507.189	-1.8699	-0.26143
508.714	1.132	0.15827
510.711	-0.12611	-0.017631
515.191	-2.0908	-0.29232
523.219	0.33758	0.047198
523.219	1.538	0.21503
526.775	-2.4207	-0.33844
528.772	-2.0836	-0.29132
530.769	-3.5018	-0.4896
534.028	-1.4793	-0.20683
536.167	-1.0358	-0.14482
546.832	-0.74623	-0.10433
548.829	-1.2393	-0.17327
550.412	-0.07674	-0.010729
566.89	-0.69186	-0.09673
578.443	0.2869	0.040112
586.73	-0.85902	-0.1201
624.848	1.3669	0.19112
783.576	-1.0071	-0.1408
784.579	-1.3284	-0.18573
798.589	-0.85009	-0.11885
803.545	1.0498	0.14678
804.548	-2.2041	-0.30816

## Sheet: 3. Aneuploidy_oplsvip_identific
query_mass	compound_id	compound_name	kegg_id	formula	monoisotopic_mass	adduct	adduct_type	adduct_m/z	delta(ppm)
355.289	HMDB0011538	MG(0:0/18:2(9Z,12Z)/0:0)	n/a	C21H38O4	354.277	M+H	+	355.284	14
355.289	HMDB0011568	MG(18:2(9Z,12Z)/0:0/0:0)	n/a	C21H38O4	354.277	M+H	+	355.284	14
416.216	HMDB0038618	Acidissiminol	n/a	C25H31NO3	393.23	M+Na	+	416.22	9
355.289	HMDB0011538	MG(0:0/18:2(9Z,12Z)/0:0)	n/a	C21H38O4	354.277	M+H	+	355.284	14
355.289	HMDB0011568	MG(18:2(9Z,12Z)/0:0/0:0)	n/a	C21H38O4	354.277	M+H	+	355.284	14
231.973	HMDB0167320	[(1-isothiocyanatobut-3-en-2-yl)oxy]sulfonic acid	n/a	C5H7NO4S2	208.982	M+Na	+	231.971	8
260.05	HMDB0034251	N-Benzoylaspartic acid	n/a	C11H11NO5	237.064	M+Na	+	260.053	12
260.05	HMDB0038942	Methyl 2,3-dihydro-3,5-dihydroxy-2-oxo-3-indoleacetic acid	n/a	C11H11NO5	237.064	M+Na	+	260.053	12
260.05	HMDB0060436	Aminofructose 6-phosphate	C12214	C6H14NO8P	259.046	M+H	+	260.053	12
260.05	HMDB0001109	Glucosamine-1P	n/a	C6H14NO8P	259.046	M+H	+	260.053	12
260.05	HMDB0001254	Glucosamine 6-phosphate	C00352	C6H14NO8P	259.046	M+H	+	260.053	12
367.27	HMDB0015374	Bepridil	C06847	C24H34N2O	366.267	M+H	+	367.274	12
295.195	HMDB0014607	Sodium Tetradecyl Sulfate	n/a	C14H30O4S	294.186	M+H	+	295.194	5
295.195	HMDB0172399	Sodium Tetradecyl Sulfate	n/a	C14H30O4S	294.186	M+H	+	295.194	5
295.195	HMDB0011684	N(6)-(Octanoyl)lysine	n/a	C14H28N2O3	272.21	M+Na	+	295.199	14
389.252	HMDB0012109	5,6-Dihydroxyprostaglandin F1a	C06475	C20H36O7	388.246	M+H	+	389.253	4
389.252	HMDB0015374	Bepridil	C06847	C24H34N2O	366.267	M+Na	+	389.256	12
299.149	HMDB0036159	Toxin T2 tetrol	n/a	C15H22O6	298.142	M+H	+	299.149	2
299.149	HMDB0037560	3,7,8,15-Scirpenetetrol	n/a	C15H22O6	298.142	M+H	+	299.149	2
299.149	HMDB0145045	4-{2-[4-(diaminomethylidene)cyclohexa-2,5-dien-1-ylidene]ethyl}-2-hydroxy-3-oxocyclohexa-1,5-diene-1-carboximidamide	n/a	C16H18N4O2	298.143	M+H	+	299.15	3
299.149	HMDB0145048	4-{2-[4-(diaminomethylidene)cyclohexa-2,5-dien-1-ylidene]ethyl}-4-hydroxy-3-oxocyclohexa-1,5-diene-1-carboximidamide	n/a	C16H18N4O2	298.143	M+H	+	299.15	3
299.149	HMDB0145047	5-{2-[4-(diaminomethylidene)cyclohexa-2,5-dien-1-ylidene]ethyl}-4-oxo-7-oxabicyclo[4.1.0]hept-2-ene-2-carboximidamide	n/a	C16H18N4O2	298.143	M+H	+	299.15	3
299.149	HMDB0145046	4-{2-[4-(diaminomethylidene)cyclohexa-2,5-dien-1-ylidene]ethyl}-5-oxo-7-oxabicyclo[4.1.0]hept-2-ene-1-carboximidamide	n/a	C16H18N4O2	298.143	M+H	+	299.15	3
299.149	HMDB0145052	(4E)-4-{2-[4-(diaminomethylidene)cyclohexa-2,5-dien-1-ylidene]ethylidene}-6-hydroxy-5-oxocyclohex-2-ene-1-carboximidamide	n/a	C16H18N4O2	298.143	M+H	+	299.15	3
299.149	HMDB0145051	(5Z)-5-{2-[4-(diaminomethylidene)cyclohexa-2,5-dien-1-ylidene]ethylidene}-4-oxo-7-oxabicyclo[4.1.0]heptane-2-carboximidamide	n/a	C16H18N4O2	298.143	M+H	+	299.15	3
299.149	HMDB0145050	(4E)-4-{2-[4-(diaminomethylidene)cyclohexa-2,5-dien-1-ylidene]ethylidene}-1-hydroxy-5-oxocyclohex-2-ene-1-carboximidamide	n/a	C16H18N4O2	298.143	M+H	+	299.15	3
299.149	HMDB0033460	4-Hydroxycinnamoylagmatine	C04498	C14H20N4O2	276.159	M+Na	+	299.148	5
299.149	HMDB0240237	Mebhydrolin	n/a	C19H20N2	276.163	M+Na	+	299.152	8
245.093	HMDB0040734	Haematopodin	n/a	C13H12N2O3	244.085	M+H	+	245.092	4
245.093	HMDB0006005	Indolylacryloylglycine	n/a	C13H12N2O3	244.085	M+H	+	245.092	4
245.093	HMDB0000030	Biotin	C00120	C10H16N2O3S	244.088	M+H	+	245.095	10
245.093	HMDB0028848	Glycyl-Phenylalanine	n/a	C11H14N2O3	222.1	M+Na	+	245.09	13
245.093	HMDB0028995	Phe-Gly	n/a	C11H14N2O3	222.1	M+Na	+	245.09	13
359.165	HMDB0035802	S-Japonin	n/a	C19H28O3S	336.176	M+Na	+	359.165	1
359.165	HMDB0142451	2-{4-[(1E)-1,2-diphenylbut-1-en-1-yl]phenoxy}acetic acid	n/a	C24H22O3	358.157	M+H	+	359.164	2
359.165	HMDB0142481	2-{4-[(1E)-1-(3-hydroxyphenyl)-2-phenylbut-1-en-1-yl]phenoxy}acetaldehyde	n/a	C24H22O3	358.157	M+H	+	359.164	2
359.165	HMDB0015535	Cilastatin	C01675	C16H26N2O5S	358.156	M+H	+	359.164	4
359.165	HMDB0167933	3,4,5-trihydroxy-6-[(8-hydroxynonan-2-yl)oxy]oxane-2-carboxylic acid	n/a	C15H28O8	336.178	M+Na	+	359.168	8
359.165	HMDB0167935	3,4,5-trihydroxy-6-[(2-hydroxynonyl)oxy]oxane-2-carboxylic acid	n/a	C15H28O8	336.178	M+Na	+	359.168	8
359.165	HMDB0167940	3,4,5-trihydroxy-6-[(9-hydroxynonan-2-yl)oxy]oxane-2-carboxylic acid	n/a	C15H28O8	336.178	M+Na	+	359.168	8
359.165	HMDB0167939	3,4,5-trihydroxy-6-[(8-hydroxynonyl)oxy]oxane-2-carboxylic acid	n/a	C15H28O8	336.178	M+Na	+	359.168	8
359.165	HMDB0170958	3,4,5-trihydroxy-6-[(9-hydroxynonyl)oxy]oxane-2-carboxylic acid	n/a	C15H28O8	336.178	M+Na	+	359.168	8
359.165	HMDB0167936	3,4,5-trihydroxy-6-[(1-hydroxynonan-2-yl)oxy]oxane-2-carboxylic acid	n/a	C15H28O8	336.178	M+Na	+	359.168	8
359.165	HMDB0163261	3,4,5-trihydroxy-6-{[(6Z,9E)-11-oxoundeca-6,9-dien-1-yl]oxy}oxane-2-carboxylic acid	n/a	C17H26O8	358.163	M+H	+	359.17	14
359.165	HMDB0163253	3,4,5-trihydroxy-6-{[(6Z,9E)-11-oxoundeca-6,9-dien-2-yl]oxy}oxane-2-carboxylic acid	n/a	C17H26O8	358.163	M+H	+	359.17	14
359.165	HMDB0163250	3,4,5-trihydroxy-6-{[(6Z,9E)-11-oxoundeca-6,9-dien-5-yl]oxy}oxane-2-carboxylic acid	n/a	C17H26O8	358.163	M+H	+	359.17	14
359.165	HMDB0163249	3,4,5-trihydroxy-6-[(5Z)-undeca-2,5-dienoyloxy]oxane-2-carboxylic acid	n/a	C17H26O8	358.163	M+H	+	359.17	14
187.112	HMDB0151779	(2Z)-2-(phenylmethylidene)hex-5-enal	n/a	C13H14O	186.104	M+H	+	187.112	2
187.112	HMDB0038526	(all-E)-3,5,7-Tridecatriene-9,11-diyn-1-ol	n/a	C13H14O	186.104	M+H	+	187.112	2
187.112	HMDB0030931	(E)-2-Tridecene-4,6,8-triyn-1-ol	n/a	C13H14O	186.104	M+H	+	187.112	2
187.112	HMDB0163591	3-methyl-2-phenylbutan-1-ol	n/a	C11H16O	164.12	M+Na	+	187.109	15
187.112	HMDB0035989	Thymol methyl ether	n/a	C11H16O	164.12	M+Na	+	187.109	15
187.112	HMDB0031311	Benzyl butyl ether	n/a	C11H16O	164.12	M+Na	+	187.109	15
187.112	HMDB0035601	(Z)-3-Methyl-2-(2-pentenyl)-2-cyclopenten-1-one	C08490	C11H16O	164.12	M+Na	+	187.109	15
187.112	HMDB0036814	Santalone	n/a	C11H16O	164.12	M+Na	+	187.109	15
187.112	HMDB0031624	5-Phenyl-1-pentanol	n/a	C11H16O	164.12	M+Na	+	187.109	15
187.112	HMDB0031625	1-Phenyl-2-pentanol	n/a	C11H16O	164.12	M+Na	+	187.109	15
187.112	HMDB0029653	1-(1-Methoxy-1-methylethyl)-4-methylbenzene	n/a	C11H16O	164.12	M+Na	+	187.109	15
187.112	HMDB0036719	Norbicycloekasantalal	n/a	C11H16O	164.12	M+Na	+	187.109	15
187.112	HMDB0032060	2-Butyl-4-methylphenol	n/a	C11H16O	164.12	M+Na	+	187.109	15
187.112	HMDB0031866	2-Methyl-4-phenyl-2-butanol	n/a	C11H16O	164.12	M+Na	+	187.109	15
187.112	HMDB0031454	trans-Jasmone	n/a	C11H16O	164.12	M+Na	+	187.109	15
187.112	HMDB0037294	2-Methyl-3-(2-pentenyl)-2-cyclopenten-1-one	n/a	C11H16O	164.12	M+Na	+	187.109	15
187.112	HMDB0036816	Norecasantalal	n/a	C11H16O	164.12	M+Na	+	187.109	15
251.165	HMDB0182305	6-(hydroxymethyl)-2-(3-hydroxyprop-1-en-2-yl)-10-methylspiro[4.5]dec-6-en-8-one	n/a	C15H22O3	250.157	M+H	+	251.164	2
251.165	HMDB0150689	2,5,5,8a-tetramethyl-6-oxo-1,4,4a,5,6,7,8,8a-octahydronaphthalene-1-carboxylic acid	n/a	C15H22O3	250.157	M+H	+	251.164	2
251.165	HMDB0177633	(1Z)-1-ethylidene-5-hydroxy-7-(2-hydroxypropan-2-yl)-4-methylidene-octahydro-1H-inden-2-one	n/a	C15H22O3	250.157	M+H	+	251.164	2
251.165	HMDB0182308	1-hydroxy-6-(hydroxymethyl)-10-methyl-3-(prop-1-en-2-yl)spiro[4.5]dec-6-en-8-one	n/a	C15H22O3	250.157	M+H	+	251.164	2
251.165	HMDB0182309	6-(hydroxymethyl)-10-methyl-2-(2-methyloxiran-2-yl)spiro[4.5]dec-6-en-8-one	n/a	C15H22O3	250.157	M+H	+	251.164	2
251.165	HMDB0182311	9-hydroxy-6-(hydroxymethyl)-10-methyl-2-(prop-1-en-2-yl)spiro[4.5]dec-6-en-8-one	n/a	C15H22O3	250.157	M+H	+	251.164	2
251.165	HMDB0182310	1-(hydroxymethyl)-3-methyl-3'-(prop-1-en-2-yl)-7-oxaspiro[bicyclo[4.1.0]heptane-2,1'-cyclopentane]-5-one	n/a	C15H22O3	250.157	M+H	+	251.164	2
251.165	HMDB0182900	2,2a-dihydroxy-6,6,7b-trimethyl-1H,2H,2aH,4aH,5H,6H,7H,7aH,7bH-cyclobuta[e]indene-3-carbaldehyde	n/a	C15H22O3	250.157	M+H	+	251.164	2
251.165	HMDB0183504	(8aR)-4-hydroxy-7-(3-hydroxyprop-1-en-2-yl)-1,8a-dimethyl-1,2,3,4,6,7,8,8a-octahydronaphthalen-2-one	n/a	C15H22O3	250.157	M+H	+	251.164	2
251.165	HMDB0183503	(8aR)-4,7-dihydroxy-1,8a-dimethyl-7-(prop-1-en-2-yl)-1,2,3,4,6,7,8,8a-octahydronaphthalen-2-one	n/a	C15H22O3	250.157	M+H	+	251.164	2
251.165	HMDB0183502	(8aS)-1,4-dihydroxy-1,8a-dimethyl-7-(prop-1-en-2-yl)-1,2,3,4,6,7,8,8a-octahydronaphthalen-2-one	n/a	C15H22O3	250.157	M+H	+	251.164	2
251.165	HMDB0183506	(8aR)-4-hydroxy-1,8a-dimethyl-7-(2-methyloxiran-2-yl)-1,2,3,4,6,7,8,8a-octahydronaphthalen-2-one	n/a	C15H22O3	250.157	M+H	+	251.164	2
251.165	HMDB0184276	(8aS)-4-hydroxy-8a-(hydroxymethyl)-1-methyl-7-(prop-1-en-2-yl)-1,2,3,4,6,7,8,8a-octahydronaphthalen-2-one	n/a	C15H22O3	250.157	M+H	+	251.164	2
251.165	HMDB0182307	2-hydroxy-6-(hydroxymethyl)-10-methyl-3-(prop-1-en-2-yl)spiro[4.5]dec-6-en-8-one	n/a	C15H22O3	250.157	M+H	+	251.164	2
251.165	HMDB0182303	10-hydroxy-6-(hydroxymethyl)-10-methyl-2-(prop-1-en-2-yl)spiro[4.5]dec-6-en-8-one	n/a	C15H22O3	250.157	M+H	+	251.164	2
251.165	HMDB0177635	(1Z)-1-ethylidene-5-hydroxy-7-(1-hydroxypropan-2-yl)-4-methylidene-octahydro-1H-inden-2-one	n/a	C15H22O3	250.157	M+H	+	251.164	2
251.165	HMDB0177634	(1Z)-5-hydroxy-1-(2-hydroxyethylidene)-4-methylidene-7-(propan-2-yl)-octahydro-1H-inden-2-one	n/a	C15H22O3	250.157	M+H	+	251.164	2
251.165	HMDB0177636	(1Z)-1-ethylidene-3,5-dihydroxy-4-methylidene-7-(propan-2-yl)-octahydro-1H-inden-2-one	n/a	C15H22O3	250.157	M+H	+	251.164	2
251.165	HMDB0177702	(1E)-5-hydroxy-1-(2-hydroxyethylidene)-4-methylidene-7-(propan-2-yl)-octahydro-1H-inden-2-one	n/a	C15H22O3	250.157	M+H	+	251.164	2
251.165	HMDB0177703	(1E)-1-ethylidene-5-hydroxy-7-(1-hydroxypropan-2-yl)-4-methylidene-octahydro-1H-inden-2-one	n/a	C15H22O3	250.157	M+H	+	251.164	2
251.165	HMDB0177701	(1E)-1-ethylidene-5-hydroxy-7-(2-hydroxypropan-2-yl)-4-methylidene-octahydro-1H-inden-2-one	n/a	C15H22O3	250.157	M+H	+	251.164	2
251.165	HMDB0177704	(1E)-1-ethylidene-3,5-dihydroxy-4-methylidene-7-(propan-2-yl)-octahydro-1H-inden-2-one	n/a	C15H22O3	250.157	M+H	+	251.164	2
251.165	HMDB0182302	6,10-bis(hydroxymethyl)-2-(prop-1-en-2-yl)spiro[4.5]dec-6-en-8-one	n/a	C15H22O3	250.157	M+H	+	251.164	2
251.165	HMDB0182304	2-hydroxy-6-(hydroxymethyl)-10-methyl-2-(prop-1-en-2-yl)spiro[4.5]dec-6-en-8-one	n/a	C15H22O3	250.157	M+H	+	251.164	2
251.165	HMDB0182306	1-hydroxy-6-(hydroxymethyl)-10-methyl-2-(prop-1-en-2-yl)spiro[4.5]dec-6-en-8-one	n/a	C15H22O3	250.157	M+H	+	251.164	2
251.165	HMDB0184279	(8aR)-3,4-dihydroxy-1,8a-dimethyl-7-(prop-1-en-2-yl)-1,2,3,4,6,7,8,8a-octahydronaphthalen-2-one	n/a	C15H22O3	250.157	M+H	+	251.164	2
251.165	HMDB0015371	Gemfibrozil	C07020	C15H22O3	250.157	M+H	+	251.164	2
251.165	HMDB0035358	Ketosantalic acid	n/a	C15H22O3	250.157	M+H	+	251.164	2
251.165	HMDB0035137	Heliannuol D	n/a	C15H22O3	250.157	M+H	+	251.164	2
251.165	HMDB0035117	(3beta,6beta)-Furanoeremophilane-3,6-diol	n/a	C15H22O3	250.157	M+H	+	251.164	2
251.165	HMDB0035798	Piperdial	C09711	C15H22O3	250.157	M+H	+	251.164	2
251.165	HMDB0036563	Valerenolic acid	n/a	C15H22O3	250.157	M+H	+	251.164	2
251.165	HMDB0039644	Heliannuol A	n/a	C15H22O3	250.157	M+H	+	251.164	2
251.165	HMDB0036036	6,6-Dimethoxy-2,5,5-trimethyl-2-hexene	n/a	C15H22O3	250.157	M+H	+	251.164	2
251.165	HMDB0035760	3-Hydroxytrichothecene	n/a	C15H22O3	250.157	M+H	+	251.164	2
251.165	HMDB0039635	Abscisic alcohol	n/a	C15H22O3	250.157	M+H	+	251.164	2
251.165	HMDB0039156	3beta-Hydroxycinnamolide	n/a	C15H22O3	250.157	M+H	+	251.164	2
251.165	HMDB0037064	FS4 toxin	n/a	C15H22O3	250.157	M+H	+	251.164	2
251.165	HMDB0036037	13-Hydroxymarasmene	n/a	C15H22O3	250.157	M+H	+	251.164	2
251.165	HMDB0034721	Procurcumadiol	n/a	C15H22O3	250.157	M+H	+	251.164	2
251.165	HMDB0036664	Ketopelenolide a	n/a	C15H22O3	250.157	M+H	+	251.164	2
251.165	HMDB0037559	Cadabicilone	n/a	C15H22O3	250.157	M+H	+	251.164	2
251.165	HMDB0031901	Blennin A	n/a	C15H22O3	250.157	M+H	+	251.164	2
251.165	HMDB0036550	3-Ketoapotrichothecene	n/a	C15H22O3	250.157	M+H	+	251.164	2
251.165	HMDB0040754	(3beta,8beta)-3-Hydroxy-7(11)-eremophilen-12,8-olide	n/a	C15H22O3	250.157	M+H	+	251.164	2
251.165	HMDB0037529	Lactaronecatorin A	n/a	C15H22O3	250.157	M+H	+	251.164	2
251.165	HMDB0035148	(6beta,8alpha)-6-Hydroxy-7(11)-eremophilen-12,8-olide	n/a	C15H22O3	250.157	M+H	+	251.164	2
251.165	HMDB0030917	1-Hydroxyacorenone	n/a	C15H22O3	250.157	M+H	+	251.164	2
251.165	HMDB0061839	Ethylhexyl salicylate	n/a	C15H22O3	250.157	M+H	+	251.164	2
251.165	HMDB0177902	3-hydroxy-7,7a-dimethyl-4'-methylidene-octahydrospiro[indene-2,3'-oxolane]-2'-one	n/a	C15H22O3	250.157	M+H	+	251.164	2
251.165	HMDB0035881	11-Hydroxy-9-tridecenoic acid	n/a	C13H24O3	228.173	M+Na	+	251.162	12
251.165	HMDB0036139	Menthone 1,2-glyceryl ketal	n/a	C13H24O3	228.173	M+Na	+	251.162	12
251.165	HMDB0040004	Menthone 1,3-glyceryl ketal	n/a	C13H24O3	228.173	M+Na	+	251.162	12
251.165	HMDB0037212	Menthyl lactate	n/a	C13H24O3	228.173	M+Na	+	251.162	12
205.116	HMDB0029052	Serylvaline	n/a	C8H16N2O4	204.111	M+H	+	205.118	11
205.116	HMDB0094706	Serylvaline	n/a	C8H16N2O4	204.111	M+H	+	205.118	11
205.116	HMDB0240347	NECML	n/a	C8H16N2O4	204.111	M+H	+	205.118	11
205.116	HMDB0033891	N6-Acetyl-5S-hydroxy-L-lysine	n/a	C8H16N2O4	204.111	M+H	+	205.118	11
205.116	HMDB0039948	3,4-Dihydroxy-2-hydroxymethyl-1-pyrrolidinepropanamide	n/a	C8H16N2O4	204.111	M+H	+	205.118	11
205.116	HMDB0029136	Val-Ser	n/a	C8H16N2O4	204.111	M+H	+	205.118	11
247.097	HMDB0170957	nonyl hydrogen sulfate	n/a	C9H20O4S	224.108	M+Na	+	247.097	1
247.097	HMDB0167932	(nonan-2-yloxy)sulfonic acid	n/a	C9H20O4S	224.108	M+Na	+	247.097	1
247.097	HMDB0163525	[(2-methyloctyl)oxy]sulfonic acid	n/a	C9H20O4S	224.108	M+Na	+	247.097	1
247.097	HMDB0147242	(5E)-3,14-dihydroxytetradec-5-en-8,10,12-triynoic acid	n/a	C14H14O4	246.089	M+H	+	247.096	3
247.097	HMDB0147243	4,14-dihydroxytetradec-5-en-8,10,12-triynoic acid	n/a	C14H14O4	246.089	M+H	+	247.096	3
247.097	HMDB0166179	4-(3-hydroxy-5-methylphenoxy)-5-methylbenzene-1,3-diol	n/a	C14H14O4	246.089	M+H	+	247.096	3
247.097	HMDB0146193	6-hydroxy-8,8-dimethyl-2H,6H,7H,8H-pyrano[3,2-g]chromen-2-one	n/a	C14H14O4	246.089	M+H	+	247.096	3
247.097	HMDB0147244	4-[3-(8-hydroxyocta-2,4,6-triyn-1-yl)oxiran-2-yl]butanoic acid	n/a	C14H14O4	246.089	M+H	+	247.096	3
247.097	HMDB0148935	4-methoxy-6-(3-phenyloxiran-2-yl)-5,6-dihydro-2H-pyran-2-one	n/a	C14H14O4	246.089	M+H	+	247.096	3
247.097	HMDB0148699	6,7-dihydroxy-8-(3-methylbut-2-en-1-yl)-2H-chromen-2-one	n/a	C14H14O4	246.089	M+H	+	247.096	3
247.097	HMDB0148697	AKOS022663070	n/a	C14H14O4	246.089	M+H	+	247.096	3
247.097	HMDB0147245	(5E)-2,14-dihydroxytetradec-5-en-8,10,12-triynoic acid	n/a	C14H14O4	246.089	M+H	+	247.096	3
247.097	HMDB0136972	6-[2-(4-hydroxyphenyl)ethyl]-4-methoxy-2H-pyran-2-one	n/a	C14H14O4	246.089	M+H	+	247.096	3
247.097	HMDB0131645	3-(7-hydroxy-2-oxo-2H-chromen-8-yl)-2,2-dimethylpropanal	n/a	C14H14O4	246.089	M+H	+	247.096	3
247.097	HMDB0128957	6-(3-hydroxybut-1-en-1-yl)-7-methoxy-2H-chromen-2-one	n/a	C14H14O4	246.089	M+H	+	247.096	3
247.097	HMDB0128650	7,8-dihydroxy-6-(3-methylbut-2-en-1-yl)-2H-chromen-2-one	n/a	C14H14O4	246.089	M+H	+	247.096	3
247.097	HMDB0128950	7-methoxy-6-(3-oxobutyl)-2H-chromen-2-one	n/a	C14H14O4	246.089	M+H	+	247.096	3
247.097	HMDB0132692	8-[(3,3-dimethyloxiran-2-yl)methyl]-7-hydroxy-2H-chromen-2-one	n/a	C14H14O4	246.089	M+H	+	247.096	3
247.097	HMDB0136971	4-hydroxy-6-(4-methoxyphenethyl)-2h-pyran-2-one	n/a	C14H14O4	246.089	M+H	+	247.096	3
247.097	HMDB0136947	6-[(E)-2-(4-hydroxyphenyl)ethenyl]-4-methoxy-5,6-dihydro-2H-pyran-2-one	n/a	C14H14O4	246.089	M+H	+	247.096	3
247.097	HMDB0136681	7-hydroxy-5-[(3-methylbut-2-en-1-yl)oxy]-2H-chromen-2-one	n/a	C14H14O4	246.089	M+H	+	247.096	3
247.097	HMDB0136551	6,7-dihydroxy-3-(2-methylbut-3-en-2-yl)-2H-chromen-2-one	n/a	C14H14O4	246.089	M+H	+	247.096	3
247.097	HMDB0132701	7-hydroxy-8-(2-hydroxy-3-methylbut-3-en-1-yl)-2H-chromen-2-one	n/a	C14H14O4	246.089	M+H	+	247.096	3
247.097	HMDB0130516	7-hydroxy-6-(3-hydroxy-3-methylbut-1-en-1-yl)-2H-chromen-2-one	n/a	C14H14O4	246.089	M+H	+	247.096	3
247.097	HMDB0033914	Aegelinol	n/a	C14H14O4	246.089	M+H	+	247.096	3
247.097	HMDB0039493	Dihydrowyerone acid	n/a	C14H14O4	246.089	M+H	+	247.096	3
247.097	HMDB0030786	Marmesin	C09276	C14H14O4	246.089	M+H	+	247.096	3
247.097	HMDB0034384	Corticrocin	n/a	C14H14O4	246.089	M+H	+	247.096	3
247.097	HMDB0038473	Torachrysone	C17672	C14H14O4	246.089	M+H	+	247.096	3
247.097	HMDB0162475	6-[(3-hydroxy-5-methoxyphenyl)methyl]-2-methylidene-3,4-dihydro-2H-pyran-4-one	n/a	C14H14O4	246.089	M+H	+	247.096	3
247.097	HMDB0148698	7-hydroxy-8-(4-hydroxy-3-methylbut-2-en-1-yl)-2H-chromen-2-one	n/a	C14H14O4	246.089	M+H	+	247.096	3
247.097	HMDB0148932	6-[(E)-2-(2-hydroxyphenyl)ethenyl]-4-methoxy-5,6-dihydro-2H-pyran-2-one	n/a	C14H14O4	246.089	M+H	+	247.096	3
247.097	HMDB0148934	SCHEMBL18214341	n/a	C14H14O4	246.089	M+H	+	247.096	3
247.097	HMDB0041008	1-Methyl-6-phenyl-1H-imidazo[4,5-b]pyridin-2-amine	C16038	C13H12N4	224.106	M+Na	+	247.095	7
247.097	HMDB0182835	4-hydroxybutyric acid 4-methoxybenzyl ester	n/a	C12H16O4	224.105	M+Na	+	247.094	12
247.097	HMDB0124920	2-[(3,3-dimethyloxiran-2-yl)methyl]-5-methoxybenzene-1,3-diol	n/a	C12H16O4	224.105	M+Na	+	247.094	12
247.097	HMDB0124919	6-methoxy-3-(3-methylbut-2-en-1-yl)benzene-1,2,4-triol	n/a	C12H16O4	224.105	M+Na	+	247.094	12
247.097	HMDB0124917	2-(4-hydroxy-3-methylbut-2-en-1-yl)-5-methoxybenzene-1,3-diol	n/a	C12H16O4	224.105	M+Na	+	247.094	12
247.097	HMDB0127761	5-(4-hydroxy-3-methoxyphenyl)pentanoic acid	n/a	C12H16O4	224.105	M+Na	+	247.094	12
247.097	HMDB0127765	4-hydroxy-5-(3-methoxyphenyl)pentanoic acid	n/a	C12H16O4	224.105	M+Na	+	247.094	12
247.097	HMDB0182837	(4-methoxyphenyl)methyl 2-hydroxybutanoate	n/a	C12H16O4	224.105	M+Na	+	247.094	12
247.097	HMDB0182833	3-Hydroxybutyric acid 4-methoxybenzyl ester	n/a	C12H16O4	224.105	M+Na	+	247.094	12
247.097	HMDB0125801	7-methoxy-2,2-dimethyl-3,4-dihydro-2H-1-benzopyran-4,5-diol	n/a	C12H16O4	224.105	M+Na	+	247.094	12
247.097	HMDB0135709	4-(4-hydroxy-3,5-dimethoxyphenyl)butan-2-one	n/a	C12H16O4	224.105	M+Na	+	247.094	12
247.097	HMDB0169500	2,3,4-trimethoxy-5-(prop-2-en-1-yl)phenol	n/a	C12H16O4	224.105	M+Na	+	247.094	12
247.097	HMDB0166269	2-[(3,4,5-trimethoxyphenyl)methyl]oxirane	n/a	C12H16O4	224.105	M+Na	+	247.094	12
247.097	HMDB0169498	2,3,4-trimethoxy-6-(prop-2-en-1-yl)phenol	n/a	C12H16O4	224.105	M+Na	+	247.094	12
247.097	HMDB0169499	2,3,6-trimethoxy-5-(prop-2-en-1-yl)phenol	n/a	C12H16O4	224.105	M+Na	+	247.094	12
247.097	HMDB0040890	3',4',5'-Trimethoxycinnamyl alcohol	n/a	C12H16O4	224.105	M+Na	+	247.094	12
247.097	HMDB0166252	2,3,6-trimethoxy-4-(prop-2-en-1-yl)phenol	n/a	C12H16O4	224.105	M+Na	+	247.094	12
247.097	HMDB0030680	Diplosporin	n/a	C12H16O4	224.105	M+Na	+	247.094	12
247.097	HMDB0040629	Isoacoramone	n/a	C12H16O4	224.105	M+Na	+	247.094	12
247.097	HMDB0032663	Acoramone	n/a	C12H16O4	224.105	M+Na	+	247.094	12
247.097	HMDB0030703	Dhelwangin	n/a	C12H16O4	224.105	M+Na	+	247.094	12
247.097	HMDB0036203	2-Ethoxy-4-(4-methyl-1,3-dioxolan-2-yl)phenol	n/a	C12H16O4	224.105	M+Na	+	247.094	12
247.097	HMDB0032552	Vanillin 1,2-butylene glycol acetal	n/a	C12H16O4	224.105	M+Na	+	247.094	12
279.098	HMDB0061248	2-{[(2-formylphenyl)(hydroxy)methylidene]amino}-4-(C-hydroxycarbonimidoyl)butanoic acid	n/a	C13H14N2O5	278.09	M+H	+	279.098	2
279.098	HMDB0061247	4-{[(2-formylphenyl)(hydroxy)methylidene]amino}-4-(C-hydroxycarbonimidoyl)butanoic acid	n/a	C13H14N2O5	278.09	M+H	+	279.098	2
279.098	HMDB0135617	3-(4-hydroxyphenyl)-1-(4-methoxyphenyl)propan-1-one	n/a	C16H16O3	256.11	M+Na	+	279.099	3
279.098	HMDB0135613	3-(2-hydroxyphenyl)-1-(4-methoxyphenyl)propan-1-one	n/a	C16H16O3	256.11	M+Na	+	279.099	3
279.098	HMDB0135417	1-(4-hydroxy-3-methoxyphenyl)-3-phenylpropan-1-one	n/a	C16H16O3	256.11	M+Na	+	279.099	3
279.098	HMDB0135614	3-hydroxy-1-(4-methoxyphenyl)-3-phenylpropan-1-one	n/a	C16H16O3	256.11	M+Na	+	279.099	3
279.098	HMDB0141948	3-(4-methoxyphenyl)-3,4-dihydro-2H-1-benzopyran-7-ol	n/a	C16H16O3	256.11	M+Na	+	279.099	3
279.098	HMDB0147384	SCHEMBL2183040	n/a	C16H16O3	256.11	M+Na	+	279.099	3
279.098	HMDB0130988	3-[(E)-2-(3,5-dimethoxyphenyl)ethenyl]phenol	n/a	C16H16O3	256.11	M+Na	+	279.099	3
279.098	HMDB0130985	2,4-dimethoxy-6-[(E)-2-phenylethenyl]phenol	n/a	C16H16O3	256.11	M+Na	+	279.099	3
279.098	HMDB0130337	4-[3-(3-hydroxyphenyl)prop-2-en-1-yl]-3-methoxyphenol	n/a	C16H16O3	256.11	M+Na	+	279.099	3
279.098	HMDB0130336	4-methoxy-5-(3-phenylprop-2-en-1-yl)benzene-1,2-diol	n/a	C16H16O3	256.11	M+Na	+	279.099	3
279.098	HMDB0130338	3-methoxy-4-[(3-phenyloxiran-2-yl)methyl]phenol	n/a	C16H16O3	256.11	M+Na	+	279.099	3
279.098	HMDB0130333	4-[3-(2-hydroxyphenyl)prop-2-en-1-yl]-3-methoxyphenol	n/a	C16H16O3	256.11	M+Na	+	279.099	3
279.098	HMDB0130335	3-methoxy-4-[(2E)-3-phenylprop-2-en-1-yl]benzene-1,2-diol	n/a	C16H16O3	256.11	M+Na	+	279.099	3
279.098	HMDB0135616	3-(3-hydroxyphenyl)-1-(4-methoxyphenyl)propan-1-one	n/a	C16H16O3	256.11	M+Na	+	279.099	3
279.098	HMDB0130986	2,6-dimethoxy-4-[(E)-2-phenylethenyl]phenol	n/a	C16H16O3	256.11	M+Na	+	279.099	3
279.098	HMDB0130983	2-[(E)-2-(3,5-dimethoxyphenyl)ethenyl]phenol	n/a	C16H16O3	256.11	M+Na	+	279.099	3
279.098	HMDB0183023	2-(3-hydroxyphenyl)ethyl 2-phenylacetate	n/a	C16H16O3	256.11	M+Na	+	279.099	3
279.098	HMDB0183026	SCHEMBL419309	n/a	C16H16O3	256.11	M+Na	+	279.099	3
279.098	HMDB0183024	2-phenylethyl 2-(3-hydroxyphenyl)acetate	n/a	C16H16O3	256.11	M+Na	+	279.099	3
279.098	HMDB0130987	4-[(E)-2-(3,5-dimethoxyphenyl)ethenyl]phenol	C10287	C16H16O3	256.11	M+Na	+	279.099	3
279.098	HMDB0041678	4'-O-Methylequol	n/a	C16H16O3	256.11	M+Na	+	279.099	3
279.098	HMDB0037686	7-Hydroxy-5-methoxyflavan	n/a	C16H16O3	256.11	M+Na	+	279.099	3
279.098	HMDB0034992	4-Methoxybenzyl phenylacetate	n/a	C16H16O3	256.11	M+Na	+	279.099	3
279.098	HMDB0029539	Xenognosin A	C08731	C16H16O3	256.11	M+Na	+	279.099	3
279.098	HMDB0135615	1-(2-hydroxy-4-methoxyphenyl)-3-phenylpropan-1-one	n/a	C16H16O3	256.11	M+Na	+	279.099	3
279.098	HMDB0151882	2'-Methoxy-4'-hydroxydihydrochalcone	n/a	C16H16O3	256.11	M+Na	+	279.099	3
279.098	HMDB0183027	NSC142124	n/a	C16H16O3	256.11	M+Na	+	279.099	3
279.098	HMDB0183022	2-hydroxy-2-phenylethyl 2-phenylacetate	n/a	C16H16O3	256.11	M+Na	+	279.099	3
279.098	HMDB0130989	2-(3,5-dimethoxyphenyl)-3-phenyloxirane	n/a	C16H16O3	256.11	M+Na	+	279.099	3
279.098	HMDB0183025	2-(4-hydroxyphenyl)ethyl 2-phenylacetate	n/a	C16H16O3	256.11	M+Na	+	279.099	3
279.098	HMDB0147385	2-methyl-3-phenyl-3,4-dihydro-2H-1-benzopyran-4,7-diol	n/a	C16H16O3	256.11	M+Na	+	279.099	3
279.098	HMDB0183021	2-phenylethyl 2-(2-hydroxyphenyl)acetate	n/a	C16H16O3	256.11	M+Na	+	279.099	3
279.098	HMDB0183020	2-(2-hydroxyphenyl)ethyl 2-phenylacetate	n/a	C16H16O3	256.11	M+Na	+	279.099	3
279.098	HMDB0147387	1-(2,4-dihydroxyphenyl)-2-phenylbutan-1-one	n/a	C16H16O3	256.11	M+Na	+	279.099	3
279.098	HMDB0094653	2,4-bis[(trimethylsilyl)oxy]pyrimidine	n/a	C10H20N2O2Si2	256.106	M+Na	+	279.096	9
279.098	HMDB0028825	Glutamylmethionine	n/a	C10H18N2O5S	278.094	M+H	+	279.101	10
279.098	HMDB0028972	Methionyl-Glutamate	n/a	C10H18N2O5S	278.094	M+H	+	279.101	10
279.098	HMDB0184077	(3-amino-3-carboxypropyl)({2-carboxy-2-[(1-hydroxyethylidene)amino]ethyl})methylsulfanium	n/a	C10H19N2O5S	279.101	M+H	+	279.101	10
279.098	HMDB0029155	gamma-Glu-Met	n/a	C10H18N2O5S	278.094	M+H	+	279.101	10
279.098	HMDB0034367	gamma-Glu-Met	n/a	C10H18N2O5S	278.094	M+H	+	279.101	10
279.098	HMDB0011648	1-(beta-D-Ribofuranosyl)-1,4-dihydronicotinamide	C15497	C11H16N2O5	256.106	M+Na	+	279.095	11
279.098	HMDB0144816	SCHEMBL7351789	n/a	C18H14O3	278.094	M+H	+	279.102	12
211.087	HMDB0015503	Antipyrine	C13244	C11H12N2O	188.095	M+Na	+	211.084	15
211.087	HMDB0240640	3-(1H-indol-3-yl)propanamide	n/a	C11H12N2O	188.095	M+Na	+	211.084	15
256.161	HMDB0011140	Hypusine	n/a	C10H23N3O3	233.174	M+Na	+	256.163	8
309.228	HMDB0037162	1,2,3-Tris(1-ethoxyethoxy)propane	n/a	C15H32O6	308.22	M+H	+	309.227	2
309.228	HMDB0062649	N(1),N(12)-diacetylsperminium(2+)	n/a	C14H32N4O2	288.251	M+Na	+	309.226	5
309.228	HMDB0002172	N1,N12-Diacetylspermine	C03413	C14H30N4O2	286.237	M+Na	+	309.226	5
293.169	HMDB0040459	Ethylene brassylate	n/a	C15H26O4	270.183	M+Na	+	293.172	10
415.212	HMDB0175530	6,10,14-trimethyl-2-methylidene-3-(sulfooxy)pentadecanoic acid	n/a	C19H36O6S	392.223	M+Na	+	415.212	0
415.212	HMDB0175535	10,14-dimethyl-2-methylidene-6-[(sulfooxy)methyl]pentadecanoic acid	n/a	C19H36O6S	392.223	M+Na	+	415.212	0
415.212	HMDB0175538	6,14-dimethyl-2-methylidene-10-[(sulfooxy)methyl]pentadecanoic acid	n/a	C19H36O6S	392.223	M+Na	+	415.212	0
415.212	HMDB0175541	6,10,14-trimethyl-2-methylidene-15-(sulfooxy)pentadecanoic acid	n/a	C19H36O6S	392.223	M+Na	+	415.212	0
415.212	HMDB0147018	5-hydroxy-8-(hydroxymethyl)-8-methyl-6-(2-methylbutanoyl)-4-pentyl-2H,8H-pyrano[2,3-f]chromen-2-one	n/a	C24H30O6	414.204	M+H	+	415.212	2
415.212	HMDB0147019	5-hydroxy-4-(1-hydroxypentyl)-8,8-dimethyl-6-(2-methylbutanoyl)-2H,8H-pyrano[2,3-f]chromen-2-one	n/a	C24H30O6	414.204	M+H	+	415.212	2
415.212	HMDB0147020	5-hydroxy-6-(2-hydroxy-2-methylbutanoyl)-8,8-dimethyl-4-pentyl-2H,8H-pyrano[2,3-f]chromen-2-one	n/a	C24H30O6	414.204	M+H	+	415.212	2
415.212	HMDB0148761	5-hydroxy-6-(3-hydroxy-3-methylbutanoyl)-8,8-dimethyl-4-pentyl-2H,8H-pyrano[2,3-f]chromen-2-one	n/a	C24H30O6	414.204	M+H	+	415.212	2
415.212	HMDB0147022	5-hydroxy-4-(4-hydroxypentyl)-8,8-dimethyl-6-(2-methylbutanoyl)-2H,8H-pyrano[2,3-f]chromen-2-one	n/a	C24H30O6	414.204	M+H	+	415.212	2
415.212	HMDB0147021	5-hydroxy-6-(3-hydroxy-2-methylbutanoyl)-8,8-dimethyl-4-pentyl-2H,8H-pyrano[2,3-f]chromen-2-one	n/a	C24H30O6	414.204	M+H	+	415.212	2
415.212	HMDB0147025	5-hydroxy-6-[2-(hydroxymethyl)butanoyl]-8,8-dimethyl-4-pentyl-2H,8H-pyrano[2,3-f]chromen-2-one	n/a	C24H30O6	414.204	M+H	+	415.212	2
415.212	HMDB0148760	5-hydroxy-4-(1-hydroxypentyl)-8,8-dimethyl-6-(3-methylbutanoyl)-2H,8H-pyrano[2,3-f]chromen-2-one	n/a	C24H30O6	414.204	M+H	+	415.212	2
415.212	HMDB0147024	5-hydroxy-6-(4-hydroxy-2-methylbutanoyl)-8,8-dimethyl-4-pentyl-2H,8H-pyrano[2,3-f]chromen-2-one	n/a	C24H30O6	414.204	M+H	+	415.212	2
415.212	HMDB0147026	5-hydroxy-4-(5-hydroxypentyl)-8,8-dimethyl-6-(2-methylbutanoyl)-2H,8H-pyrano[2,3-f]chromen-2-one	n/a	C24H30O6	414.204	M+H	+	415.212	2
415.212	HMDB0148759	5-hydroxy-8-(hydroxymethyl)-8-methyl-6-(3-methylbutanoyl)-4-pentyl-2H,8H-pyrano[2,3-f]chromen-2-one	n/a	C24H30O6	414.204	M+H	+	415.212	2
415.212	HMDB0147023	8-hydroxy-12,12-dimethyl-9-(2-methylbutanoyl)-6-pentyl-3,11,14-trioxatetracyclo[8.5.0.0²,⁷.0¹³,¹⁵]pentadeca-1,5,7,9-tetraen-4-one	n/a	C24H30O6	414.204	M+H	+	415.212	2
415.212	HMDB0168741	7-{[(2Z,6Z)-5,8-dihydroxy-3-(hydroxymethyl)-7,11-dimethyldodeca-2,6,10-trien-1-yl]oxy}-2H-chromen-2-one	n/a	C24H30O6	414.204	M+H	+	415.212	2
415.212	HMDB0148763	8-hydroxy-12,12-dimethyl-9-(3-methylbutanoyl)-6-pentyl-3,11,14-trioxatetracyclo[8.5.0.0²,⁷.0¹³,¹⁵]pentadeca-1,5,7,9-tetraen-4-one	n/a	C24H30O6	414.204	M+H	+	415.212	2
415.212	HMDB0168747	7-{[(2E)-5-hydroxy-5-[3-(1-hydroxy-4-methylpent-3-en-1-yl)-3-methyloxiran-2-yl]-3-methylpent-2-en-1-yl]oxy}-2H-chromen-2-one	n/a	C24H30O6	414.204	M+H	+	415.212	2
415.212	HMDB0168748	7-{[(2E,6Z)-9-(3,3-dimethyloxiran-2-yl)-5,8-dihydroxy-3,7-dimethylnona-2,6-dien-1-yl]oxy}-2H-chromen-2-one	n/a	C24H30O6	414.204	M+H	+	415.212	2
415.212	HMDB0030404	Armillaripin	n/a	C24H30O6	414.204	M+H	+	415.212	2
415.212	HMDB0039380	Armillarin	n/a	C24H30O6	414.204	M+H	+	415.212	2
415.212	HMDB0168750	7-{[(2E,6Z)-5,8-dihydroxy-3,7,11-trimethyldodeca-2,6,10-trien-1-yl]oxy}-5-hydroxy-2H-chromen-2-one	n/a	C24H30O6	414.204	M+H	+	415.212	2
415.212	HMDB0037039	4-O-Methylmelleolide	n/a	C24H30O6	414.204	M+H	+	415.212	2
415.212	HMDB0014838	Eplerenone	C12512	C24H30O6	414.204	M+H	+	415.212	2
415.212	HMDB0041407	Clausarinol	n/a	C24H30O6	414.204	M+H	+	415.212	2
415.212	HMDB0168749	7-{[(2E,6Z)-5,8-dihydroxy-3,7,11-trimethyldodeca-2,6,10-trien-1-yl]oxy}-8-hydroxy-2H-chromen-2-one	n/a	C24H30O6	414.204	M+H	+	415.212	2
415.212	HMDB0168746	7-({3-[(3Z)-2,5-dihydroxy-4,8-dimethylnona-3,7-dien-1-yl]-3-methyloxiran-2-yl}methoxy)-2H-chromen-2-one	n/a	C24H30O6	414.204	M+H	+	415.212	2
415.212	HMDB0168740	7-{[(2E,6Z)-4,5,8-trihydroxy-3,7,11-trimethyldodeca-2,6,10-trien-1-yl]oxy}-2H-chromen-2-one	n/a	C24H30O6	414.204	M+H	+	415.212	2
415.212	HMDB0168742	7-{[(2E,6Z)-5,8-dihydroxy-7-(hydroxymethyl)-3,11-dimethyldodeca-2,6,10-trien-1-yl]oxy}-2H-chromen-2-one	n/a	C24H30O6	414.204	M+H	+	415.212	2
415.212	HMDB0148765	5-hydroxy-4-(5-hydroxypentyl)-8,8-dimethyl-6-(3-methylbutanoyl)-2H,8H-pyrano[2,3-f]chromen-2-one	n/a	C24H30O6	414.204	M+H	+	415.212	2
415.212	HMDB0168743	7-{[(2E,6Z)-5,8,12-trihydroxy-3,7,11-trimethyldodeca-2,6,10-trien-1-yl]oxy}-2H-chromen-2-one	n/a	C24H30O6	414.204	M+H	+	415.212	2
415.212	HMDB0148764	5-hydroxy-6-(4-hydroxy-3-methylbutanoyl)-8,8-dimethyl-4-pentyl-2H,8H-pyrano[2,3-f]chromen-2-one	n/a	C24H30O6	414.204	M+H	+	415.212	2
415.212	HMDB0148762	5-hydroxy-4-(4-hydroxypentyl)-8,8-dimethyl-6-(3-methylbutanoyl)-2H,8H-pyrano[2,3-f]chromen-2-one	n/a	C24H30O6	414.204	M+H	+	415.212	2
415.212	HMDB0168744	7-{[(2E,6Z,10E)-5,8,12-trihydroxy-3,7,11-trimethyldodeca-2,6,10-trien-1-yl]oxy}-2H-chromen-2-one	n/a	C24H30O6	414.204	M+H	+	415.212	2
415.212	HMDB0168739	7-{[(2E,6Z)-5,8-dihydroxy-3,7,11-trimethyldodeca-2,6,10-trien-1-yl]oxy}-6-hydroxy-2H-chromen-2-one	n/a	C24H30O6	414.204	M+H	+	415.212	2
415.212	HMDB0168745	7-{[(2E,6Z)-5,8,9-trihydroxy-3,7,11-trimethyldodeca-2,6,10-trien-1-yl]oxy}-2H-chromen-2-one	n/a	C24H30O6	414.204	M+H	+	415.212	2
415.212	HMDB0173691	[14-acetyl-2-(hydroxymethyl)-15-methyltetracyclo[8.7.0.0²,⁷.0¹¹,¹⁵]heptadecan-5-yl]oxidanesulfonic acid	n/a	C21H34O6S	414.208	M+H	+	415.215	6
415.212	HMDB0173689	[14-acetyl-15-(hydroxymethyl)-2-methyltetracyclo[8.7.0.0²,⁷.0¹¹,¹⁵]heptadecan-5-yl]oxidanesulfonic acid	n/a	C21H34O6S	414.208	M+H	+	415.215	6
415.212	HMDB0173683	{14-acetyl-8-hydroxy-2,15-dimethyltetracyclo[8.7.0.0²,⁷.0¹¹,¹⁵]heptadecan-5-yl}oxidanesulfonic acid	n/a	C21H34O6S	414.208	M+H	+	415.215	6
415.212	HMDB0173687	[14-(2-hydroxyacetyl)-2,15-dimethyltetracyclo[8.7.0.0²,⁷.0¹¹,¹⁵]heptadecan-5-yl]oxidanesulfonic acid	n/a	C21H34O6S	414.208	M+H	+	415.215	6
415.212	HMDB0173685	{14-acetyl-13-hydroxy-2,15-dimethyltetracyclo[8.7.0.0²,⁷.0¹¹,¹⁵]heptadecan-5-yl}oxidanesulfonic acid	n/a	C21H34O6S	414.208	M+H	+	415.215	6
415.212	HMDB0062292	14-Hydroperoxy-H4-neuroprostane	n/a	C22H32O6	392.22	M+Na	+	415.209	8
415.212	HMDB0062282	3-[(1R,4S,5S,6R)-6-[(1E,3S,5Z,8Z,11Z)-3-hydroperoxytetradeca-1,5,8,11-tetraen-1-yl]-2,3-dioxabicyclo[2.2.1]heptan-5-yl]propanoic acid	n/a	C22H32O6	392.22	M+Na	+	415.209	8
415.212	HMDB0062274	(4Z,7Z,10S,11E)-10-hydroperoxy-12-[(1R,4S,5S,6R)-6-[(2Z)-pent-2-en-1-yl]-2,3-dioxabicyclo[2.2.1]heptan-5-yl]dodeca-4,7,11-trienoic acid	n/a	C22H32O6	392.22	M+Na	+	415.209	8
415.212	HMDB0034662	Dihydrofukinolide	n/a	C22H32O6	392.22	M+Na	+	415.209	8
318.109	HMDB0170782	[5-(hydroxymethyl)-5-methyl-6-oxa-17-azatetracyclo[8.7.0.0²,⁷.0¹¹,¹⁶]heptadeca-1,3,7,9,11,13,15-heptaen-8-yl]methanol	n/a	C18H17NO3	295.121	M+Na	+	318.11	3
318.109	HMDB0170780	8-(hydroxymethyl)-5,5-dimethyl-6-oxa-17-azatetracyclo[8.7.0.0²,⁷.0¹¹,¹⁶]heptadeca-1,3,7,9,11(16),12,14-heptaen-15-ol	n/a	C18H17NO3	295.121	M+Na	+	318.11	3
318.109	HMDB0170778	8-(hydroxymethyl)-5,5-dimethyl-6-oxa-17-azatetracyclo[8.7.0.0²,⁷.0¹¹,¹⁶]heptadeca-1,3,7,9,11(16),12,14-heptaen-14-ol	n/a	C18H17NO3	295.121	M+Na	+	318.11	3
318.109	HMDB0170777	8-(hydroxymethyl)-5,5-dimethyl-6-oxa-17-azatetracyclo[8.7.0.0²,⁷.0¹¹,¹⁶]heptadeca-1,3,7,9,11(16),12,14-heptaen-13-ol	n/a	C18H17NO3	295.121	M+Na	+	318.11	3
318.109	HMDB0170779	{6,6-dimethyl-4,7-dioxa-18-azapentacyclo[9.7.0.0²,⁸.0³,⁵.0¹²,¹⁷]octadeca-1(11),2(8),9,12,14,16-hexaen-9-yl}methanol	n/a	C18H17NO3	295.121	M+Na	+	318.11	3
318.109	HMDB0134789	3-hydroxy-1-methyl-4,5-diphenylpiperidine-2,6-dione	n/a	C18H17NO3	295.121	M+Na	+	318.11	3
318.109	HMDB0134799	3-hydroxy-1-methyl-4,5-diphenylpiperidine-2,6-dione	n/a	C18H17NO3	295.121	M+Na	+	318.11	3
318.109	HMDB0170781	8-(hydroxymethyl)-5,5-dimethyl-6-oxa-17-azatetracyclo[8.7.0.0²,⁷.0¹¹,¹⁶]heptadeca-1,3,7,9,11(16),12,14-heptaen-12-ol	n/a	C18H17NO3	295.121	M+Na	+	318.11	3
318.109	HMDB0041245	7-Hydroxyheptaphylline	n/a	C18H17NO3	295.121	M+Na	+	318.11	3
318.109	HMDB0060551	Norfluoxetine	n/a	C16H16F3NO	295.118	M+Na	+	318.108	5
318.109	HMDB0029100	Tyrosyl-Asparagine	n/a	C13H17N3O5	295.117	M+Na	+	318.106	10
318.109	HMDB0028743	Asparaginyl-Tyrosine	n/a	C13H17N3O5	295.117	M+Na	+	318.106	10
318.109	HMDB0061168	N2-Monodes-methylnizatidine	n/a	C11H19N5O2S2	317.098	M+H	+	318.105	12
239.164	HMDB0112083	3-(3,4-dimethyl-5-pentylfuran-2-yl)-propanoic acid	n/a	C14H22O3	238.157	M+H	+	239.164	1
239.164	HMDB0038256	Geranyl acetoacetate	n/a	C14H22O3	238.157	M+H	+	239.164	1
239.164	HMDB0000387	(S)-3-hydroxylauric acid	n/a	C12H24O3	216.173	M+Na	+	239.162	11
239.164	HMDB0010728	(R)-3-Hydroxydodecanoic acid	n/a	C12H24O3	216.173	M+Na	+	239.162	11
239.164	HMDB0040169	xi-5-Hydroxydodecanoic acid	n/a	C12H24O3	216.173	M+Na	+	239.162	11
239.164	HMDB0062032	3-hydroxy-2,4,4-trimethylpentyl 2-methylpropanoate	n/a	C12H24O3	216.173	M+Na	+	239.162	11
239.164	HMDB0002059	12-Hydroxydodecanoic acid	C08317	C12H24O3	216.173	M+Na	+	239.162	11
493.209	HMDB0154706	3,4,5-trihydroxy-6-{[(15S)-11-hydroxy-4-methoxy-15-methyl-14-oxotetracyclo[8.7.0.0²,⁷.0¹¹,¹⁵]heptadeca-2,4,6-trien-5-yl]oxy}oxane-2-carboxylic acid	n/a	C25H32O10	492.2	M+H	+	493.207	5
493.209	HMDB0154678	3,4,5-trihydroxy-6-{[(15S)-15-(hydroxymethyl)-4-methoxy-14-oxotetracyclo[8.7.0.0²,⁷.0¹¹,¹⁵]heptadeca-2,4,6-trien-5-yl]oxy}oxane-2-carboxylic acid	n/a	C25H32O10	492.2	M+H	+	493.207	5
493.209	HMDB0154681	3,4,5-trihydroxy-6-{[(15S)-8-hydroxy-4-methoxy-15-methyl-14-oxotetracyclo[8.7.0.0²,⁷.0¹¹,¹⁵]heptadeca-2,4,6-trien-5-yl]oxy}oxane-2-carboxylic acid	n/a	C25H32O10	492.2	M+H	+	493.207	5
493.209	HMDB0154704	3,4,5-trihydroxy-6-{[(15S)-1-hydroxy-4-methoxy-15-methyl-14-oxotetracyclo[8.7.0.0²,⁷.0¹¹,¹⁵]heptadeca-2,4,6-trien-5-yl]oxy}oxane-2-carboxylic acid	n/a	C25H32O10	492.2	M+H	+	493.207	5
493.209	HMDB0154702	3,4,5-trihydroxy-6-{[(15S)-10-hydroxy-4-methoxy-15-methyl-14-oxotetracyclo[8.7.0.0²,⁷.0¹¹,¹⁵]heptadeca-2,4,6-trien-5-yl]oxy}oxane-2-carboxylic acid	n/a	C25H32O10	492.2	M+H	+	493.207	5
493.209	HMDB0154699	3,4,5-trihydroxy-6-{[(15R)-16-hydroxy-4-methoxy-15-methyl-14-oxotetracyclo[8.7.0.0²,⁷.0¹¹,¹⁵]heptadeca-2,4,6-trien-5-yl]oxy}oxane-2-carboxylic acid	n/a	C25H32O10	492.2	M+H	+	493.207	5
493.209	HMDB0154696	3,4,5-trihydroxy-6-{[(15S)-17-hydroxy-4-methoxy-15-methyl-14-oxotetracyclo[8.7.0.0²,⁷.0¹¹,¹⁵]heptadeca-2,4,6-trien-5-yl]oxy}oxane-2-carboxylic acid	n/a	C25H32O10	492.2	M+H	+	493.207	5
493.209	HMDB0154693	3,4,5-trihydroxy-6-{[(15S)-5-hydroxy-4-methoxy-15-methyl-14-oxotetracyclo[8.7.0.0²,⁷.0¹¹,¹⁵]heptadeca-2,4,6-trien-9-yl]oxy}oxane-2-carboxylic acid	n/a	C25H32O10	492.2	M+H	+	493.207	5
493.209	HMDB0154690	3,4,5-trihydroxy-6-{[(15S)-13-hydroxy-4-methoxy-15-methyl-14-oxotetracyclo[8.7.0.0²,⁷.0¹¹,¹⁵]heptadeca-2,4,6-trien-5-yl]oxy}oxane-2-carboxylic acid	n/a	C25H32O10	492.2	M+H	+	493.207	5
493.209	HMDB0154687	3,4,5-trihydroxy-6-{[(15R)-5-hydroxy-4-methoxy-15-methyl-14-oxotetracyclo[8.7.0.0²,⁷.0¹¹,¹⁵]heptadeca-2,4,6-trien-3-yl]oxy}oxane-2-carboxylic acid	n/a	C25H32O10	492.2	M+H	+	493.207	5
493.209	HMDB0154688	3,4,5-trihydroxy-6-{[(15S)-3-hydroxy-4-methoxy-15-methyl-14-oxotetracyclo[8.7.0.0²,⁷.0¹¹,¹⁵]heptadeca-2,4,6-trien-5-yl]oxy}oxane-2-carboxylic acid	n/a	C25H32O10	492.2	M+H	+	493.207	5
493.209	HMDB0154684	3,4,5-trihydroxy-6-{[(15S)-12-hydroxy-4-methoxy-15-methyl-14-oxotetracyclo[8.7.0.0²,⁷.0¹¹,¹⁵]heptadeca-2,4,6-trien-5-yl]oxy}oxane-2-carboxylic acid	n/a	C25H32O10	492.2	M+H	+	493.207	5
493.209	HMDB0032906	Isolariciresinol 9'-O-alpha-L-arabinofuranoside	n/a	C25H32O10	492.2	M+H	+	493.207	5
493.209	HMDB0180119	3,4,5-trihydroxy-6-(2-hydroxy-4-{[(8-methylnonanoyl)oxy]methyl}phenoxy)oxane-2-carboxylic acid	n/a	C23H34O10	470.215	M+Na	+	493.204	10
493.209	HMDB0180001	3,4,5-trihydroxy-6-(2-methoxy-4-{[(7-methyloctanoyl)oxy]methyl}phenoxy)oxane-2-carboxylic acid	n/a	C23H34O10	470.215	M+Na	+	493.204	10
493.209	HMDB0180120	3,4,5-trihydroxy-6-(2-hydroxy-5-{[(8-methylnonanoyl)oxy]methyl}phenoxy)oxane-2-carboxylic acid	n/a	C23H34O10	470.215	M+Na	+	493.204	10
494.213	HMDB0180581	9-({2-[(4-amino-4-carboxy-1-hydroxybutylidene)amino]-2-[(carboxymethyl)-C-hydroxycarbonimidoyl]ethyl}sulfanyl)-10-hydroxydecanoic acid	n/a	C20H35N3O9S	493.209	M+H	+	494.217	8
494.213	HMDB0180090	6-({2-[(4-amino-4-carboxy-1-hydroxybutylidene)amino]-2-[(carboxymethyl)-C-hydroxycarbonimidoyl]ethyl}sulfanyl)-7-hydroxy-8-methylnonanoic acid	n/a	C20H35N3O9S	493.209	M+H	+	494.217	8
494.213	HMDB0180089	7-({2-[(4-amino-4-carboxy-1-hydroxybutylidene)amino]-2-[(carboxymethyl)-C-hydroxycarbonimidoyl]ethyl}sulfanyl)-6-hydroxy-8-methylnonanoic acid	n/a	C20H35N3O9S	493.209	M+H	+	494.217	8
169.076	HMDB0012897	Beta-Carboline	C20157	C11H8N2	168.069	M+H	+	169.076	3
216.168	HMDB0060817	Diethylcarbamazine N-oxide	n/a	C10H21N3O2	215.163	M+H	+	216.171	13
183.175	HMDB0032279	2-Ethyl-1,3,3-trimethyl-2-norbornanol	n/a	C12H22O	182.167	M+H	+	183.174	2
183.175	HMDB0038972	(E)-2-Butyl-2-octenal	n/a	C12H22O	182.167	M+H	+	183.174	2
183.175	HMDB0031102	(Z,Z)-3,6-Dodecadien-1-ol	n/a	C12H22O	182.167	M+H	+	183.174	2
183.175	HMDB0031020	2-Dodecenal	n/a	C12H22O	182.167	M+H	+	183.174	2
183.175	HMDB0036461	Geosmin	C16286	C12H22O	182.167	M+H	+	183.174	2
183.175	HMDB0031341	Cyclododecanone	n/a	C12H22O	182.167	M+H	+	183.174	2
183.175	HMDB0032542	trans- and cis-2,4,8-Trimethyl-3,7-nona-dien-2-ol	n/a	C12H22O	182.167	M+H	+	183.174	2
261.179	HMDB0014539	Carisoprodol	C07927	C12H24N2O4	260.174	M+H	+	261.181	7
261.179	HMDB0182767	2-(1-hydroxypropan-2-yl)-4a-methyl-8-methylidene-decahydronaphthalen-1-ol	n/a	C15H26O2	238.193	M+Na	+	261.182	14
261.179	HMDB0182764	4a-(hydroxymethyl)-8-methylidene-2-(propan-2-yl)-decahydronaphthalen-1-ol	n/a	C15H26O2	238.193	M+Na	+	261.182	14
261.179	HMDB0182219	7-(2-hydroxypropan-2-yl)-1,8a-dimethyl-1,2,3,5,6,7,8,8a-octahydronaphthalen-1-ol	n/a	C15H26O2	238.193	M+Na	+	261.182	14
261.179	HMDB0182220	3-(2-hydroxypropan-2-yl)-4a,5-dimethyl-1,2,3,4,4a,5,6,7-octahydronaphthalen-1-ol	n/a	C15H26O2	238.193	M+Na	+	261.182	14
261.179	HMDB0182221	6-(2-hydroxypropan-2-yl)-4,4a-dimethyl-2,3,4,4a,5,6,7,8-octahydronaphthalen-2-ol	n/a	C15H26O2	238.193	M+Na	+	261.182	14
261.179	HMDB0182218	2-[8-(hydroxymethyl)-8a-methyl-1,2,3,4,6,7,8,8a-octahydronaphthalen-2-yl]propan-2-ol	n/a	C15H26O2	238.193	M+Na	+	261.182	14
261.179	HMDB0182217	2-[8a-(hydroxymethyl)-8-methyl-1,2,3,4,6,7,8,8a-octahydronaphthalen-2-yl]propan-2-ol	n/a	C15H26O2	238.193	M+Na	+	261.182	14
261.179	HMDB0179265	2-(4-hydroxy-4-methylcyclohex-2-en-1-yl)-6-methylheptan-4-one	n/a	C15H26O2	238.193	M+Na	+	261.182	14
261.179	HMDB0041589	alpha-Kessyl alcohol	n/a	C15H26O2	238.193	M+Na	+	261.182	14
261.179	HMDB0062130	methyl tetradec-13-ynoate	n/a	C15H26O2	238.193	M+Na	+	261.182	14
261.179	HMDB0036730	Tricyclohumuladiol	n/a	C15H26O2	238.193	M+Na	+	261.182	14
261.179	HMDB0038196	alpha-Bisabolol oxide A	C16773	C15H26O2	238.193	M+Na	+	261.182	14
261.179	HMDB0037284	5(1->10)-Abeo-1,12-patchoulanediol	n/a	C15H26O2	238.193	M+Na	+	261.182	14
261.179	HMDB0036880	1,6,9-Farnesatriene-3,11-diol	n/a	C15H26O2	238.193	M+Na	+	261.182	14
261.179	HMDB0037279	2,10-Bisaboladiene-1,4-diol	n/a	C15H26O2	238.193	M+Na	+	261.182	14
261.179	HMDB0034673	Calamendiol	n/a	C15H26O2	238.193	M+Na	+	261.182	14
261.179	HMDB0031383	(3S,4S,6R,7S)-1,10-Bisaboladiene-3,4-diol	n/a	C15H26O2	238.193	M+Na	+	261.182	14
261.179	HMDB0038250	Isobornyl isovalerate	n/a	C15H26O2	238.193	M+Na	+	261.182	14
261.179	HMDB0033228	Guaidiol	n/a	C15H26O2	238.193	M+Na	+	261.182	14
261.179	HMDB0036032	3beta-7-Drimene-3,11-diol	n/a	C15H26O2	238.193	M+Na	+	261.182	14
261.179	HMDB0031384	beta-Kessyl alcohol	n/a	C15H26O2	238.193	M+Na	+	261.182	14
261.179	HMDB0035887	Germacrenone	n/a	C15H26O2	238.193	M+Na	+	261.182	14
261.179	HMDB0039130	Methyl (Z,Z)-5,8-tetradecadienoate	n/a	C15H26O2	238.193	M+Na	+	261.182	14
261.179	HMDB0038247	Bornyl valerate	n/a	C15H26O2	238.193	M+Na	+	261.182	14
261.179	HMDB0040273	Terpenyl isovalerate	n/a	C15H26O2	238.193	M+Na	+	261.182	14
261.179	HMDB0032343	Isobornyl 2-methylbutyrate	n/a	C15H26O2	238.193	M+Na	+	261.182	14
261.179	HMDB0032209	Citronellyl trans-2-methyl-2-butenoate	n/a	C15H26O2	238.193	M+Na	+	261.182	14
261.179	HMDB0032291	Geranyl 2-methylbutyrate	n/a	C15H26O2	238.193	M+Na	+	261.182	14
261.179	HMDB0035287	Daucol	C09652	C15H26O2	238.193	M+Na	+	261.182	14
261.179	HMDB0038136	Curcumadiol	n/a	C15H26O2	238.193	M+Na	+	261.182	14
261.179	HMDB0038138	alpha-Bisabolol oxide C	n/a	C15H26O2	238.193	M+Na	+	261.182	14
261.179	HMDB0038197	alpha-Bisabolol oxide B	C16774	C15H26O2	238.193	M+Na	+	261.182	14
261.179	HMDB0030428	Linalyl isovalerate	n/a	C15H26O2	238.193	M+Na	+	261.182	14
261.179	HMDB0037195	2-Propenyl cyclohexanehexanoate	n/a	C15H26O2	238.193	M+Na	+	261.182	14
261.179	HMDB0040281	Geranyl valerate	n/a	C15H26O2	238.193	M+Na	+	261.182	14
261.179	HMDB0029350	Geranyl 3-methylbutanoate	n/a	C15H26O2	238.193	M+Na	+	261.182	14
261.179	HMDB0032054	alpha-Terpinyl pentanoate	n/a	C15H26O2	238.193	M+Na	+	261.182	14
261.179	HMDB0038248	Bornyl isovalerate	n/a	C15H26O2	238.193	M+Na	+	261.182	14
261.179	HMDB0039745	(2E,6E,9xi)-Farnesol	n/a	C15H26O2	238.193	M+Na	+	261.182	14
261.179	HMDB0182766	4a-methyl-8-methylidene-2-(propan-2-yl)-decahydronaphthalene-1,7-diol	n/a	C15H26O2	238.193	M+Na	+	261.182	14
261.179	HMDB0182222	2-(8,8a-dimethyl-1,2,3,4,6,7,8,8a-octahydronaphthalen-2-yl)propane-1,2-diol	n/a	C15H26O2	238.193	M+Na	+	261.182	14
261.179	HMDB0182765	2-(2-hydroxypropan-2-yl)-4a-methyl-8-methylidene-decahydronaphthalen-1-ol	n/a	C15H26O2	238.193	M+Na	+	261.182	14
302.145	HMDB0015228	Oxamniquine	C07341	C14H21N3O3	279.158	M+Na	+	302.148	8
320.197	HMDB0156961	[(2R,15S)-5,12-dihydroxy-2,15-dimethyl-13-oxotetracyclo[8.7.0.0²,⁷.0¹¹,¹⁵]heptadec-7-en-14-yl]oxidanyl	n/a	C19H27O4	319.191	M+H	+	320.198	2
320.197	HMDB0156967	[(2R,15S)-14,17-dihydroxy-2,15-dimethyl-13-oxotetracyclo[8.7.0.0²,⁷.0¹¹,¹⁵]heptadec-7-en-5-yl]oxidanyl	n/a	C19H27O4	319.191	M+H	+	320.198	2
320.197	HMDB0157562	[(2S,15S)-13-hydroxy-2-(hydroxymethyl)-15-methyl-14-oxotetracyclo[8.7.0.0²,⁷.0¹¹,¹⁵]heptadec-7-en-5-yl]oxidanyl	n/a	C19H27O4	319.191	M+H	+	320.198	2
320.197	HMDB0157566	[(2R,15S)-12,13-dihydroxy-2,15-dimethyl-14-oxotetracyclo[8.7.0.0²,⁷.0¹¹,¹⁵]heptadec-7-en-5-yl]oxidanyl	n/a	C19H27O4	319.191	M+H	+	320.198	2
320.197	HMDB0157563	[(2R,15S)-13-hydroxy-15-(hydroxymethyl)-2-methyl-14-oxotetracyclo[8.7.0.0²,⁷.0¹¹,¹⁵]heptadec-7-en-5-yl]oxidanyl	n/a	C19H27O4	319.191	M+H	+	320.198	2
320.197	HMDB0157565	[(2R,15S)-9,13-dihydroxy-2,15-dimethyl-14-oxotetracyclo[8.7.0.0²,⁷.0¹¹,¹⁵]heptadec-7-en-5-yl]oxidanyl	n/a	C19H27O4	319.191	M+H	+	320.198	2
320.197	HMDB0157564	[(2R,15S)-6,13-dihydroxy-2,15-dimethyl-14-oxotetracyclo[8.7.0.0²,⁷.0¹¹,¹⁵]heptadec-7-en-5-yl]oxidanyl	n/a	C19H27O4	319.191	M+H	+	320.198	2
320.197	HMDB0156959	[(2R,15S)-5,6-dihydroxy-2,15-dimethyl-13-oxotetracyclo[8.7.0.0²,⁷.0¹¹,¹⁵]heptadec-7-en-14-yl]oxidanyl	n/a	C19H27O4	319.191	M+H	+	320.198	2
320.197	HMDB0156960	[(2R,15S)-5,9-dihydroxy-2,15-dimethyl-13-oxotetracyclo[8.7.0.0²,⁷.0¹¹,¹⁵]heptadec-7-en-14-yl]oxidanyl	n/a	C19H27O4	319.191	M+H	+	320.198	2
320.197	HMDB0155986	[(2R,15S)-6,17-dihydroxy-2,15-dimethyl-5-oxotetracyclo[8.7.0.0²,⁷.0¹¹,¹⁵]heptadec-6-en-14-yl]oxidanyl	n/a	C19H27O4	319.191	M+H	+	320.198	2
320.197	HMDB0156954	[(2R,15S)-9,14-dihydroxy-2,15-dimethyl-13-oxotetracyclo[8.7.0.0²,⁷.0¹¹,¹⁵]heptadec-7-en-5-yl]oxidanyl	n/a	C19H27O4	319.191	M+H	+	320.198	2
320.197	HMDB0156951	[(2S,15S)-14-hydroxy-2-(hydroxymethyl)-15-methyl-13-oxotetracyclo[8.7.0.0²,⁷.0¹¹,¹⁵]heptadec-7-en-5-yl]oxidanyl	n/a	C19H27O4	319.191	M+H	+	320.198	2
320.197	HMDB0156953	[(2R,15S)-6,14-dihydroxy-2,15-dimethyl-13-oxotetracyclo[8.7.0.0²,⁷.0¹¹,¹⁵]heptadec-7-en-5-yl]oxidanyl	n/a	C19H27O4	319.191	M+H	+	320.198	2
320.197	HMDB0156952	[(2R,15S)-14-hydroxy-15-(hydroxymethyl)-2-methyl-13-oxotetracyclo[8.7.0.0²,⁷.0¹¹,¹⁵]heptadec-7-en-5-yl]oxidanyl	n/a	C19H27O4	319.191	M+H	+	320.198	2
320.197	HMDB0156958	[(2R,15S)-5-hydroxy-15-(hydroxymethyl)-2-methyl-13-oxotetracyclo[8.7.0.0²,⁷.0¹¹,¹⁵]heptadec-7-en-14-yl]oxidanyl	n/a	C19H27O4	319.191	M+H	+	320.198	2
320.197	HMDB0156957	[(2S,15S)-5-hydroxy-2-(hydroxymethyl)-15-methyl-13-oxotetracyclo[8.7.0.0²,⁷.0¹¹,¹⁵]heptadec-7-en-14-yl]oxidanyl	n/a	C19H27O4	319.191	M+H	+	320.198	2
320.197	HMDB0156955	[(2R,15S)-12,14-dihydroxy-2,15-dimethyl-13-oxotetracyclo[8.7.0.0²,⁷.0¹¹,¹⁵]heptadec-7-en-5-yl]oxidanyl	n/a	C19H27O4	319.191	M+H	+	320.198	2
320.197	HMDB0156956	[(2R,15S)-4,14-dihydroxy-2,15-dimethyl-13-oxotetracyclo[8.7.0.0²,⁷.0¹¹,¹⁵]heptadec-7-en-5-yl]oxidanyl	n/a	C19H27O4	319.191	M+H	+	320.198	2
422.322	HMDB0000222	L-Palmitoylcarnitine	C02990	C23H45NO4	399.335	M+Na	+	422.324	6
422.322	HMDB0006318	Gamma-linolenyl carnitine	n/a	C25H43NO4	421.319	M+H	+	422.326	11
422.322	HMDB0006319	Alpha-linolenyl carnitine	n/a	C25H43NO4	421.319	M+H	+	422.326	11
422.322	HMDB0154876	[(2R,15R)-14-(1-hydroxy-6-methylheptan-2-yl)-2,15-dimethyltetracyclo[8.7.0.0²,⁷.0¹¹,¹⁵]heptadeca-7,9-dien-5-yl]oxidanyl	n/a	C27H43O2	399.326	M+Na	+	422.316	15
422.322	HMDB0184862	[(2R,15R)-17-hydroxy-2,15-dimethyl-14-(6-methylhept-5-en-2-yl)tetracyclo[8.7.0.0²,⁷.0¹¹,¹⁵]heptadec-7-en-5-yl]oxidanyl	n/a	C27H43O2	399.326	M+Na	+	422.316	15
422.322	HMDB0184861	[(2R,15S)-14-(1-hydroxy-6-methylhept-5-en-2-yl)-2,15-dimethyltetracyclo[8.7.0.0²,⁷.0¹¹,¹⁵]heptadec-7-en-5-yl]oxidanyl	n/a	C27H43O2	399.326	M+Na	+	422.316	15
422.322	HMDB0154877	[(2R,15R)-17-hydroxy-2,15-dimethyl-14-(6-methylheptan-2-yl)tetracyclo[8.7.0.0²,⁷.0¹¹,¹⁵]heptadeca-7,9-dien-5-yl]oxidanyl	n/a	C27H43O2	399.326	M+Na	+	422.316	15
252.106	HMDB0168958	6-[(1-aminopropan-2-yl)oxy]-3,4,5-trihydroxyoxane-2-carboxylic acid	n/a	C9H17NO7	251.101	M+H	+	252.108	5
252.106	HMDB0038662	N-(1-Deoxy-1-fructosyl)alanine	n/a	C9H17NO7	251.101	M+H	+	252.108	5
252.106	HMDB0003254	Muramic acid	C06470	C9H17NO7	251.101	M+H	+	252.108	5
252.106	HMDB0140099	6-(3-aminopropoxy)-3,4,5-trihydroxyoxane-2-carboxylic acid	n/a	C9H17NO7	251.101	M+H	+	252.108	5
252.106	HMDB0142471	3,4,5-trihydroxy-6-[2-(methylamino)ethoxy]oxane-2-carboxylic acid	n/a	C9H17NO7	251.101	M+H	+	252.108	5
252.106	HMDB0000101	Deoxyadenosine	C00559	C10H13N5O3	251.102	M+H	+	252.109	11
252.106	HMDB0001983	5'-Deoxyadenosine	C05198	C10H13N5O3	251.102	M+H	+	252.109	11
189.092	HMDB0032061	3-Butylidene-1(3H)-isobenzofuranone	C16924	C12H12O2	188.084	M+H	+	189.091	3
189.092	HMDB0032028	(E)-3-(2-Methylpropylidene)-1(3H)-isobenzofuranone	n/a	C12H12O2	188.084	M+H	+	189.091	3
189.092	HMDB0029495	Trigoforin	n/a	C12H12O2	188.084	M+H	+	189.091	3
189.092	HMDB0041219	Allyl cinnamate	n/a	C12H12O2	188.084	M+H	+	189.091	3
189.092	HMDB0132978	(4E)-5-(4-methoxyphenyl)penta-1,4-dien-3-one	n/a	C12H12O2	188.084	M+H	+	189.091	3
221.093	HMDB0061174	p-Hydroxyl-ethotoin	n/a	C11H12N2O3	220.085	M+H	+	221.092	2
221.093	HMDB0000472	5-Hydroxy-L-tryptophan	C00643	C11H12N2O3	220.085	M+H	+	221.092	2
221.093	HMDB0015571	5-Hydroxy-L-tryptophan	C00643	C11H12N2O3	220.085	M+H	+	221.092	2
221.093	HMDB0032078	Dibenzyl ether	n/a	C14H14O	198.104	M+Na	+	221.094	5
221.093	HMDB0028788	Cysteinyl-Valine	n/a	C8H16N2O3S	220.088	M+H	+	221.095	13
221.093	HMDB0028966	Methionyl-Alanine	n/a	C8H16N2O3S	220.088	M+H	+	221.095	13
221.093	HMDB0028693	Alanylmethionine	n/a	C8H16N2O3S	220.088	M+H	+	221.095	13
221.093	HMDB0029124	valinyl-cysteine	n/a	C8H16N2O3S	220.088	M+H	+	221.095	13
221.093	HMDB0014606	Metharbital	n/a	C9H14N2O3	198.1	M+Na	+	221.09	13
183.092	HMDB0035196	Harman	C09209	C12H10N2	182.084	M+H	+	183.092	3
183.092	HMDB0001010	Nicotine imine	n/a	C10H13N2	161.108	M+Na	+	183.09	13
495.216	HMDB0015181	Fluocinonide	C07007	C26H32F2O7	494.212	M+H	+	495.219	6
495.216	HMDB0060717	2-Hydroxy-imipramine glucuronide	n/a	C25H32N2O7	472.221	M+Na	+	495.21	11
495.216	HMDB0169111	6-[4-acetyl-3-(3,7-dimethylocta-2,6-dien-1-yl)-2-hydroxy-5-methoxyphenoxy]-3,4,5-trihydroxyoxane-2-carboxylic acid	n/a	C25H34O10	494.215	M+H	+	495.222	14
495.216	HMDB0171273	3,4,5-trihydroxy-6-{[(9E)-3-[(2-hydroxyacetyl)oxy]heptadeca-1,9-dien-4,6-diyn-8-yl]oxy}oxane-2-carboxylic acid	n/a	C25H34O10	494.215	M+H	+	495.222	14
495.216	HMDB0158646	6-{[(15S)-8,14-dihydroxy-4-methoxy-15-methyltetracyclo[8.7.0.0²,⁷.0¹¹,¹⁵]heptadeca-2,4,6-trien-5-yl]oxy}-3,4,5-trihydroxyoxane-2-carboxylic acid	n/a	C25H34O10	494.215	M+H	+	495.222	14
495.216	HMDB0171272	3,4,5-trihydroxy-6-(2-{[(9E)-8-hydroxyheptadeca-1,9-dien-4,6-diyn-3-yl]oxy}-2-oxoethoxy)oxane-2-carboxylic acid	n/a	C25H34O10	494.215	M+H	+	495.222	14
495.216	HMDB0158643	6-{[(15S)-3,14-dihydroxy-4-methoxy-15-methyltetracyclo[8.7.0.0²,⁷.0¹¹,¹⁵]heptadeca-2,4,6-trien-5-yl]oxy}-3,4,5-trihydroxyoxane-2-carboxylic acid	n/a	C25H34O10	494.215	M+H	+	495.222	14
495.216	HMDB0171268	6-{[(8E)-15-(acetyloxy)-10-hydroxyheptadeca-8,16-dien-11,13-diyn-1-yl]oxy}-3,4,5-trihydroxyoxane-2-carboxylic acid	n/a	C25H34O10	494.215	M+H	+	495.222	14
495.216	HMDB0171269	6-{[(9E)-3-(acetyloxy)-17-hydroxyheptadeca-1,9-dien-4,6-diyn-8-yl]oxy}-3,4,5-trihydroxyoxane-2-carboxylic acid	n/a	C25H34O10	494.215	M+H	+	495.222	14
495.216	HMDB0158639	6-{[(15R)-11,14-dihydroxy-4-methoxy-15-methyltetracyclo[8.7.0.0²,⁷.0¹¹,¹⁵]heptadeca-2,4,6-trien-5-yl]oxy}-3,4,5-trihydroxyoxane-2-carboxylic acid	n/a	C25H34O10	494.215	M+H	+	495.222	14
495.216	HMDB0158642	6-{[(15R)-5,14-dihydroxy-4-methoxy-15-methyltetracyclo[8.7.0.0²,⁷.0¹¹,¹⁵]heptadeca-2,4,6-trien-3-yl]oxy}-3,4,5-trihydroxyoxane-2-carboxylic acid	n/a	C25H34O10	494.215	M+H	+	495.222	14
495.216	HMDB0158636	6-{[(15S)-1,14-dihydroxy-4-methoxy-15-methyltetracyclo[8.7.0.0²,⁷.0¹¹,¹⁵]heptadeca-2,4,6-trien-5-yl]oxy}-3,4,5-trihydroxyoxane-2-carboxylic acid	n/a	C25H34O10	494.215	M+H	+	495.222	14
495.216	HMDB0158633	6-{[(15S)-10,14-dihydroxy-4-methoxy-15-methyltetracyclo[8.7.0.0²,⁷.0¹¹,¹⁵]heptadeca-2,4,6-trien-5-yl]oxy}-3,4,5-trihydroxyoxane-2-carboxylic acid	n/a	C25H34O10	494.215	M+H	+	495.222	14
495.216	HMDB0158629	6-{[(15S)-14,16-dihydroxy-4-methoxy-15-methyltetracyclo[8.7.0.0²,⁷.0¹¹,¹⁵]heptadeca-2,4,6-trien-5-yl]oxy}-3,4,5-trihydroxyoxane-2-carboxylic acid	n/a	C25H34O10	494.215	M+H	+	495.222	14
495.216	HMDB0158625	6-{[(15S)-14,17-dihydroxy-4-methoxy-15-methyltetracyclo[8.7.0.0²,⁷.0¹¹,¹⁵]heptadeca-2,4,6-trien-5-yl]oxy}-3,4,5-trihydroxyoxane-2-carboxylic acid	n/a	C25H34O10	494.215	M+H	+	495.222	14
495.216	HMDB0158621	6-{[(15S)-5,14-dihydroxy-4-methoxy-15-methyltetracyclo[8.7.0.0²,⁷.0¹¹,¹⁵]heptadeca-2,4,6-trien-9-yl]oxy}-3,4,5-trihydroxyoxane-2-carboxylic acid	n/a	C25H34O10	494.215	M+H	+	495.222	14
495.216	HMDB0158238	6-{[(15S)-12,14-dihydroxy-5-methoxy-15-methyltetracyclo[8.7.0.0²,⁷.0¹¹,¹⁵]heptadeca-2,4,6-trien-4-yl]oxy}-3,4,5-trihydroxyoxane-2-carboxylic acid	n/a	C25H34O10	494.215	M+H	+	495.222	14
495.216	HMDB0158234	6-{[(15S)-14,14-dihydroxy-5-methoxy-15-methyltetracyclo[8.7.0.0²,⁷.0¹¹,¹⁵]heptadeca-2,4,6-trien-4-yl]oxy}-3,4,5-trihydroxyoxane-2-carboxylic acid	n/a	C25H34O10	494.215	M+H	+	495.222	14
495.216	HMDB0158235	6-{[(15S)-13,14-dihydroxy-5-methoxy-15-methyltetracyclo[8.7.0.0²,⁷.0¹¹,¹⁵]heptadeca-2,4,6-trien-4-yl]oxy}-3,4,5-trihydroxyoxane-2-carboxylic acid	n/a	C25H34O10	494.215	M+H	+	495.222	14
495.216	HMDB0158650	3,4,5-trihydroxy-6-{[(15S)-14-hydroxy-15-(hydroxymethyl)-4-methoxytetracyclo[8.7.0.0²,⁷.0¹¹,¹⁵]heptadeca-2,4,6-trien-5-yl]oxy}oxane-2-carboxylic acid	n/a	C25H34O10	494.215	M+H	+	495.222	14
495.216	HMDB0158654	6-{[(15S)-14,14-dihydroxy-4-methoxy-15-methyltetracyclo[8.7.0.0²,⁷.0¹¹,¹⁵]heptadeca-2,4,6-trien-5-yl]oxy}-3,4,5-trihydroxyoxane-2-carboxylic acid	n/a	C25H34O10	494.215	M+H	+	495.222	14
495.216	HMDB0158656	6-{[(15S)-13,14-dihydroxy-4-methoxy-15-methyltetracyclo[8.7.0.0²,⁷.0¹¹,¹⁵]heptadeca-2,4,6-trien-5-yl]oxy}-3,4,5-trihydroxyoxane-2-carboxylic acid	n/a	C25H34O10	494.215	M+H	+	495.222	14
495.216	HMDB0169110	6-[3-acetyl-2-(3,7-dimethylocta-2,6-dien-1-yl)-6-hydroxy-4-methoxyphenoxy]-3,4,5-trihydroxyoxane-2-carboxylic acid	n/a	C25H34O10	494.215	M+H	+	495.222	14
495.216	HMDB0171254	6-{[(9E)-3-(acetyloxy)-11-hydroxyheptadeca-1,9-dien-4,6-diyn-8-yl]oxy}-3,4,5-trihydroxyoxane-2-carboxylic acid	n/a	C25H34O10	494.215	M+H	+	495.222	14
495.216	HMDB0169108	6-[4-acetyl-5-(3,7-dimethylocta-2,6-dien-1-yl)-2-hydroxy-3-methoxyphenoxy]-3,4,5-trihydroxyoxane-2-carboxylic acid	n/a	C25H34O10	494.215	M+H	+	495.222	14
495.216	HMDB0171253	6-{[(8E)-15-(acetyloxy)-10-hydroxyheptadeca-8,16-dien-11,13-diyn-7-yl]oxy}-3,4,5-trihydroxyoxane-2-carboxylic acid	n/a	C25H34O10	494.215	M+H	+	495.222	14
495.216	HMDB0169107	6-[3-acetyl-4-(3,7-dimethylocta-2,6-dien-1-yl)-6-hydroxy-2-methoxyphenoxy]-3,4,5-trihydroxyoxane-2-carboxylic acid	n/a	C25H34O10	494.215	M+H	+	495.222	14
495.216	HMDB0169105	6-(4-acetyl-3-methoxy-5-{[3-methyl-3-(4-methylpent-3-en-1-yl)oxiran-2-yl]methyl}phenoxy)-3,4,5-trihydroxyoxane-2-carboxylic acid	n/a	C25H34O10	494.215	M+H	+	495.222	14
495.216	HMDB0169103	6-{4-acetyl-3-[5-(3,3-dimethyloxiran-2-yl)-3-methylpent-2-en-1-yl]-5-methoxyphenoxy}-3,4,5-trihydroxyoxane-2-carboxylic acid	n/a	C25H34O10	494.215	M+H	+	495.222	14
495.216	HMDB0169101	6-[4-acetyl-3-(5-hydroxy-3,7-dimethylocta-2,6-dien-1-yl)-5-methoxyphenoxy]-3,4,5-trihydroxyoxane-2-carboxylic acid	n/a	C25H34O10	494.215	M+H	+	495.222	14
495.216	HMDB0171257	6-{[(8E)-15-(acetyloxy)-10-hydroxyheptadeca-8,16-dien-11,13-diyn-2-yl]oxy}-3,4,5-trihydroxyoxane-2-carboxylic acid	n/a	C25H34O10	494.215	M+H	+	495.222	14
495.216	HMDB0171258	6-{[(9E)-3-(acetyloxy)-16-hydroxyheptadeca-1,9-dien-4,6-diyn-8-yl]oxy}-3,4,5-trihydroxyoxane-2-carboxylic acid	n/a	C25H34O10	494.215	M+H	+	495.222	14
495.216	HMDB0169097	6-{4-acetyl-3-[4-hydroxy-3-(4-methylpent-3-en-1-yl)but-2-en-1-yl]-5-methoxyphenoxy}-3,4,5-trihydroxyoxane-2-carboxylic acid	n/a	C25H34O10	494.215	M+H	+	495.222	14
495.216	HMDB0169095	6-[4-acetyl-3-(8-hydroxy-3,7-dimethylocta-2,6-dien-1-yl)-5-methoxyphenoxy]-3,4,5-trihydroxyoxane-2-carboxylic acid	n/a	C25H34O10	494.215	M+H	+	495.222	14
495.216	HMDB0158660	6-{[(15S)-12,14-dihydroxy-4-methoxy-15-methyltetracyclo[8.7.0.0²,⁷.0¹¹,¹⁵]heptadeca-2,4,6-trien-5-yl]oxy}-3,4,5-trihydroxyoxane-2-carboxylic acid	n/a	C25H34O10	494.215	M+H	+	495.222	14
495.216	HMDB0171261	6-{[(7E)-1-(acetyloxy)-1-(oxiran-2-yl)pentadec-7-en-2,4-diyn-6-yl]oxy}-3,4,5-trihydroxyoxane-2-carboxylic acid	n/a	C25H34O10	494.215	M+H	+	495.222	14
495.216	HMDB0169099	6-[4-acetyl-3-(4-hydroxy-3,7-dimethylocta-2,6-dien-1-yl)-5-methoxyphenoxy]-3,4,5-trihydroxyoxane-2-carboxylic acid	n/a	C25H34O10	494.215	M+H	+	495.222	14
495.216	HMDB0171264	6-{[6-(acetyloxy)-1-(3-heptyloxiran-2-yl)oct-7-en-2,4-diyn-1-yl]oxy}-3,4,5-trihydroxyoxane-2-carboxylic acid	n/a	C25H34O10	494.215	M+H	+	495.222	14
495.216	HMDB0158231	3,4,5-trihydroxy-6-{[(15S)-14-hydroxy-15-(hydroxymethyl)-5-methoxytetracyclo[8.7.0.0²,⁷.0¹¹,¹⁵]heptadeca-2,4,6-trien-4-yl]oxy}oxane-2-carboxylic acid	n/a	C25H34O10	494.215	M+H	+	495.222	14
495.216	HMDB0158228	6-{[(15S)-8,14-dihydroxy-5-methoxy-15-methyltetracyclo[8.7.0.0²,⁷.0¹¹,¹⁵]heptadeca-2,4,6-trien-4-yl]oxy}-3,4,5-trihydroxyoxane-2-carboxylic acid	n/a	C25H34O10	494.215	M+H	+	495.222	14
495.216	HMDB0158226	6-{[(15R)-3,14-dihydroxy-5-methoxy-15-methyltetracyclo[8.7.0.0²,⁷.0¹¹,¹⁵]heptadeca-2,4,6-trien-4-yl]oxy}-3,4,5-trihydroxyoxane-2-carboxylic acid	n/a	C25H34O10	494.215	M+H	+	495.222	14
495.216	HMDB0038610	Gibberellin A4 glucosyl ester	n/a	C25H34O10	494.215	M+H	+	495.222	14
495.216	HMDB0033412	Gibberellin A20 13-glucoside	n/a	C25H34O10	494.215	M+H	+	495.222	14
495.216	HMDB0158225	6-{[(15R)-4,14-dihydroxy-5-methoxy-15-methyltetracyclo[8.7.0.0²,⁷.0¹¹,¹⁵]heptadeca-2,4,6-trien-3-yl]oxy}-3,4,5-trihydroxyoxane-2-carboxylic acid	n/a	C25H34O10	494.215	M+H	+	495.222	14
495.216	HMDB0158221	6-{[(15R)-1,14-dihydroxy-5-methoxy-15-methyltetracyclo[8.7.0.0²,⁷.0¹¹,¹⁵]heptadeca-2,4,6-trien-4-yl]oxy}-3,4,5-trihydroxyoxane-2-carboxylic acid	n/a	C25H34O10	494.215	M+H	+	495.222	14
495.216	HMDB0158223	6-{[(15R)-11,14-dihydroxy-5-methoxy-15-methyltetracyclo[8.7.0.0²,⁷.0¹¹,¹⁵]heptadeca-2,4,6-trien-4-yl]oxy}-3,4,5-trihydroxyoxane-2-carboxylic acid	n/a	C25H34O10	494.215	M+H	+	495.222	14
495.216	HMDB0158216	6-{[(15S)-14,16-dihydroxy-5-methoxy-15-methyltetracyclo[8.7.0.0²,⁷.0¹¹,¹⁵]heptadeca-2,4,6-trien-4-yl]oxy}-3,4,5-trihydroxyoxane-2-carboxylic acid	n/a	C25H34O10	494.215	M+H	+	495.222	14
495.216	HMDB0158219	6-{[(15S)-10,14-dihydroxy-5-methoxy-15-methyltetracyclo[8.7.0.0²,⁷.0¹¹,¹⁵]heptadeca-2,4,6-trien-4-yl]oxy}-3,4,5-trihydroxyoxane-2-carboxylic acid	n/a	C25H34O10	494.215	M+H	+	495.222	14
495.216	HMDB0158213	6-{[(15S)-14,17-dihydroxy-5-methoxy-15-methyltetracyclo[8.7.0.0²,⁷.0¹¹,¹⁵]heptadeca-2,4,6-trien-4-yl]oxy}-3,4,5-trihydroxyoxane-2-carboxylic acid	n/a	C25H34O10	494.215	M+H	+	495.222	14
495.216	HMDB0158210	6-{[(15S)-4,14-dihydroxy-5-methoxy-15-methyltetracyclo[8.7.0.0²,⁷.0¹¹,¹⁵]heptadeca-2,4,6-trien-9-yl]oxy}-3,4,5-trihydroxyoxane-2-carboxylic acid	n/a	C25H34O10	494.215	M+H	+	495.222	14
495.216	HMDB0157580	3,4,5-trihydroxy-6-{[(2R,15S)-13-hydroxy-2,15-dimethyl-5,14-dioxotetracyclo[8.7.0.0²,⁷.0¹¹,¹⁵]heptadec-7-en-9-yl]oxy}oxane-2-carboxylic acid	n/a	C25H34O10	494.215	M+H	+	495.222	14
495.216	HMDB0037084	(8S,8'S)-Secoisolariciresinol 9-xyloside	n/a	C25H34O10	494.215	M+H	+	495.222	14
310.231	HMDB0032358	Lauroyl diethanolamide	n/a	C16H33NO3	287.246	M+Na	+	310.235	14
226.952	HMDB0060363	2,5-Dichloro-4-oxohex-2-enedioate	C12835	C6H4Cl2O5	225.944	M+H	+	226.951	5
354.08	HMDB0187001	SCHEMBL12829399	n/a	C11H19N3O6S2	353.072	M+H	+	354.079	4
354.08	HMDB0134947	3,4,5-trihydroxy-6-(7-hydroxy-1H-indole-3-carbonyloxy)oxane-2-carboxylic acid	n/a	C15H15NO9	353.075	M+H	+	354.082	5
354.08	HMDB0161283	7-[(6-carboxy-3,4,5-trihydroxyoxan-2-yl)oxy]-1H-indole-2-carboxylic acid	n/a	C15H15NO9	353.075	M+H	+	354.082	5
354.08	HMDB0134943	6-[(6-carboxy-3,4,5-trihydroxyoxan-2-yl)oxy]-1H-indole-3-carboxylic acid	n/a	C15H15NO9	353.075	M+H	+	354.082	5
354.08	HMDB0134946	7-[(6-carboxy-3,4,5-trihydroxyoxan-2-yl)oxy]-1H-indole-3-carboxylic acid	n/a	C15H15NO9	353.075	M+H	+	354.082	5
354.08	HMDB0134950	3,4,5-trihydroxy-6-(4-hydroxy-1H-indole-3-carbonyloxy)oxane-2-carboxylic acid	n/a	C15H15NO9	353.075	M+H	+	354.082	5
354.08	HMDB0134949	4-[(6-carboxy-3,4,5-trihydroxyoxan-2-yl)oxy]-1H-indole-3-carboxylic acid	n/a	C15H15NO9	353.075	M+H	+	354.082	5
354.08	HMDB0161279	5-[(6-carboxy-3,4,5-trihydroxyoxan-2-yl)oxy]-1H-indole-2-carboxylic acid	n/a	C15H15NO9	353.075	M+H	+	354.082	5
354.08	HMDB0134941	3,4,5-trihydroxy-6-(5-hydroxy-1H-indole-3-carbonyloxy)oxane-2-carboxylic acid	n/a	C15H15NO9	353.075	M+H	+	354.082	5
354.08	HMDB0134944	3,4,5-trihydroxy-6-(6-hydroxy-1H-indole-3-carbonyloxy)oxane-2-carboxylic acid	n/a	C15H15NO9	353.075	M+H	+	354.082	5
354.08	HMDB0134940	5-[(6-carboxy-3,4,5-trihydroxyoxan-2-yl)oxy]-1H-indole-3-carboxylic acid	n/a	C15H15NO9	353.075	M+H	+	354.082	5
354.08	HMDB0161282	3,4,5-trihydroxy-6-(6-hydroxy-1H-indole-2-carbonyloxy)oxane-2-carboxylic acid	n/a	C15H15NO9	353.075	M+H	+	354.082	5
354.08	HMDB0161280	3,4,5-trihydroxy-6-(5-hydroxy-1H-indole-2-carbonyloxy)oxane-2-carboxylic acid	n/a	C15H15NO9	353.075	M+H	+	354.082	5
354.08	HMDB0161284	3,4,5-trihydroxy-6-(7-hydroxy-1H-indole-2-carbonyloxy)oxane-2-carboxylic acid	n/a	C15H15NO9	353.075	M+H	+	354.082	5
354.08	HMDB0161286	3,4,5-trihydroxy-6-(4-hydroxy-1H-indole-2-carbonyloxy)oxane-2-carboxylic acid	n/a	C15H15NO9	353.075	M+H	+	354.082	5
354.08	HMDB0161285	4-[(6-carboxy-3,4,5-trihydroxyoxan-2-yl)oxy]-1H-indole-2-carboxylic acid	n/a	C15H15NO9	353.075	M+H	+	354.082	5
354.08	HMDB0161281	6-[(6-carboxy-3,4,5-trihydroxyoxan-2-yl)oxy]-1H-indole-2-carboxylic acid	n/a	C15H15NO9	353.075	M+H	+	354.082	5
145.085	HMDB0166500	SCHEMBL2623082	n/a	C7H12O3	144.079	M+H	+	145.086	6
145.085	HMDB0166499	SCHEMBL7994854	n/a	C7H12O3	144.079	M+H	+	145.086	6
145.085	HMDB0166497	(4Z)-6-hydroxyhept-4-enoic acid	n/a	C7H12O3	144.079	M+H	+	145.086	6
145.085	HMDB0166498	(4Z)-3-hydroxyhept-4-enoic acid	n/a	C7H12O3	144.079	M+H	+	145.086	6
145.085	HMDB0165786	2(5)-ethyl-4-hydroxy-5(2)-methyl-3(2H)-furanone (ethylfuraneol)	n/a	C7H12O3	144.079	M+H	+	145.086	6
145.085	HMDB0164728	4-hydroxy-4-(hydroxymethyl)cyclohexan-1-one	n/a	C7H12O3	144.079	M+H	+	145.086	6
145.085	HMDB0164729	2,4-dihydroxy-4-methylcyclohexan-1-one	n/a	C7H12O3	144.079	M+H	+	145.086	6
145.085	HMDB0163403	5-ethyl-3-hydroxy-4-methyloxolan-2-one	n/a	C7H12O3	144.079	M+H	+	145.086	6
145.085	HMDB0166501	(4Z)-2-hydroxyhept-4-enoic acid	n/a	C7H12O3	144.079	M+H	+	145.086	6
145.085	HMDB0180835	pentyl 2-oxoacetate	n/a	C7H12O3	144.079	M+H	+	145.086	6
145.085	HMDB0180326	(2E)-3-[3-(1-hydroxyethyl)oxiran-2-yl]prop-2-en-1-ol	n/a	C7H12O3	144.079	M+H	+	145.086	6
145.085	HMDB0180327	(2E)-3-[3-(2-hydroxyethyl)oxiran-2-yl]prop-2-en-1-ol	n/a	C7H12O3	144.079	M+H	+	145.086	6
145.085	HMDB0172013	4-methoxy-2,5-dimethyloxolan-3-one	n/a	C7H12O3	144.079	M+H	+	145.086	6
145.085	HMDB0166746	ACMC-20mulz	n/a	C7H12O3	144.079	M+H	+	145.086	6
145.085	HMDB0166745	(2E)-6-hydroxyhept-2-enoic acid	n/a	C7H12O3	144.079	M+H	+	145.086	6
145.085	HMDB0166744	(2E)-4-hydroxyhept-2-enoic acid	n/a	C7H12O3	144.079	M+H	+	145.086	6
145.085	HMDB0166747	SCHEMBL9008708	n/a	C7H12O3	144.079	M+H	+	145.086	6
145.085	HMDB0061990	2-hydroxycyclohexanecarboxylic acid	n/a	C7H12O3	144.079	M+H	+	145.086	6
145.085	HMDB0031176	Tetrahydrofurfuryl acetate	n/a	C7H12O3	144.079	M+H	+	145.086	6
145.085	HMDB0040433	Ethyl levulinate	n/a	C7H12O3	144.079	M+H	+	145.086	6
145.085	HMDB0036594	Botryodiplodin	n/a	C7H12O3	144.079	M+H	+	145.086	6
145.085	HMDB0037114	Methyl (R)-3-methyl-2-oxopentanoate	n/a	C7H12O3	144.079	M+H	+	145.086	6
145.085	HMDB0001988	4-Hydroxycyclohexylcarboxylic acid	n/a	C7H12O3	144.079	M+H	+	145.086	6
421.318	HMDB0040815	Nb-Palmitoyltryptamine	n/a	C26H42N2O	398.33	M+Na	+	421.319	2
323.201	HMDB0156404	(2Z,4E,6E,8E)-3-(hydroxymethyl)-7-methyl-9-(2,6,6-trimethylcyclohex-1-en-1-yl)nona-2,4,6,8-tetraenal	n/a	C20H28O2	300.209	M+Na	+	323.198	10
323.201	HMDB0156407	(2E,4E,6E)-3-methyl-7-[3-(2,6,6-trimethylcyclohex-1-en-1-yl)oxiran-2-yl]octa-2,4,6-trienal	n/a	C20H28O2	300.209	M+Na	+	323.198	10
323.201	HMDB0156402	(2E,4E,6E,8E)-9-[2-(hydroxymethyl)-6,6-dimethylcyclohex-1-en-1-yl]-3,7-dimethylnona-2,4,6,8-tetraenal	n/a	C20H28O2	300.209	M+Na	+	323.198	10
323.201	HMDB0156403	(2E,4E,6Z,8E)-7-(hydroxymethyl)-3-methyl-9-(2,6,6-trimethylcyclohex-1-en-1-yl)nona-2,4,6,8-tetraenal	n/a	C20H28O2	300.209	M+Na	+	323.198	10
323.201	HMDB0156401	4-Hydroxyretinal	n/a	C20H28O2	300.209	M+Na	+	323.198	10
323.201	HMDB0156406	3-Hydroxyretinal	n/a	C20H28O2	300.209	M+Na	+	323.198	10
323.201	HMDB0156405	(2Z,4E,6E,8E)-2-hydroxy-3,7-dimethyl-9-(2,6,6-trimethylcyclohex-1-en-1-yl)nona-2,4,6,8-tetraenal	n/a	C20H28O2	300.209	M+Na	+	323.198	10
323.201	HMDB0156411	5,6-Epoxyretinal	n/a	C20H28O2	300.209	M+Na	+	323.198	10
323.201	HMDB0183805	(4E,6Z)-7-methyl-3-methylidene-9-(2,6,6-trimethylcyclohex-1-en-1-yl)nona-4,6,8-trienoic acid	n/a	C20H28O2	300.209	M+Na	+	323.198	10
323.201	HMDB0156418	(4E,6E,8E)-3,7-dimethyl-2-oxo-9-(2,6,6-trimethylcyclohex-1-en-1-yl)nona-4,6,8-trienal	n/a	C20H28O2	300.209	M+Na	+	323.198	10
323.201	HMDB0156413	(2E,4E,6E,8E)-9-[6-(hydroxymethyl)-2,6-dimethylcyclohex-1-en-1-yl]-3,7-dimethylnona-2,4,6,8-tetraenal	n/a	C20H28O2	300.209	M+Na	+	323.198	10
323.201	HMDB0156409	(2E)-3-{3-[(1E,3E)-2-methyl-4-(2,6,6-trimethylcyclohex-1-en-1-yl)buta-1,3-dien-1-yl]oxiran-2-yl}but-2-enal	n/a	C20H28O2	300.209	M+Na	+	323.198	10
323.201	HMDB0156410	3-methyl-3-[(1E,3E,5E)-4-methyl-6-(2,6,6-trimethylcyclohex-1-en-1-yl)hexa-1,3,5-trien-1-yl]oxirane-2-carbaldehyde	n/a	C20H28O2	300.209	M+Na	+	323.198	10
323.201	HMDB0156408	(2E,4E)-3-methyl-5-{3-methyl-3-[(E)-2-(2,6,6-trimethylcyclohex-1-en-1-yl)ethenyl]oxiran-2-yl}penta-2,4-dienal	n/a	C20H28O2	300.209	M+Na	+	323.198	10
323.201	HMDB0001852	all-trans-Retinoic acid	C00777	C20H28O2	300.209	M+Na	+	323.198	10
323.201	HMDB0156412	all-trans-Retinoic acid	C00777	C20H28O2	300.209	M+Na	+	323.198	10
323.201	HMDB0036564	Sugiol	n/a	C20H28O2	300.209	M+Na	+	323.198	10
323.201	HMDB0036697	ent-6,16-Kauradien-19-oic acid	n/a	C20H28O2	300.209	M+Na	+	323.198	10
323.201	HMDB0036711	Yucalexin B7	n/a	C20H28O2	300.209	M+Na	+	323.198	10
323.201	HMDB0038702	Trilobinol	n/a	C20H28O2	300.209	M+Na	+	323.198	10
323.201	HMDB0012329	4-Oxoretinol	C16683	C20H28O2	300.209	M+Na	+	323.198	10
323.201	HMDB0006219	13-cis-Retinoic acid	C07058	C20H28O2	300.209	M+Na	+	323.198	10
323.201	HMDB0036710	Yucalexin B16	n/a	C20H28O2	300.209	M+Na	+	323.198	10
323.201	HMDB0061925	Dehydroabietic acid	n/a	C20H28O2	300.209	M+Na	+	323.198	10
323.201	HMDB0041925	Metandienone	n/a	C20H28O2	300.209	M+Na	+	323.198	10
323.201	HMDB0012874	9,13-cis-Retinoic acid	C00777	C20H28O2	300.209	M+Na	+	323.198	10
323.201	HMDB0012788	4-OH-Retinal	n/a	C20H28O2	300.209	M+Na	+	323.198	10
323.201	HMDB0002369	9-cis-Retinoic acid	C15493	C20H28O2	300.209	M+Na	+	323.198	10
323.201	HMDB0179600	1,4a-dimethyl-7-(prop-1-en-2-yl)-1,2,3,4,4a,4b,5,6,10,10a-decahydrophenanthrene-1-carboxylic acid	n/a	C20H28O2	300.209	M+Na	+	323.198	10
308.071	HMDB0142133	2-{[hydroxy(6-hydroxy-2,3,4-trimethoxyphenyl)methylidene]amino}acetic acid	n/a	C12H15NO7	285.085	M+Na	+	308.074	9
308.071	HMDB0186199	3,4,5-trihydroxy-6-[(4-hydroxyphenyl)amino]oxane-2-carboxylic acid	n/a	C12H15NO7	285.085	M+Na	+	308.074	9
308.071	HMDB0240395	15959-03-2	n/a	C12H15NO7	285.085	M+Na	+	308.074	9
308.071	HMDB0186198	6-(4-aminophenoxy)-3,4,5-trihydroxyoxane-2-carboxylic acid	n/a	C12H15NO7	285.085	M+Na	+	308.074	9
158.082	HMDB0014755	Paramethadione	C07411	C7H11NO3	157.074	M+H	+	158.081	2
158.082	HMDB0000459	3-Methylcrotonylglycine	n/a	C7H11NO3	157.074	M+H	+	158.081	2
158.082	HMDB0000959	Tiglylglycine	n/a	C7H11NO3	157.074	M+H	+	158.081	2
158.082	HMDB0094701	N-Acetylproline	n/a	C7H11NO3	157.074	M+H	+	158.081	2
355.064	HMDB0039625	2-Galloylglucose	n/a	C13H16O10	332.074	M+Na	+	355.064	2
355.064	HMDB0149259	6-(3,4-dihydroxy-5-methoxyphenoxy)-3,4,5-trihydroxyoxane-2-carboxylic acid	n/a	C13H16O10	332.074	M+Na	+	355.064	2
355.064	HMDB0149258	6-(2,5-dihydroxy-3-methoxyphenoxy)-3,4,5-trihydroxyoxane-2-carboxylic acid	n/a	C13H16O10	332.074	M+Na	+	355.064	2
355.064	HMDB0149257	6-(2,4-dihydroxy-6-methoxyphenoxy)-3,4,5-trihydroxyoxane-2-carboxylic acid	n/a	C13H16O10	332.074	M+Na	+	355.064	2
355.064	HMDB0132157	6-(3,5-dihydroxy-4-methoxyphenoxy)-3,4,5-trihydroxyoxane-2-carboxylic acid	n/a	C13H16O10	332.074	M+Na	+	355.064	2
355.064	HMDB0132156	6-(3,5-dihydroxy-2-methoxyphenoxy)-3,4,5-trihydroxyoxane-2-carboxylic acid	n/a	C13H16O10	332.074	M+Na	+	355.064	2
355.064	HMDB0166370	[2,3,4-trihydroxy-5-(hydroxymethyl)oxolan-3-yl]methyl 3,4,5-trihydroxybenzoate	n/a	C13H16O10	332.074	M+Na	+	355.064	2
355.064	HMDB0133117	2,3,5-trihydroxy-6-(hydroxymethyl)oxan-4-yl 3,4,5-trihydroxybenzoate	n/a	C13H16O10	332.074	M+Na	+	355.064	2
355.064	HMDB0172143	6-{2-[(furan-2-yl)methoxy]-2-oxoethoxy}-3,4,5-trihydroxyoxane-2-carboxylic acid	n/a	C13H16O10	332.074	M+Na	+	355.064	2
355.064	HMDB0041593	4-Glucogallic acid	n/a	C13H16O10	332.074	M+Na	+	355.064	2
355.064	HMDB0039322	3-Glucogallic acid	n/a	C13H16O10	332.074	M+Na	+	355.064	2
355.064	HMDB0039366	5-O-Galloylhamamelofuranose	n/a	C13H16O10	332.074	M+Na	+	355.064	2
355.064	HMDB0149261	6-(2,3-dihydroxy-5-methoxyphenoxy)-3,4,5-trihydroxyoxane-2-carboxylic acid	n/a	C13H16O10	332.074	M+Na	+	355.064	2
355.064	HMDB0039286	1-O-Galloylfructose	n/a	C13H16O10	332.074	M+Na	+	355.064	2
355.064	HMDB0149260	6-(2,6-dihydroxy-4-methoxyphenoxy)-3,4,5-trihydroxyoxane-2-carboxylic acid	n/a	C13H16O10	332.074	M+Na	+	355.064	2
355.064	HMDB0038728	beta-Glucogallin	n/a	C13H16O10	332.074	M+Na	+	355.064	2
355.064	HMDB0038912	4-Glucosyl gallate	n/a	C13H16O10	332.074	M+Na	+	355.064	2
355.064	HMDB0168240	(2-oxo-9-phenyl-2,3-dihydro-1H-phenalen-1-yl)oxidanesulfonic acid	n/a	C19H14O5S	354.056	M+H	+	355.063	2
355.064	HMDB0168203	(2-hydroxy-9-phenyl-1H-phenalen-1-yl)oxidanesulfonic acid	n/a	C19H14O5S	354.056	M+H	+	355.063	2
355.064	HMDB0168192	(1-oxo-9-phenyl-2,3-dihydro-1H-phenalen-2-yl)oxidanesulfonic acid	n/a	C19H14O5S	354.056	M+H	+	355.063	2
355.064	HMDB0141206	3,4,5-trihydroxy-6-[(3-hydroxy-2-oxo-2H-chromen-8-yl)oxy]oxane-2-carboxylic acid	n/a	C15H14O10	354.059	M+H	+	355.066	5
355.064	HMDB0141203	3,4,5-trihydroxy-6-[(7-hydroxy-2-oxo-2H-chromen-3-yl)oxy]oxane-2-carboxylic acid	n/a	C15H14O10	354.059	M+H	+	355.066	5
355.064	HMDB0141208	3,4,5-trihydroxy-6-[(3-hydroxy-2-oxo-2H-chromen-5-yl)oxy]oxane-2-carboxylic acid	n/a	C15H14O10	354.059	M+H	+	355.066	5
355.064	HMDB0040570	2-O-p-Coumaroylhydroxycitric acid	n/a	C15H14O10	354.059	M+H	+	355.066	5
355.064	HMDB0141205	3,4,5-trihydroxy-6-[(6-hydroxy-2-oxo-2H-chromen-3-yl)oxy]oxane-2-carboxylic acid	n/a	C15H14O10	354.059	M+H	+	355.066	5
355.064	HMDB0141209	3,4,5-trihydroxy-6-[(5-hydroxy-2-oxo-2H-chromen-3-yl)oxy]oxane-2-carboxylic acid	n/a	C15H14O10	354.059	M+H	+	355.066	5
355.064	HMDB0130552	3,4,5-trihydroxy-6-[(8-hydroxy-2-oxo-2H-chromen-7-yl)oxy]oxane-2-carboxylic acid	n/a	C15H14O10	354.059	M+H	+	355.066	5
355.064	HMDB0141202	3,4,5-trihydroxy-6-[(3-hydroxy-2-oxo-2H-chromen-7-yl)oxy]oxane-2-carboxylic acid	n/a	C15H14O10	354.059	M+H	+	355.066	5
355.064	HMDB0141204	3,4,5-trihydroxy-6-[(3-hydroxy-2-oxo-2H-chromen-6-yl)oxy]oxane-2-carboxylic acid	n/a	C15H14O10	354.059	M+H	+	355.066	5
355.064	HMDB0130551	3,4,5-trihydroxy-6-[(7-hydroxy-2-oxo-2H-chromen-8-yl)oxy]oxane-2-carboxylic acid	n/a	C15H14O10	354.059	M+H	+	355.066	5
355.064	HMDB0132255	3,4,5-trihydroxy-6-[(7-hydroxy-2-oxo-2H-chromen-6-yl)oxy]oxane-2-carboxylic acid	n/a	C15H14O10	354.059	M+H	+	355.066	5
355.064	HMDB0132256	3,4,5-trihydroxy-6-[(6-hydroxy-2-oxo-2H-chromen-7-yl)oxy]oxane-2-carboxylic acid	n/a	C15H14O10	354.059	M+H	+	355.066	5
355.064	HMDB0136663	3,4,5-trihydroxy-6-[(4-hydroxy-2-oxo-2H-chromen-7-yl)oxy]oxane-2-carboxylic acid	n/a	C15H14O10	354.059	M+H	+	355.066	5
355.064	HMDB0136662	3,4,5-trihydroxy-6-[(7-hydroxy-2-oxo-2H-chromen-4-yl)oxy]oxane-2-carboxylic acid	n/a	C15H14O10	354.059	M+H	+	355.066	5
355.064	HMDB0136747	3,4,5-trihydroxy-6-[(7-hydroxy-2-oxo-2H-chromen-5-yl)oxy]oxane-2-carboxylic acid	n/a	C15H14O10	354.059	M+H	+	355.066	5
355.064	HMDB0136749	3,4,5-trihydroxy-6-[(6-hydroxy-2-oxo-2H-chromen-5-yl)oxy]oxane-2-carboxylic acid	n/a	C15H14O10	354.059	M+H	+	355.066	5
355.064	HMDB0136746	3,4,5-trihydroxy-6-[(5-hydroxy-2-oxo-2H-chromen-7-yl)oxy]oxane-2-carboxylic acid	n/a	C15H14O10	354.059	M+H	+	355.066	5
355.064	HMDB0136748	3,4,5-trihydroxy-6-[(5-hydroxy-2-oxo-2H-chromen-6-yl)oxy]oxane-2-carboxylic acid	n/a	C15H14O10	354.059	M+H	+	355.066	5
355.064	HMDB0141207	3,4,5-trihydroxy-6-[(8-hydroxy-2-oxo-2H-chromen-3-yl)oxy]oxane-2-carboxylic acid	n/a	C15H14O10	354.059	M+H	+	355.066	5
355.064	HMDB0061182	5-OH-rofecoxib	n/a	C17H16O5S	332.072	M+Na	+	355.061	9
356.068	HMDB0061272	Active Metabolite of Clopidogrel	n/a	C16H18ClNO4S	355.065	M+H	+	356.072	12
146.06	HMDB0240308	2-Hydroxyquinoline	C06415	C9H7NO	145.053	M+H	+	146.06	2
146.06	HMDB0172135	Isoquinolin-6-ol	n/a	C9H7NO	145.053	M+H	+	146.06	2
146.06	HMDB0172134	isoquinolin-7-ol	n/a	C9H7NO	145.053	M+H	+	146.06	2
146.06	HMDB0165773	5-HYDROXYQUINOLINE	n/a	C9H7NO	145.053	M+H	+	146.06	2
146.06	HMDB0165771	6-Hydroxyquinoline	n/a	C9H7NO	145.053	M+H	+	146.06	2
146.06	HMDB0165770	7-HYDROXYQUINOLINE	n/a	C9H7NO	145.053	M+H	+	146.06	2
146.06	HMDB0029737	1H-Indole-3-carboxaldehyde	C08493	C9H7NO	145.053	M+H	+	146.06	2
146.06	HMDB0165772	Oxyquinoline	C19434	C9H7NO	145.053	M+H	+	146.06	2
146.06	HMDB0172136	Isoquinolin-8-ol	n/a	C9H7NO	145.053	M+H	+	146.06	2
184.076	HMDB0094699	(2R)-2-amino-3-(trimethylsilyl)propanoic acid	n/a	C6H15NO2Si	161.087	M+Na	+	184.076	1
184.076	HMDB0001565	Phosphorylcholine	C00588	C5H15NO4P	184.074	M+H	+	184.074	13
145.076	HMDB0033178	5-Methylquinoxaline	n/a	C9H8N2	144.069	M+H	+	145.076	3
145.076	HMDB0034175	2-Aminoquinoline	n/a	C9H8N2	144.069	M+H	+	145.076	3
183.075	HMDB0145385	{[(4-oxobutyl)amino]methyl}carbamic acid	n/a	C6H12N2O3	160.085	M+Na	+	183.074	6
183.075	HMDB0145420	[(1-oxo-1λ⁵-pyrrolidin-1-yl)methyl]carbamic acid	n/a	C6H12N2O3	160.085	M+Na	+	183.074	6
183.075	HMDB0003459	D-Alanyl-D-alanine	C00993	C6H12N2O3	160.085	M+Na	+	183.074	6
183.075	HMDB0031411	4-Acetamido-2-aminobutanoic acid	C06442	C6H12N2O3	160.085	M+Na	+	183.074	6
183.075	HMDB0145425	[(2-hydroxypyrrolidin-1-yl)methyl]carbamic acid	n/a	C6H12N2O3	160.085	M+Na	+	183.074	6
183.075	HMDB0028680	Alanylalanine	n/a	C6H12N2O3	160.085	M+Na	+	183.074	6
280.176	HMDB0041889	Etamiphylline	n/a	C13H21N5O2	279.17	M+H	+	280.177	5
217.098	HMDB0035665	L-1,2,3,4-Tetrahydro-beta-carboline-3-carboxylic acid	n/a	C12H12N2O2	216.09	M+H	+	217.097	4
209.079	HMDB0030992	5-Butyltetrahydro-2-oxo-3-furancarboxylic acid	n/a	C9H14O4	186.089	M+Na	+	209.078	3
209.079	HMDB0030988	5-(2-Methylpropyl)tetrahydro-2-oxo-3-furancarboxylic acid	n/a	C9H14O4	186.089	M+Na	+	209.078	3
209.079	HMDB0142179	2-benzylbutanedioic acid	n/a	C11H12O4	208.074	M+H	+	209.081	9
209.079	HMDB0133459	4-(2,4-dihydroxy-5-methoxyphenyl)but-3-en-2-one	n/a	C11H12O4	208.074	M+H	+	209.081	9
209.079	HMDB0133461	1-[3-(4-hydroxy-3-methoxyphenyl)oxiran-2-yl]ethan-1-one	n/a	C11H12O4	208.074	M+H	+	209.081	9
209.079	HMDB0133462	1-hydroxy-4-(4-hydroxy-3-methoxyphenyl)but-3-en-2-one	n/a	C11H12O4	208.074	M+H	+	209.081	9
209.079	HMDB0133474	1-(4-hydroxy-3-methoxyphenyl)butane-2,3-dione	n/a	C11H12O4	208.074	M+H	+	209.081	9
209.079	HMDB0146386	99865-71-1	n/a	C11H12O4	208.074	M+H	+	209.081	9
209.079	HMDB0146413	2-(hydroxymethyl)-3-(3-methoxyphenyl)prop-2-enoic acid	n/a	C11H12O4	208.074	M+H	+	209.081	9
209.079	HMDB0146427	3-(3-hydroxy-5-methoxyphenyl)-2-methylprop-2-enoic acid	n/a	C11H12O4	208.074	M+H	+	209.081	9
209.079	HMDB0146434	2-[(4-hydroxy-3-methoxyphenyl)methyl]prop-2-enoic acid	n/a	C11H12O4	208.074	M+H	+	209.081	9
209.079	HMDB0151238	2-(hydroxymethyl)-3-(4-methoxyphenyl)prop-2-enoic acid	n/a	C11H12O4	208.074	M+H	+	209.081	9
209.079	HMDB0151241	SCHEMBL8373373	n/a	C11H12O4	208.074	M+H	+	209.081	9
209.079	HMDB0151240	3-(2-hydroxy-4-methoxyphenyl)-2-methylprop-2-enoic acid	n/a	C11H12O4	208.074	M+H	+	209.081	9
209.079	HMDB0166242	7-methoxy-5-(prop-2-en-1-yl)-2H-1,3-benzodioxol-4-ol	n/a	C11H12O4	208.074	M+H	+	209.081	9
209.079	HMDB0166243	7-methoxy-6-(prop-2-en-1-yl)-2H-1,3-benzodioxol-4-ol	n/a	C11H12O4	208.074	M+H	+	209.081	9
209.079	HMDB0133460	4-(2,4-dihydroxy-3-methoxyphenyl)but-3-en-2-one	n/a	C11H12O4	208.074	M+H	+	209.081	9
209.079	HMDB0133458	4-(3,4-dihydroxy-5-methoxyphenyl)but-3-en-2-one	n/a	C11H12O4	208.074	M+H	+	209.081	9
209.079	HMDB0133456	(3Z)-3-hydroxy-4-(4-hydroxy-3-methoxyphenyl)but-3-en-2-one	n/a	C11H12O4	208.074	M+H	+	209.081	9
209.079	HMDB0127491	3-(3,5-dimethoxyphenyl)prop-2-enoic acid	n/a	C11H12O4	208.074	M+H	+	209.081	9
209.079	HMDB0138526	3-(3,4-dimethoxyphenyl)prop-2-enoic acid	n/a	C11H12O4	208.074	M+H	+	209.081	9
209.079	HMDB0029185	5-(3',4'-Dihydroxyphenyl)-gamma-valerolactone	n/a	C11H12O4	208.074	M+H	+	209.081	9
209.079	HMDB0131167	methyl 2-hydroxy-3-(4-methoxyphenyl)acrylate	n/a	C11H12O4	208.074	M+H	+	209.081	9
209.079	HMDB0131169	methyl (2E)-3-(2-hydroxy-4-methoxyphenyl)prop-2-enoate	n/a	C11H12O4	208.074	M+H	+	209.081	9
209.079	HMDB0131170	methyl 3-(4-methoxyphenyl)oxirane-2-carboxylate	n/a	C11H12O4	208.074	M+H	+	209.081	9
209.079	HMDB0012127	(R)-2-Benzylsuccinate	C09816	C11H12O4	208.074	M+H	+	209.081	9
209.079	HMDB0179749	(2E)-3-(3,5-dimethoxyphenyl)prop-2-enoic acid	n/a	C11H12O4	208.074	M+H	+	209.081	9
209.079	HMDB0151837	(E)-3-(2,4-dimethoxyphenyl)acrylic Acid	n/a	C11H12O4	208.074	M+H	+	209.081	9
209.079	HMDB0040892	3-(3-Methoxy-4,5-methylenedioxyphenyl)-2-propen-1-ol	n/a	C11H12O4	208.074	M+H	+	209.081	9
209.079	HMDB0041461	Anthriscinol	n/a	C11H12O4	208.074	M+H	+	209.081	9
209.079	HMDB0037308	1-(2-Methoxy-3,4-methylenedioxyphenyl)-1-propanone	n/a	C11H12O4	208.074	M+H	+	209.081	9
209.079	HMDB0038510	6-Methoxymellein	C02381	C11H12O4	208.074	M+H	+	209.081	9
209.079	HMDB0034315	3-(3,4-Dimethoxyphenyl)-2-propenoic acid	n/a	C11H12O4	208.074	M+H	+	209.081	9
209.079	HMDB0036055	Furapiole	n/a	C11H12O4	208.074	M+H	+	209.081	9
209.079	HMDB0240472	5-(3',4'-Dihydroxyphenyl)-γ-valerolactone	n/a	C11H12O4	208.074	M+H	+	209.081	9
209.079	HMDB0041692	5-(3',5'-Dihydroxyphenyl)-gamma-valerolactone	n/a	C11H12O4	208.074	M+H	+	209.081	9
383.32	HMDB0036865	Lepidiumterpenyl ester	n/a	C23H42O4	382.308	M+H	+	383.316	13
383.32	HMDB0035959	Persenone B	n/a	C23H42O4	382.308	M+H	+	383.316	13
383.32	HMDB0011574	MG(20:2(11Z,14Z)/0:0/0:0)	n/a	C23H42O4	382.308	M+H	+	383.316	13
383.32	HMDB0011544	MG(0:0/20:2(11Z,14Z)/0:0)	n/a	C23H42O4	382.308	M+H	+	383.316	13
261.131	HMDB0032857	Glycerol tripropanoate	n/a	C12H20O6	260.126	M+H	+	261.133	7
306.145	HMDB0029072	Thr-Trp	n/a	C15H19N3O4	305.138	M+H	+	306.145	2
306.145	HMDB0029093	Tryptophyl-Threonine	n/a	C15H19N3O4	305.138	M+H	+	306.145	2
306.145	HMDB0033483	6,7-Dihydro-4-(hydroxymethyl)-2-(p-hydroxyphenethyl)-7-methyl-5H-2-pyrindinium	n/a	C18H22NO2	284.165	M+Na	+	306.147	6
306.145	HMDB0031930	Benzosimuline	n/a	C20H19NO2	305.142	M+H	+	306.149	12
137.069	HMDB0000323	3-Amino-2-piperidone	n/a	C5H10N2O	114.079	M+Na	+	137.069	3
137.069	HMDB0061162	N-Mononitrosopiperazine	n/a	C5H10N2O	114.079	M+Na	+	137.069	3
137.069	HMDB0059711	2-Methylnicotinamide	n/a	C7H8N2O	136.064	M+H	+	137.071	14
137.069	HMDB0003152	N-Methylnicotinamide	n/a	C7H8N2O	136.064	M+H	+	137.071	14
137.069	HMDB0033947	2-Aminobenzamide	C17512	C7H8N2O	136.064	M+H	+	137.071	14
137.069	HMDB0037819	4-Acetyl-2-methylpyrimidine	n/a	C7H8N2O	136.064	M+H	+	137.071	14
137.069	HMDB0030001	2-Acetyl-3-methylpyrazine	n/a	C7H8N2O	136.064	M+H	+	137.071	14
137.069	HMDB0062267	1,2-Diacylglycerol-Bile-PC-pool	n/a	C7H8N2O	136.064	M+H	+	137.071	14
137.069	HMDB0062268	1,2-Diacylglycerol-Bile-PC-pool	n/a	C7H8N2O	136.064	M+H	+	137.071	14
263.103	HMDB0031360	L-cis-Cyclo(aspartylphenylalanyl)	n/a	C13H14N2O4	262.095	M+H	+	263.103	2
263.103	HMDB0030672	Obtustyrene	n/a	C16H16O2	240.115	M+Na	+	263.104	4
263.103	HMDB0030722	(E)-3,5-Dimethoxystilbene	n/a	C16H16O2	240.115	M+Na	+	263.104	4
263.103	HMDB0035009	Phenethyl phenylacetate	n/a	C16H16O2	240.115	M+Na	+	263.104	4
263.103	HMDB0135612	(2E)-1-(4-methoxyphenyl)-3-phenylprop-2-en-1-ol	n/a	C16H16O2	240.115	M+Na	+	263.104	4
263.103	HMDB0135605	1-(4-methoxyphenyl)-3-phenylpropan-1-one	n/a	C16H16O2	240.115	M+Na	+	263.104	4
263.103	HMDB0030881	1-Acetoxy-4,6-tetradecadiene-8,10,12-triyne	n/a	C16H16O2	240.115	M+Na	+	263.104	4
263.103	HMDB0028974	Methionylhydroxyproline	n/a	C10H18N2O4S	262.099	M+H	+	263.106	11
263.103	HMDB0028869	Hydroxyprolyl-Methionine	n/a	C10H18N2O4S	262.099	M+H	+	263.106	11
263.103	HMDB0142637	(2S)-2-hydrazinyl-3-(4-hydroxy-3-methoxyphenyl)-2-methylpropanoic acid	n/a	C11H16N2O4	240.111	M+Na	+	263.1	11
263.103	HMDB0060337	1,6-Dimethoxypyrene	C18260	C18H14O2	262.099	M+H	+	263.107	13
301.142	HMDB0133046	2-(4-hydroxy-3-methylbut-2-en-1-yl)-4-(3-methylbut-2-en-1-yl)benzene-1,3,5-triol	n/a	C16H22O4	278.152	M+Na	+	301.141	2
301.142	HMDB0133045	2-(4-hydroxy-3-methylbut-2-en-1-yl)-4-(3-methylbut-2-en-1-yl)benzene-1,3,5-triol	n/a	C16H22O4	278.152	M+Na	+	301.141	2
301.142	HMDB0133047	bis(3-methylbut-2-en-1-yl)benzene-1,2,3,5-tetrol	n/a	C16H22O4	278.152	M+Na	+	301.141	2
301.142	HMDB0133048	2-[(3,3-dimethyloxiran-2-yl)methyl]-4-(3-methylbut-2-en-1-yl)benzene-1,3,5-triol	n/a	C16H22O4	278.152	M+Na	+	301.141	2
301.142	HMDB0133084	4-(3,7-dimethylocta-2,6-dien-1-yl)benzene-1,2,3,5-tetrol	n/a	C16H22O4	278.152	M+Na	+	301.141	2
301.142	HMDB0133085	2-{[3-methyl-3-(4-methylpent-3-en-1-yl)oxiran-2-yl]methyl}benzene-1,3,5-triol	n/a	C16H22O4	278.152	M+Na	+	301.141	2
301.142	HMDB0133087	2-[(2Z)-4-hydroxy-3-(4-methylpent-3-en-1-yl)but-2-en-1-yl]benzene-1,3,5-triol	n/a	C16H22O4	278.152	M+Na	+	301.141	2
301.142	HMDB0133088	2-(4-hydroxy-3,7-dimethylocta-2,6-dien-1-yl)benzene-1,3,5-triol	n/a	C16H22O4	278.152	M+Na	+	301.141	2
301.142	HMDB0133086	2-[5-(3,3-dimethyloxiran-2-yl)-3-methylpent-2-en-1-yl]benzene-1,3,5-triol	n/a	C16H22O4	278.152	M+Na	+	301.141	2
301.142	HMDB0133089	2-(5-hydroxy-3,7-dimethylocta-2,6-dien-1-yl)benzene-1,3,5-triol	n/a	C16H22O4	278.152	M+Na	+	301.141	2
301.142	HMDB0133090	2-[(6E)-8-hydroxy-3,7-dimethylocta-2,6-dien-1-yl]benzene-1,3,5-triol	n/a	C16H22O4	278.152	M+Na	+	301.141	2
301.142	HMDB0133091	2-(8-hydroxy-3,7-dimethylocta-2,6-dien-1-yl)benzene-1,3,5-triol	n/a	C16H22O4	278.152	M+Na	+	301.141	2
301.142	HMDB0168847	3,4,5-trihydroxy-2,4-bis(3-methylbut-2-en-1-yl)cyclohexa-2,5-dien-1-one	n/a	C16H22O4	278.152	M+Na	+	301.141	2
301.142	HMDB0013248	Monoethylhexyl phthalic acid	C03343	C16H22O4	278.152	M+Na	+	301.141	2
301.142	HMDB0001518	alpha-CEHC	n/a	C16H22O4	278.152	M+Na	+	301.141	2
301.142	HMDB0033244	Dibutyl phthalate	C14214	C16H22O4	278.152	M+Na	+	301.141	2
301.142	HMDB0013835	Diisobutyl phthalate	C15205	C16H22O4	278.152	M+Na	+	301.141	2
301.142	HMDB0140206	5-(2-hydroxyethyl)-2-(3-methoxyphenyl)-3-methyl-2,3-dihydro-1-benzofuran-7-ol	n/a	C18H20O4	300.136	M+H	+	301.143	6
301.142	HMDB0158070	(15S)-5-hydroxy-15-(hydroxymethyl)tetracyclo[8.7.0.0²,⁷.0¹¹,¹⁵]heptadeca-2,4,6-triene-13,14-dione	n/a	C18H20O4	300.136	M+H	+	301.143	6
301.142	HMDB0126607	4-(1-hydroxy-3-phenylprop-2-en-1-yl)-5-methoxy-2,6-dimethylbenzene-1,3-diol	n/a	C18H20O4	300.136	M+H	+	301.143	6
301.142	HMDB0150313	1,2-bis(4-methoxyphenyl)but-3-ene-1,3-diol	n/a	C18H20O4	300.136	M+H	+	301.143	6
301.142	HMDB0130642	5-methoxy-6,8-dimethyl-2-phenyl-3,4-dihydro-2H-1-benzopyran-4,7-diol	n/a	C18H20O4	300.136	M+H	+	301.143	6
301.142	HMDB0158071	(15S)-4,5-dihydroxy-15-methyltetracyclo[8.7.0.0²,⁷.0¹¹,¹⁵]heptadeca-2,4,6-triene-13,14-dione	n/a	C18H20O4	300.136	M+H	+	301.143	6
301.142	HMDB0158069	(15S)-5,9-dihydroxy-15-methyltetracyclo[8.7.0.0²,⁷.0¹¹,¹⁵]heptadeca-2,4,6-triene-13,14-dione	n/a	C18H20O4	300.136	M+H	+	301.143	6
301.142	HMDB0158075	(15S)-5,11-dihydroxy-15-methyltetracyclo[8.7.0.0²,⁷.0¹¹,¹⁵]heptadeca-2,4,6-triene-13,14-dione	n/a	C18H20O4	300.136	M+H	+	301.143	6
301.142	HMDB0030755	Myrigalone E	n/a	C18H20O4	300.136	M+H	+	301.143	6
301.142	HMDB0030922	1,3-Diacetoxy-4,6,12-tetradecatriene-8,10-diyne	n/a	C18H20O4	300.136	M+H	+	301.143	6
301.142	HMDB0037246	Myrigalon B	n/a	C18H20O4	300.136	M+H	+	301.143	6
301.142	HMDB0037245	Myrigalone A	n/a	C18H20O4	300.136	M+H	+	301.143	6
301.142	HMDB0158079	(15R)-5,16-dihydroxy-15-methyltetracyclo[8.7.0.0²,⁷.0¹¹,¹⁵]heptadeca-2,4,6-triene-13,14-dione	n/a	C18H20O4	300.136	M+H	+	301.143	6
301.142	HMDB0158077	(15S)-1,5-dihydroxy-15-methyltetracyclo[8.7.0.0²,⁷.0¹¹,¹⁵]heptadeca-2,4,6-triene-13,14-dione	n/a	C18H20O4	300.136	M+H	+	301.143	6
301.142	HMDB0158078	(15S)-5,17-dihydroxy-15-methyltetracyclo[8.7.0.0²,⁷.0¹¹,¹⁵]heptadeca-2,4,6-triene-13,14-dione	n/a	C18H20O4	300.136	M+H	+	301.143	6
301.142	HMDB0158076	(15S)-5,10-dihydroxy-15-methyltetracyclo[8.7.0.0²,⁷.0¹¹,¹⁵]heptadeca-2,4,6-triene-13,14-dione	n/a	C18H20O4	300.136	M+H	+	301.143	6
301.142	HMDB0158072	(15S)-5,8-dihydroxy-15-methyltetracyclo[8.7.0.0²,⁷.0¹¹,¹⁵]heptadeca-2(7),3,5-triene-13,14-dione	n/a	C18H20O4	300.136	M+H	+	301.143	6
301.142	HMDB0158074	(15S)-5,12-dihydroxy-15-methyltetracyclo[8.7.0.0²,⁷.0¹¹,¹⁵]heptadeca-2,4,6-triene-13,14-dione	n/a	C18H20O4	300.136	M+H	+	301.143	6
301.142	HMDB0158073	(15S)-3,5-dihydroxy-15-methyltetracyclo[8.7.0.0²,⁷.0¹¹,¹⁵]heptadeca-2,4,6-triene-13,14-dione	n/a	C18H20O4	300.136	M+H	+	301.143	6
301.142	HMDB0038325	Verimol C	n/a	C18H20O4	300.136	M+H	+	301.143	6
301.142	HMDB0126599	1-(2,4-dihydroxy-6-methoxy-3,5-dimethylphenyl)-3-phenylpropan-1-one	n/a	C18H20O4	300.136	M+H	+	301.143	6
255.196	HMDB0179274	2-[4-hydroxy-4-(hydroxymethyl)cyclohex-2-en-1-yl]-6-methylheptan-4-one	n/a	C15H26O3	254.188	M+H	+	255.195	2
255.196	HMDB0179275	2-hydroxy-6-(4-hydroxy-4-methylcyclohex-2-en-1-yl)-2-methylheptan-4-one	n/a	C15H26O3	254.188	M+H	+	255.195	2
255.196	HMDB0179277	2-(1,4-dihydroxy-4-methylcyclohex-2-en-1-yl)-6-methylheptan-4-one	n/a	C15H26O3	254.188	M+H	+	255.195	2
255.196	HMDB0179276	2-hydroxy-2-(4-hydroxy-4-methylcyclohex-2-en-1-yl)-6-methylheptan-4-one	n/a	C15H26O3	254.188	M+H	+	255.195	2
255.196	HMDB0179281	3-hydroxy-6-(4-hydroxy-4-methylcyclohex-2-en-1-yl)-2-methylheptan-4-one	n/a	C15H26O3	254.188	M+H	+	255.195	2
255.196	HMDB0179278	2-{5-hydroxy-5-methyl-7-oxabicyclo[4.1.0]heptan-2-yl}-6-methylheptan-4-one	n/a	C15H26O3	254.188	M+H	+	255.195	2
255.196	HMDB0179279	1-hydroxy-6-(4-hydroxy-4-methylcyclohex-2-en-1-yl)-2-methylheptan-4-one	n/a	C15H26O3	254.188	M+H	+	255.195	2
255.196	HMDB0179280	1-hydroxy-2-(4-hydroxy-4-methylcyclohex-2-en-1-yl)-6-methylheptan-4-one	n/a	C15H26O3	254.188	M+H	+	255.195	2
255.196	HMDB0179282	3-hydroxy-2-(4-hydroxy-4-methylcyclohex-2-en-1-yl)-6-methylheptan-4-one	n/a	C15H26O3	254.188	M+H	+	255.195	2
255.196	HMDB0036053	(3beta,9beta)-7-Drimene-3,11,12-triol	n/a	C15H26O3	254.188	M+H	+	255.195	2
255.196	HMDB0029604	Lubiminol	n/a	C15H26O3	254.188	M+H	+	255.195	2
255.196	HMDB0036866	7-Drimene-11,12,14-triol	n/a	C15H26O3	254.188	M+H	+	255.195	2
255.196	HMDB0037197	Kessyl glycol	n/a	C15H26O3	254.188	M+H	+	255.195	2
255.196	HMDB0040276	5-Acetoxydihydrotheaespirane	n/a	C15H26O3	254.188	M+H	+	255.195	2
255.196	HMDB0035780	8-Hydroxy-4(6)-lactarene-5,14-diol	n/a	C15H26O3	254.188	M+H	+	255.195	2
279.098	HMDB0061248	2-{[(2-formylphenyl)(hydroxy)methylidene]amino}-4-(C-hydroxycarbonimidoyl)butanoic acid	n/a	C13H14N2O5	278.09	M+H	+	279.098	2
279.098	HMDB0061247	4-{[(2-formylphenyl)(hydroxy)methylidene]amino}-4-(C-hydroxycarbonimidoyl)butanoic acid	n/a	C13H14N2O5	278.09	M+H	+	279.098	2
279.098	HMDB0130988	3-[(E)-2-(3,5-dimethoxyphenyl)ethenyl]phenol	n/a	C16H16O3	256.11	M+Na	+	279.099	4
279.098	HMDB0135417	1-(4-hydroxy-3-methoxyphenyl)-3-phenylpropan-1-one	n/a	C16H16O3	256.11	M+Na	+	279.099	4
279.098	HMDB0135617	3-(4-hydroxyphenyl)-1-(4-methoxyphenyl)propan-1-one	n/a	C16H16O3	256.11	M+Na	+	279.099	4
279.098	HMDB0135614	3-hydroxy-1-(4-methoxyphenyl)-3-phenylpropan-1-one	n/a	C16H16O3	256.11	M+Na	+	279.099	4
279.098	HMDB0135613	3-(2-hydroxyphenyl)-1-(4-methoxyphenyl)propan-1-one	n/a	C16H16O3	256.11	M+Na	+	279.099	4
279.098	HMDB0130986	2,6-dimethoxy-4-[(E)-2-phenylethenyl]phenol	n/a	C16H16O3	256.11	M+Na	+	279.099	4
279.098	HMDB0130985	2,4-dimethoxy-6-[(E)-2-phenylethenyl]phenol	n/a	C16H16O3	256.11	M+Na	+	279.099	4
279.098	HMDB0130336	4-methoxy-5-(3-phenylprop-2-en-1-yl)benzene-1,2-diol	n/a	C16H16O3	256.11	M+Na	+	279.099	4
279.098	HMDB0130338	3-methoxy-4-[(3-phenyloxiran-2-yl)methyl]phenol	n/a	C16H16O3	256.11	M+Na	+	279.099	4
279.098	HMDB0130333	4-[3-(2-hydroxyphenyl)prop-2-en-1-yl]-3-methoxyphenol	n/a	C16H16O3	256.11	M+Na	+	279.099	4
279.098	HMDB0130335	3-methoxy-4-[(2E)-3-phenylprop-2-en-1-yl]benzene-1,2-diol	n/a	C16H16O3	256.11	M+Na	+	279.099	4
279.098	HMDB0130983	2-[(E)-2-(3,5-dimethoxyphenyl)ethenyl]phenol	n/a	C16H16O3	256.11	M+Na	+	279.099	4
279.098	HMDB0130337	4-[3-(3-hydroxyphenyl)prop-2-en-1-yl]-3-methoxyphenol	n/a	C16H16O3	256.11	M+Na	+	279.099	4
279.098	HMDB0135616	3-(3-hydroxyphenyl)-1-(4-methoxyphenyl)propan-1-one	n/a	C16H16O3	256.11	M+Na	+	279.099	4
279.098	HMDB0183026	SCHEMBL419309	n/a	C16H16O3	256.11	M+Na	+	279.099	4
279.098	HMDB0183023	2-(3-hydroxyphenyl)ethyl 2-phenylacetate	n/a	C16H16O3	256.11	M+Na	+	279.099	4
279.098	HMDB0183022	2-hydroxy-2-phenylethyl 2-phenylacetate	n/a	C16H16O3	256.11	M+Na	+	279.099	4
279.098	HMDB0183021	2-phenylethyl 2-(2-hydroxyphenyl)acetate	n/a	C16H16O3	256.11	M+Na	+	279.099	4
279.098	HMDB0130987	4-[(E)-2-(3,5-dimethoxyphenyl)ethenyl]phenol	C10287	C16H16O3	256.11	M+Na	+	279.099	4
279.098	HMDB0041678	4'-O-Methylequol	n/a	C16H16O3	256.11	M+Na	+	279.099	4
279.098	HMDB0183027	NSC142124	n/a	C16H16O3	256.11	M+Na	+	279.099	4
279.098	HMDB0183024	2-phenylethyl 2-(3-hydroxyphenyl)acetate	n/a	C16H16O3	256.11	M+Na	+	279.099	4
279.098	HMDB0151882	2'-Methoxy-4'-hydroxydihydrochalcone	n/a	C16H16O3	256.11	M+Na	+	279.099	4
279.098	HMDB0135615	1-(2-hydroxy-4-methoxyphenyl)-3-phenylpropan-1-one	n/a	C16H16O3	256.11	M+Na	+	279.099	4
279.098	HMDB0029539	Xenognosin A	C08731	C16H16O3	256.11	M+Na	+	279.099	4
279.098	HMDB0034992	4-Methoxybenzyl phenylacetate	n/a	C16H16O3	256.11	M+Na	+	279.099	4
279.098	HMDB0037686	7-Hydroxy-5-methoxyflavan	n/a	C16H16O3	256.11	M+Na	+	279.099	4
279.098	HMDB0183020	2-(2-hydroxyphenyl)ethyl 2-phenylacetate	n/a	C16H16O3	256.11	M+Na	+	279.099	4
279.098	HMDB0130989	2-(3,5-dimethoxyphenyl)-3-phenyloxirane	n/a	C16H16O3	256.11	M+Na	+	279.099	4
279.098	HMDB0141948	3-(4-methoxyphenyl)-3,4-dihydro-2H-1-benzopyran-7-ol	n/a	C16H16O3	256.11	M+Na	+	279.099	4
279.098	HMDB0147387	1-(2,4-dihydroxyphenyl)-2-phenylbutan-1-one	n/a	C16H16O3	256.11	M+Na	+	279.099	4
279.098	HMDB0147385	2-methyl-3-phenyl-3,4-dihydro-2H-1-benzopyran-4,7-diol	n/a	C16H16O3	256.11	M+Na	+	279.099	4
279.098	HMDB0147384	SCHEMBL2183040	n/a	C16H16O3	256.11	M+Na	+	279.099	4
279.098	HMDB0183025	2-(4-hydroxyphenyl)ethyl 2-phenylacetate	n/a	C16H16O3	256.11	M+Na	+	279.099	4
279.098	HMDB0094653	2,4-bis[(trimethylsilyl)oxy]pyrimidine	n/a	C10H20N2O2Si2	256.106	M+Na	+	279.096	9
279.098	HMDB0028825	Glutamylmethionine	n/a	C10H18N2O5S	278.094	M+H	+	279.101	10
279.098	HMDB0028972	Methionyl-Glutamate	n/a	C10H18N2O5S	278.094	M+H	+	279.101	10
279.098	HMDB0184077	(3-amino-3-carboxypropyl)({2-carboxy-2-[(1-hydroxyethylidene)amino]ethyl})methylsulfanium	n/a	C10H19N2O5S	279.101	M+H	+	279.101	10
279.098	HMDB0029155	gamma-Glu-Met	n/a	C10H18N2O5S	278.094	M+H	+	279.101	10
279.098	HMDB0034367	gamma-Glu-Met	n/a	C10H18N2O5S	278.094	M+H	+	279.101	10
279.098	HMDB0011648	1-(beta-D-Ribofuranosyl)-1,4-dihydronicotinamide	C15497	C11H16N2O5	256.106	M+Na	+	279.095	11
279.098	HMDB0144816	SCHEMBL7351789	n/a	C18H14O3	278.094	M+H	+	279.102	12
243.078	HMDB0013139	1-Hydroxypyrene	C14519	C16H12O	220.089	M+Na	+	243.078	1
243.078	HMDB0029124	valinyl-cysteine	n/a	C8H16N2O3S	220.088	M+Na	+	243.077	2
243.078	HMDB0028693	Alanylmethionine	n/a	C8H16N2O3S	220.088	M+Na	+	243.077	2
243.078	HMDB0028966	Methionyl-Alanine	n/a	C8H16N2O3S	220.088	M+Na	+	243.077	2
243.078	HMDB0028788	Cysteinyl-Valine	n/a	C8H16N2O3S	220.088	M+Na	+	243.077	2
243.078	HMDB0014774	Clofibrate	C06916	C12H15ClO3	242.071	M+H	+	243.078	2
142.061	HMDB0185554	5-(hydroxymethyl)cytosine	n/a	C5H7N3O2	141.054	M+H	+	142.061	3
142.061	HMDB0185555	5-Methyl-N(4)-hydroxycytosine	n/a	C5H7N3O2	141.054	M+H	+	142.061	3
307.141	HMDB0014947	Tropicamide	n/a	C17H20N2O2	284.152	M+Na	+	307.142	4
307.141	HMDB0166768	3,4,5-trihydroxy-6-{[(2E)-6-hydroxyhept-2-en-1-yl]oxy}oxane-2-carboxylic acid	n/a	C13H22O8	306.131	M+H	+	307.139	6
307.141	HMDB0161035	6-(heptanoyloxy)-3,4,5-trihydroxyoxane-2-carboxylic acid	n/a	C13H22O8	306.131	M+H	+	307.139	6
307.141	HMDB0166763	3,4,5-trihydroxy-6-{[(2E)-1-hydroxyhept-2-en-4-yl]oxy}oxane-2-carboxylic acid	n/a	C13H22O8	306.131	M+H	+	307.139	6
307.141	HMDB0166764	3,4,5-trihydroxy-6-{[(2E)-4-hydroxyhept-2-en-1-yl]oxy}oxane-2-carboxylic acid	n/a	C13H22O8	306.131	M+H	+	307.139	6
307.141	HMDB0166767	3,4,5-trihydroxy-6-{[(5E)-7-hydroxyhept-5-en-2-yl]oxy}oxane-2-carboxylic acid	n/a	C13H22O8	306.131	M+H	+	307.139	6
307.141	HMDB0166771	6-[(3-butyloxiran-2-yl)methoxy]-3,4,5-trihydroxyoxane-2-carboxylic acid	n/a	C13H22O8	306.131	M+H	+	307.139	6
307.141	HMDB0166775	3,4,5-trihydroxy-6-{[(5E)-7-hydroxyhept-5-en-1-yl]oxy}oxane-2-carboxylic acid	n/a	C13H22O8	306.131	M+H	+	307.139	6
307.141	HMDB0166776	3,4,5-trihydroxy-6-{[(2E)-7-hydroxyhept-2-en-1-yl]oxy}oxane-2-carboxylic acid	n/a	C13H22O8	306.131	M+H	+	307.139	6
307.141	HMDB0039105	3-Oxo-14,15-dehydrorhazinilam	n/a	C19H18N2O2	306.137	M+H	+	307.144	12
307.141	HMDB0041543	2,5-Dibenzyl-3-hydroxy-6-methoxypyrazine	n/a	C19H18N2O2	306.137	M+H	+	307.144	12
307.141	HMDB0041518	Nb-p-Coumaroyltryptamine	n/a	C19H18N2O2	306.137	M+H	+	307.144	12
307.141	HMDB0030308	O-Isopentenylhalfordinol	n/a	C19H18N2O2	306.137	M+H	+	307.144	12
435.361	HMDB0062381	4,4-dimethyl-8,14-cholestadien-3beta-ol	n/a	C29H48O	412.371	M+Na	+	435.36	2
435.361	HMDB0160802	(1S,2R,10S,11S,15R)-14-(5-ethyl-6-methylheptan-2-yl)-2,15-dimethyltetracyclo[8.7.0.0²,⁷.0¹¹,¹⁵]heptadec-7-en-5-one	n/a	C29H48O	412.371	M+Na	+	435.36	2
435.361	HMDB0166699	14-[(3Z)-5-ethyl-6-methylhept-3-en-2-yl]-2,15-dimethyltetracyclo[8.7.0.0²,⁷.0¹¹,¹⁵]heptadec-9-en-5-ol	n/a	C29H48O	412.371	M+Na	+	435.36	2
435.361	HMDB0167529	(2S,15R)-14-[(3E)-5-ethyl-6-methylhept-3-en-2-yl]-2,15-dimethyltetracyclo[8.7.0.0²,⁷.0¹¹,¹⁵]heptadec-9-en-5-ol	n/a	C29H48O	412.371	M+Na	+	435.36	2
435.361	HMDB0174605	14-[(3E)-5-ethyl-6-methylhept-3-en-2-yl]-2,15-dimethyltetracyclo[8.7.0.0²,⁷.0¹¹,¹⁵]heptadec-7-en-5-ol	n/a	C29H48O	412.371	M+Na	+	435.36	2
435.361	HMDB0183971	(2S,15R)-2,15-dimethyl-14-[(5Z)-5-(propan-2-yl)hept-5-en-2-yl]tetracyclo[8.7.0.0²,⁷.0¹¹,¹⁵]heptadecan-7-ylium-5-olate	n/a	C29H48O	412.371	M+Na	+	435.36	2
435.361	HMDB0033194	Triticusterol	n/a	C29H48O	412.371	M+Na	+	435.36	2
435.361	HMDB0033495	(3beta,4beta,5alpha)-4-Methylergosta-7,24(28)-dien-3-ol	n/a	C29H48O	412.371	M+Na	+	435.36	2
435.361	HMDB0000937	Stigmasterol	C05442	C29H48O	412.371	M+Na	+	435.36	2
435.361	HMDB0033885	Chondrillasterol	C14285	C29H48O	412.371	M+Na	+	435.36	2
435.361	HMDB0030021	Fucosterol	C08817	C29H48O	412.371	M+Na	+	435.36	2
435.361	HMDB0034197	Clerosterol	n/a	C29H48O	412.371	M+Na	+	435.36	2
435.361	HMDB0030125	24-Methylenepollinasterol	n/a	C29H48O	412.371	M+Na	+	435.36	2
435.361	HMDB0033873	alpha-Spinasterol	C08840	C29H48O	412.371	M+Na	+	435.36	2
435.361	HMDB0034407	Peposterol	n/a	C29H48O	412.371	M+Na	+	435.36	2
435.361	HMDB0001286	4,4-Dimethyl-5a-cholesta-8,24-dien-3-b-ol	C05108	C29H48O	412.371	M+Na	+	435.36	2
435.361	HMDB0002374	Avenasterol	C08821	C29H48O	412.371	M+Na	+	435.36	2
435.361	HMDB0006846	24-Methylenelophenol	C11522	C29H48O	412.371	M+Na	+	435.36	2
435.361	HMDB0006845	4a-Methylfecosterol	C15776	C29H48O	412.371	M+Na	+	435.36	2
435.361	HMDB0006851	Delta7-Avenasterol	C15782	C29H48O	412.371	M+Na	+	435.36	2
435.361	HMDB0035505	(5alpha,24(28)Z)-Stigmast-24(28)-en-3-one	n/a	C29H48O	412.371	M+Na	+	435.36	2
435.361	HMDB0033869	beta-O-Methylynephrine	n/a	C29H48O	412.371	M+Na	+	435.36	2
435.361	HMDB0032146	(3beta,5alpha)-14-Methyl-9,19-cycloergost-25-en-3-ol	n/a	C29H48O	412.371	M+Na	+	435.36	2
435.361	HMDB0030078	Albanin F	n/a	C29H48O	412.371	M+Na	+	435.36	2
435.361	HMDB0030889	22,23-Dihydro-alpha-spinasterone	n/a	C29H48O	412.371	M+Na	+	435.36	2
435.361	HMDB0030013	(3beta,5alpha,24S)-Stigmasta-7,25-dien-3-ol	n/a	C29H48O	412.371	M+Na	+	435.36	2
435.361	HMDB0040586	Vitamin D5	n/a	C29H48O	412.371	M+Na	+	435.36	2
435.361	HMDB0033934	Ammonia	C00014	C29H48O	412.371	M+Na	+	435.36	2
435.361	HMDB0060147	rac-4-Hydroxy-4-O-(beta-D-glucuronide)-all-trans-retinyl acetate	n/a	C29H48O	412.371	M+Na	+	435.36	2
326.151	HMDB0015294	Amdinocillin	n/a	C15H23N3O3S	325.146	M+H	+	326.153	7
326.151	HMDB0029096	Tryptophyl-Valine	n/a	C16H21N3O3	303.158	M+Na	+	326.148	10
326.151	HMDB0029138	Val-trp	n/a	C16H21N3O3	303.158	M+Na	+	326.148	10
136.983	HMDB0014118	Trifluoroacetic acid	n/a	C2HF3O2	113.993	M+Na	+	136.982	3
359.241	HMDB0012983	Kinetensin 1-3	n/a	C15H30N6O4	358.233	M+H	+	359.24	3
218.046	HMDB0166945	4-[(1,2-diphosphanylethyl)amino]butanoic acid	n/a	C6H15NO2P2	195.058	M+Na	+	218.047	6
218.046	HMDB0006409	Tyramine-O-sulfate	n/a	C8H11NO4S	217.041	M+H	+	218.048	11
240.096	HMDB0028685	Alanylglutamine	n/a	C8H15N3O4	217.106	M+Na	+	240.095	3
240.096	HMDB0028790	Glutaminylalanine	n/a	C8H15N3O4	217.106	M+Na	+	240.095	3
240.096	HMDB0028701	Alanyl-Gamma-glutamate	n/a	C8H15N3O4	217.106	M+Na	+	240.095	3
240.096	HMDB0000856	N-alpha-Acetyl-L-citrulline	C15532	C8H15N3O4	217.106	M+Na	+	240.095	3
240.096	HMDB0015505	Glutethimide	C07489	C13H15NO2	217.11	M+Na	+	240.099	14
240.096	HMDB0060961	N-desisopropylpropranolol	n/a	C13H15NO2	217.11	M+Na	+	240.099	14
167.086	HMDB0034294	1,3,11-Tridecatriene-5,7,9-triyne	n/a	C13H10	166.078	M+H	+	167.086	3
167.086	HMDB0039104	(3E,5Z)-1,3,5-Tridecatriene-7,9,11-triyne	n/a	C13H10	166.078	M+H	+	167.086	3
398.053	HMDB0038426	Butyl glucosinolate	n/a	C11H21NO9S2	375.066	M+Na	+	398.055	5
398.053	HMDB0038421	2-Methylpropyl glucosinolate	n/a	C11H21NO9S2	375.066	M+Na	+	398.055	5
398.053	HMDB0177021	(2Z)-2-{4-[(carboxyimino)(hydroxy)methyl]-2-hydroxyphenoxy}-3-(3,4-dihydroxyphenyl)prop-2-enoic acid	n/a	C17H13NO9	375.059	M+Na	+	398.048	12
357.065	HMDB0170222	6-{[6-amino-5-hydroxy-2-(hydroxyamino)pyrimidin-4-yl]oxy}-3,4,5-trihydroxyoxane-2-carboxylic acid	n/a	C10H14N4O9	334.076	M+Na	+	357.065	1
357.065	HMDB0159220	6-{[(2,5-dihydroxy-4H-imidazol-4-yl)-C-hydroxycarbonimidoyl]amino}-3,4,5-trihydroxyoxane-2-carboxylic acid	n/a	C10H14N4O9	334.076	M+Na	+	357.065	1
357.065	HMDB0170221	6-{[4-amino-6-hydroxy-2-(hydroxyamino)pyrimidin-5-yl]oxy}-3,4,5-trihydroxyoxane-2-carboxylic acid	n/a	C10H14N4O9	334.076	M+Na	+	357.065	1
357.065	HMDB0170219	3,4,5-trihydroxy-6-{[5-hydroxy-6-(hydroxyamino)-2-imino-1,2-dihydropyrimidin-4-yl]oxy}oxane-2-carboxylic acid	n/a	C10H14N4O9	334.076	M+Na	+	357.065	1
357.065	HMDB0170218	3,4,5-trihydroxy-6-{[4-hydroxy-6-(hydroxyamino)-2-imino-1,2-dihydropyrimidin-5-yl]oxy}oxane-2-carboxylic acid	n/a	C10H14N4O9	334.076	M+Na	+	357.065	1
357.065	HMDB0170220	6-{[4,5-dihydroxy-6-(hydroxyamino)pyrimidin-2-yl]amino}-3,4,5-trihydroxyoxane-2-carboxylic acid	n/a	C10H14N4O9	334.076	M+Na	+	357.065	1
357.065	HMDB0170223	6-{[5,6-dihydroxy-2-(hydroxyamino)pyrimidin-4-yl]amino}-3,4,5-trihydroxyoxane-2-carboxylic acid	n/a	C10H14N4O9	334.076	M+Na	+	357.065	1
357.065	HMDB0132713	[3-hydroxy-4-(7-methoxy-2-oxo-2H-chromen-8-yl)-2-methylidenebutoxy]sulfonic acid	n/a	C15H16O8S	356.057	M+H	+	357.064	3
357.065	HMDB0132714	{[4-hydroxy-1-(7-methoxy-2-oxo-2H-chromen-8-yl)-3-methylidenebutan-2-yl]oxy}sulfonic acid	n/a	C15H16O8S	356.057	M+H	+	357.064	3
357.065	HMDB0132708	{[1-(6-hydroxy-7-methoxy-2-oxo-2H-chromen-8-yl)-3-methylbut-3-en-2-yl]oxy}sulfonic acid	n/a	C15H16O8S	356.057	M+H	+	357.064	3
357.065	HMDB0132699	({3-[(7-methoxy-2-oxo-2H-chromen-8-yl)methyl]-2-methyloxiran-2-yl}methoxy)sulfonic acid	n/a	C15H16O8S	356.057	M+H	+	357.064	3
357.065	HMDB0131663	{2-[(7-methoxy-2-oxo-2H-chromen-8-yl)methyl]-2-methyl-3-oxopropoxy}sulfonic acid	n/a	C15H16O8S	356.057	M+H	+	357.064	3
357.065	HMDB0131659	[1-(7-methoxy-2-oxo-2H-chromen-8-yl)-2,2-dimethyl-3-oxopropoxy]sulfonic acid	n/a	C15H16O8S	356.057	M+H	+	357.064	3
357.065	HMDB0130530	{[2-hydroxy-4-(7-methoxy-2-oxo-2H-chromen-6-yl)-2-methylbut-3-en-1-yl]oxy}sulfonic acid	n/a	C15H16O8S	356.057	M+H	+	357.064	3
357.065	HMDB0128653	{[4-(7-hydroxy-8-methoxy-2-oxo-2H-chromen-6-yl)-2-methylbut-2-en-1-yl]oxy}sulfonic acid	n/a	C15H16O8S	356.057	M+H	+	357.064	3
357.065	HMDB0136974	[1-(4-methoxy-2-oxo-2H-pyran-6-yl)-2-(4-methoxyphenyl)ethoxy]sulfonic acid	n/a	C15H16O8S	356.057	M+H	+	357.064	3
357.065	HMDB0127752	{3-[2-hydroxy-3-(2,4,6-trihydroxyphenyl)propyl]phenyl}oxidanesulfonic acid	n/a	C15H16O8S	356.057	M+H	+	357.064	3
357.065	HMDB0132717	{[2-hydroxy-1-(7-methoxy-2-oxo-2H-chromen-8-yl)-3-methylbut-3-en-1-yl]oxy}sulfonic acid	n/a	C15H16O8S	356.057	M+H	+	357.064	3
357.065	HMDB0132718	{[1-hydroxy-1-(7-methoxy-2-oxo-2H-chromen-8-yl)-3-methylbut-3-en-2-yl]oxy}sulfonic acid	n/a	C15H16O8S	356.057	M+H	+	357.064	3
357.065	HMDB0132720	[2-(7-methoxy-2-oxo-2H-chromen-8-yl)-1-(2-methyloxiran-2-yl)ethoxy]sulfonic acid	n/a	C15H16O8S	356.057	M+H	+	357.064	3
357.065	HMDB0178499	{[5-(7-hydroxy-2-methyl-4-oxo-4H-chromen-5-yl)-4-oxopentan-2-yl]oxy}sulfonic acid	n/a	C15H16O8S	356.057	M+H	+	357.064	3
357.065	HMDB0132278	{[1-(4-hydroxyphenyl)-3-(2,4,6-trihydroxyphenyl)propan-2-yl]oxy}sulfonic acid	n/a	C15H16O8S	356.057	M+H	+	357.064	3
357.065	HMDB0166204	[2-hydroxy-6-(2-hydroxy-4-methoxy-6-methylphenoxy)-4-methylphenyl]oxidanesulfonic acid	n/a	C15H16O8S	356.057	M+H	+	357.064	3
357.065	HMDB0166197	{[3-hydroxy-5-(2-hydroxy-4-methoxy-6-methylphenoxy)phenyl]methoxy}sulfonic acid	n/a	C15H16O8S	356.057	M+H	+	357.064	3
357.065	HMDB0166194	{[3-hydroxy-2-(3-hydroxy-5-methylphenoxy)-5-methoxyphenyl]methoxy}sulfonic acid	n/a	C15H16O8S	356.057	M+H	+	357.064	3
357.065	HMDB0136976	[2-(4-methoxy-2-oxo-2H-pyran-6-yl)-1-(4-methoxyphenyl)ethoxy]sulfonic acid	n/a	C15H16O8S	356.057	M+H	+	357.064	3
357.065	HMDB0136685	({4-[(7-methoxy-2-oxo-2H-chromen-5-yl)oxy]-2-methylbut-2-en-1-yl}oxy)sulfonic acid	n/a	C15H16O8S	356.057	M+H	+	357.064	3
357.065	HMDB0136569	{[2-(7-hydroxy-6-methoxy-2-oxo-2H-chromen-3-yl)-2-methylbut-3-en-1-yl]oxy}sulfonic acid	n/a	C15H16O8S	356.057	M+H	+	357.064	3
357.065	HMDB0127753	{[1-(3-hydroxyphenyl)-3-(2,4,6-trihydroxyphenyl)propan-2-yl]oxy}sulfonic acid	n/a	C15H16O8S	356.057	M+H	+	357.064	3
357.065	HMDB0150459	{[(2E)-4-[2,6-dihydroxy-3,4-bis(hydroxymethyl)phenyl]-2-methylbut-2-en-1-yl]oxy}sulfonic acid	n/a	C13H18O8S	334.072	M+Na	+	357.061	10
357.065	HMDB0150460	({2,4-dihydroxy-3-[(2E)-4-hydroxy-3-methylbut-2-en-1-yl]-6-(hydroxymethyl)phenyl}methoxy)sulfonic acid	n/a	C13H18O8S	334.072	M+Na	+	357.061	10
357.065	HMDB0150461	({3,5-dihydroxy-4-[(2E)-4-hydroxy-3-methylbut-2-en-1-yl]-2-(hydroxymethyl)phenyl}methoxy)sulfonic acid	n/a	C13H18O8S	334.072	M+Na	+	357.061	10
357.065	HMDB0150454	({4-[2,6-dihydroxy-3,4-bis(hydroxymethyl)phenyl]-2-methylbut-2-en-1-yl}oxy)sulfonic acid	n/a	C13H18O8S	334.072	M+Na	+	357.061	10
357.065	HMDB0150472	{[2,3,5-trihydroxy-6-(hydroxymethyl)-4-(3-methylbut-2-en-1-yl)phenyl]methoxy}sulfonic acid	n/a	C13H18O8S	334.072	M+Na	+	357.061	10
357.065	HMDB0150456	{[3,5-dihydroxy-4-(4-hydroxy-3-methylbut-2-en-1-yl)-2-(hydroxymethyl)phenyl]methoxy}sulfonic acid	n/a	C13H18O8S	334.072	M+Na	+	357.061	10
357.065	HMDB0150466	({3-[(3,3-dimethyloxiran-2-yl)methyl]-2,4-dihydroxy-6-(hydroxymethyl)phenyl}methoxy)sulfonic acid	n/a	C13H18O8S	334.072	M+Na	+	357.061	10
357.065	HMDB0150455	{[2,4-dihydroxy-3-(4-hydroxy-3-methylbut-2-en-1-yl)-6-(hydroxymethyl)phenyl]methoxy}sulfonic acid	n/a	C13H18O8S	334.072	M+Na	+	357.061	10
357.065	HMDB0150467	({4-[(3,3-dimethyloxiran-2-yl)methyl]-3,5-dihydroxy-2-(hydroxymethyl)phenyl}methoxy)sulfonic acid	n/a	C13H18O8S	334.072	M+Na	+	357.061	10
357.065	HMDB0150471	{[2,4,5-trihydroxy-6-(hydroxymethyl)-3-(3-methylbut-2-en-1-yl)phenyl]methoxy}sulfonic acid	n/a	C13H18O8S	334.072	M+Na	+	357.061	10
357.065	HMDB0124737	6,11-dihydroxy-3-methyl-7-(2,3,4,5-tetrahydroxyphenyl)-2λ⁴,8-dioxatricyclo[7.3.1.0⁵,¹³]trideca-1,3,5(13),6,9,11-hexaen-2-ylium	n/a	C18H13O8	357.06	M+H	+	357.06	13
357.065	HMDB0124736	6,11-dihydroxy-3-(hydroxymethyl)-7-(3,4,5-trihydroxyphenyl)-2λ⁴,8-dioxatricyclo[7.3.1.0⁵,¹³]trideca-1,3,5(13),6,9,11-hexaen-2-ylium	n/a	C18H13O8	357.06	M+H	+	357.06	13
357.065	HMDB0029460	Xerocomic acid	n/a	C18H12O8	356.053	M+H	+	357.06	13
357.065	HMDB0033250	Grevilline C	n/a	C18H12O8	356.053	M+H	+	357.06	13
357.065	HMDB0033246	Grevilline D	n/a	C18H12O8	356.053	M+H	+	357.06	13
357.065	HMDB0178630	11-(4-hydroxyphenyl)-8-oxatricyclo[7.4.0.0²,⁷]trideca-1(13),2(7),3,5,9,11-hexaene-3,4,5,10,12,13-hexol	n/a	C18H12O8	356.053	M+H	+	357.06	13
357.065	HMDB0178618	5-(4-hydroxyphenyl)-8-oxatricyclo[7.4.0.0²,⁷]trideca-1(13),2,4,6,9,11-hexaene-3,4,6,10,11,12-hexol	n/a	C18H12O8	356.053	M+H	+	357.06	13
357.065	HMDB0178606	5-(3,4-dihydroxyphenyl)-8-oxatricyclo[7.4.0.0²,⁷]trideca-1(9),2,4,6,10,12-hexaene-3,4,6,11,12-pentol	n/a	C18H12O8	356.053	M+H	+	357.06	13
357.065	HMDB0148093	CHEMBL197036	n/a	C18H12O8	356.053	M+H	+	357.06	13
295.093	HMDB0151714	3-phenyl-1-(2,4,6-trihydroxy-3-methylphenyl)propan-1-one	n/a	C16H16O4	272.105	M+Na	+	295.094	4
295.093	HMDB0132863	3-(4-methoxyphenyl)-3,4-dihydro-2H-1-benzopyran-6,7-diol	n/a	C16H16O4	272.105	M+Na	+	295.094	4
295.093	HMDB0133781	(-)-vestitol	n/a	C16H16O4	272.105	M+Na	+	295.094	4
295.093	HMDB0182849	(4-methoxyphenyl)methyl 2-(3-hydroxyphenyl)acetate	n/a	C16H16O4	272.105	M+Na	+	295.094	4
295.093	HMDB0148532	4-methoxy-5-[(E)-2-(4-methoxyphenyl)ethenyl]benzene-1,3-diol	n/a	C16H16O4	272.105	M+Na	+	295.094	4
295.093	HMDB0147383	1-(2,4-dihydroxyphenyl)-2-(4-hydroxyphenyl)butan-1-one	n/a	C16H16O4	272.105	M+Na	+	295.094	4
295.093	HMDB0147382	3-(4-hydroxyphenyl)-2-methyl-3,4-dihydro-2H-1-benzopyran-4,7-diol	n/a	C16H16O4	272.105	M+Na	+	295.094	4
295.093	HMDB0141952	3-(4-methoxyphenyl)-3,4-dihydro-2H-1-benzopyran-7,8-diol	n/a	C16H16O4	272.105	M+Na	+	295.094	4
295.093	HMDB0141946	SCHEMBL2070036	n/a	C16H16O4	272.105	M+Na	+	295.094	4
295.093	HMDB0140882	2-[(2E)-1-hydroxy-3-phenylprop-2-en-1-yl]-5-methoxybenzene-1,3-diol	n/a	C16H16O4	272.105	M+Na	+	295.094	4
295.093	HMDB0136533	4-[(E)-2-(4-hydroxy-3-methoxyphenyl)ethenyl]-2-methoxyphenol	C04547	C16H16O4	272.105	M+Na	+	295.094	4
295.093	HMDB0135446	1-(4-hydroxy-3-methoxyphenyl)-3-(4-hydroxyphenyl)propan-1-one	n/a	C16H16O4	272.105	M+Na	+	295.094	4
295.093	HMDB0135441	1-(4-hydroxy-3-methoxyphenyl)-3-(3-hydroxyphenyl)propan-1-one	n/a	C16H16O4	272.105	M+Na	+	295.094	4
295.093	HMDB0151869	1-(4-hydroxy-2-methoxyphenyl)-3-(4-hydroxyphenyl)-1-propanone	n/a	C16H16O4	272.105	M+Na	+	295.094	4
295.093	HMDB0151874	4-[1-hydroxy-3-(4-hydroxyphenyl)prop-2-en-1-yl]-3-methoxyphenol	n/a	C16H16O4	272.105	M+Na	+	295.094	4
295.093	HMDB0182851	4-Methoxybenzyl hydroxy(phenyl)acetate	n/a	C16H16O4	272.105	M+Na	+	295.094	4
295.093	HMDB0182850	SCHEMBL3732393	n/a	C16H16O4	272.105	M+Na	+	295.094	4
295.093	HMDB0182847	SCHEMBL3727812	n/a	C16H16O4	272.105	M+Na	+	295.094	4
295.093	HMDB0152596	CHEMBL1288935	n/a	C16H16O4	272.105	M+Na	+	295.094	4
295.093	HMDB0151898	3-(3,4-dihydroxy-2-methoxyphenyl)-1-phenylpropan-1-one	n/a	C16H16O4	272.105	M+Na	+	295.094	4
295.093	HMDB0151888	1-(4,5-dihydroxy-2-methoxyphenyl)-3-phenylpropan-1-one	n/a	C16H16O4	272.105	M+Na	+	295.094	4
295.093	HMDB0151890	3-hydroxy-1-(4-hydroxy-2-methoxyphenyl)-3-phenylpropan-1-one	n/a	C16H16O4	272.105	M+Na	+	295.094	4
295.093	HMDB0151886	1-(3,4-dihydroxy-2-methoxyphenyl)-3-phenylpropan-1-one	n/a	C16H16O4	272.105	M+Na	+	295.094	4
295.093	HMDB0151884	1-(4-hydroxy-2-methoxyphenyl)-3-(3-hydroxyphenyl)propan-1-one	n/a	C16H16O4	272.105	M+Na	+	295.094	4
295.093	HMDB0135435	3-hydroxy-1-(4-hydroxy-3-methoxyphenyl)-3-phenylpropan-1-one	n/a	C16H16O4	272.105	M+Na	+	295.094	4
295.093	HMDB0135426	1-(2,4-dihydroxy-5-methoxyphenyl)-3-phenylpropan-1-one	n/a	C16H16O4	272.105	M+Na	+	295.094	4
295.093	HMDB0135422	1-(4-hydroxy-3-methoxyphenyl)-3-(2-hydroxyphenyl)propan-1-one	n/a	C16H16O4	272.105	M+Na	+	295.094	4
295.093	HMDB0135393	1-(3,6-dihydroxy-2-methoxyphenyl)-3-phenylpropan-1-one	n/a	C16H16O4	272.105	M+Na	+	295.094	4
295.093	HMDB0135389	1-(2,5-dihydroxy-3-methoxyphenyl)-3-phenylpropan-1-one	n/a	C16H16O4	272.105	M+Na	+	295.094	4
295.093	HMDB0135385	1-(2,5-dihydroxy-4-methoxyphenyl)-3-phenylpropan-1-one	n/a	C16H16O4	272.105	M+Na	+	295.094	4
295.093	HMDB0133976	1-(2,3-dihydroxy-4-methoxyphenyl)-3-phenylpropan-1-one	n/a	C16H16O4	272.105	M+Na	+	295.094	4
295.093	HMDB0132864	6-methoxy-3-phenyl-3,4-dihydro-2H-1-benzopyran-4,7-diol	n/a	C16H16O4	272.105	M+Na	+	295.094	4
295.093	HMDB0132865	1-(2,4-dihydroxy-5-methoxyphenyl)-2-phenylpropan-1-one	n/a	C16H16O4	272.105	M+Na	+	295.094	4
295.093	HMDB0130896	1-(2,4-dihydroxyphenyl)-2-(3-methoxyphenyl)propan-1-one	n/a	C16H16O4	272.105	M+Na	+	295.094	4
295.093	HMDB0130894	SCHEMBL6092580	n/a	C16H16O4	272.105	M+Na	+	295.094	4
295.093	HMDB0041701	6-O-Methylequol	n/a	C16H16O4	272.105	M+Na	+	295.094	4
295.093	HMDB0032847	1,2-Bis(4-hydroxy-3-methoxyphenyl)ethylene	C04547	C16H16O4	272.105	M+Na	+	295.094	4
295.093	HMDB0033800	2,4,6-Trimethoxybenzophenone	n/a	C16H16O4	272.105	M+Na	+	295.094	4
295.093	HMDB0034435	1-(2,6-Dihydroxy-4-methoxyphenyl)-3-phenyl-1-propanone	C09644	C16H16O4	272.105	M+Na	+	295.094	4
295.093	HMDB0030526	Isovestitol	n/a	C16H16O4	272.105	M+Na	+	295.094	4
295.093	HMDB0035035	Marminal	n/a	C16H16O4	272.105	M+Na	+	295.094	4
295.093	HMDB0004810	5C-aglycone	n/a	C16H16O4	272.105	M+Na	+	295.094	4
295.093	HMDB0041660	3'-O-Methylequol	n/a	C16H16O4	272.105	M+Na	+	295.094	4
295.093	HMDB0041669	4',7-Dihydroxy-3'-methoxyisoflavan	n/a	C16H16O4	272.105	M+Na	+	295.094	4
295.093	HMDB0148032	Neovestitol	n/a	C16H16O4	272.105	M+Na	+	295.094	4
295.093	HMDB0141947	1-(2,4-dihydroxyphenyl)-2-(4-methoxyphenyl)propan-1-one	n/a	C16H16O4	272.105	M+Na	+	295.094	4
295.093	HMDB0041670	4',7-Dihydroxy-6-methoxyisoflavan	n/a	C16H16O4	272.105	M+Na	+	295.094	4
295.093	HMDB0132914	1-(2,4-dihydroxy-6-methoxyphenyl)-3-phenylpropan-1-one	n/a	C16H16O4	272.105	M+Na	+	295.094	4
295.093	HMDB0133978	1-(2,4-dihydroxy-3-methoxyphenyl)-3-phenylpropan-1-one	n/a	C16H16O4	272.105	M+Na	+	295.094	4
295.093	HMDB0038613	gamma-L-Glutamyl-L-methionine sulfoxide	n/a	C10H18N2O6S	294.089	M+H	+	295.096	10
295.093	HMDB0184083	(3-amino-3-carboxypropyl)({2-carboxy-2-[(1,2-dihydroxyethylidene)amino]ethyl})methylsulfanium	n/a	C10H19N2O6S	295.096	M+H	+	295.096	10
295.093	HMDB0184080	(3-amino-3-carboxy-2-hydroxypropyl)({2-carboxy-2-[(1-hydroxyethylidene)amino]ethyl})methylsulfanium	n/a	C10H19N2O6S	295.096	M+H	+	295.096	10
295.093	HMDB0029364	7-Acetoxy-2-methylisoflavone	n/a	C18H14O4	294.089	M+H	+	295.096	13
295.093	HMDB0029534	Glyzarin	n/a	C18H14O4	294.089	M+H	+	295.096	13
295.093	HMDB0031975	3-Methoxy-2-(4-methylbenzoyl)-4H-1-benzopyran-4-one	n/a	C18H14O4	294.089	M+H	+	295.096	13
295.093	HMDB0131333	3-[2-(2H-1,3-benzodioxol-5-yl)-1-benzofuran-5-yl]propanal	n/a	C18H14O4	294.089	M+H	+	295.096	13
286.12	HMDB0030190	(E,E)-Lansamide I	n/a	C18H17NO	263.131	M+Na	+	286.12	2
286.12	HMDB0030241	Girinimbine	n/a	C18H17NO	263.131	M+Na	+	286.12	2
286.12	HMDB0038573	Lansiumamide B	n/a	C18H17NO	263.131	M+Na	+	286.12	2
211.11	HMDB0151795	(2Z)-2-(phenylmethylidene)hex-5-en-1-ol	n/a	C13H16O	188.12	M+Na	+	211.109	2
211.11	HMDB0151782	SCHEMBL11628783	n/a	C13H16O	188.12	M+Na	+	211.109	2
211.11	HMDB0031855	5-Methyl-2-phenyl-2-hexenal	n/a	C13H16O	188.12	M+Na	+	211.109	2
211.11	HMDB0037292	2-Butyl-3-phenyl-2-propen-1-al	n/a	C13H16O	188.12	M+Na	+	211.109	2
211.11	HMDB0059677	3-Buten-2-one 1-(2,3,6-trimethyl phenyl)	n/a	C13H16O	188.12	M+Na	+	211.109	2
211.11	HMDB0059697	3-Buten-2-one 1-(2,3,6-trimethyl phenyl)	n/a	C13H16O	188.12	M+Na	+	211.109	2
211.11	HMDB0059683	1-H-Inden-1-one,2,3-dihydro-3,3,5,6-tetramethyl	n/a	C13H16O	188.12	M+Na	+	211.109	2
211.11	HMDB0062063	4,4,5,8-tetramethyl-4H-chromene	n/a	C13H16O	188.12	M+Na	+	211.109	2
211.11	HMDB0032041	1,3-Diphenyl-1-propanone	n/a	C15H14O	210.104	M+H	+	211.112	9
211.11	HMDB0032561	1,3-Diphenyl-2-propanone	n/a	C15H14O	210.104	M+H	+	211.112	9
211.11	HMDB0035896	Lactaroviolin	C09696	C15H14O	210.104	M+H	+	211.112	9
211.11	HMDB0015441	Aprobarbital	C07826	C10H14N2O3	210.1	M+H	+	211.108	10
304.13	HMDB0013240	Indoleacetyl glutamine	n/a	C15H17N3O4	303.122	M+H	+	304.129	1
304.13	HMDB0030312	Floribundine	n/a	C18H19NO2	281.142	M+Na	+	304.131	4
304.13	HMDB0162038	4-(hydroxymethyl)-2-[2-(4-hydroxyphenyl)ethyl]-7-methylidene-5H,6H,7H-cyclopenta[c]pyridin-2-ium	n/a	C18H20NO2	282.149	M+Na	+	304.131	4
304.13	HMDB0162037	4-formyl-2-[2-(4-hydroxyphenyl)ethyl]-7-methyl-5H,6H,7H-cyclopenta[c]pyridin-2-ium	n/a	C18H20NO2	282.149	M+Na	+	304.131	4
304.13	HMDB0060699	(E)-2-Hydroxy-N-desmethyldoxepin	n/a	C18H19NO2	281.142	M+Na	+	304.131	4
240.168	HMDB0011150	(2S)-2-amino-6-[(4-aminobutyl)amino]hexanoic acid	n/a	C10H23N3O2	217.179	M+Na	+	240.168	3
240.168	HMDB0060066	Spermic acid 1	n/a	C10H23N3O2	217.179	M+Na	+	240.168	3
257.212	HMDB0040904	Ipomeatetrahydrofuran	n/a	C15H28O3	256.204	M+H	+	257.211	2
491.194	HMDB0146095	3,4,5-trihydroxy-6-{4-[3-hydroxy-7-(4-hydroxyphenyl)-5-oxoheptyl]phenoxy}oxane-2-carboxylic acid	n/a	C25H30O10	490.184	M+H	+	491.191	6
491.194	HMDB0146099	3,4,5-trihydroxy-6-[2-hydroxy-5-(3-hydroxy-5-oxo-7-phenylheptyl)phenoxy]oxane-2-carboxylic acid	n/a	C25H30O10	490.184	M+H	+	491.191	6
491.194	HMDB0146100	3,4,5-trihydroxy-6-[2-hydroxy-4-(3-hydroxy-5-oxo-7-phenylheptyl)phenoxy]oxane-2-carboxylic acid	n/a	C25H30O10	490.184	M+H	+	491.191	6
491.194	HMDB0146103	6-[4-(3,6-dihydroxy-5-oxo-7-phenylheptyl)phenoxy]-3,4,5-trihydroxyoxane-2-carboxylic acid	n/a	C25H30O10	490.184	M+H	+	491.191	6
491.194	HMDB0146107	6-[4-(3,4-dihydroxy-5-oxo-7-phenylheptyl)phenoxy]-3,4,5-trihydroxyoxane-2-carboxylic acid	n/a	C25H30O10	490.184	M+H	+	491.191	6
491.194	HMDB0146090	3,4,5-trihydroxy-6-{3-[5-hydroxy-7-(4-hydroxyphenyl)-3-oxoheptyl]phenoxy}oxane-2-carboxylic acid	n/a	C25H30O10	490.184	M+H	+	491.191	6
491.194	HMDB0146091	3,4,5-trihydroxy-6-{4-[3-hydroxy-7-(3-hydroxyphenyl)-5-oxoheptyl]phenoxy}oxane-2-carboxylic acid	n/a	C25H30O10	490.184	M+H	+	491.191	6
491.194	HMDB0146086	6-[4-(1,3-dihydroxy-5-oxo-7-phenylheptyl)phenoxy]-3,4,5-trihydroxyoxane-2-carboxylic acid	n/a	C25H30O10	490.184	M+H	+	491.191	6
491.194	HMDB0146082	6-[4-(3,7-dihydroxy-5-oxo-7-phenylheptyl)phenoxy]-3,4,5-trihydroxyoxane-2-carboxylic acid	n/a	C25H30O10	490.184	M+H	+	491.191	6
491.194	HMDB0146078	6-[4-(2,3-dihydroxy-5-oxo-7-phenylheptyl)phenoxy]-3,4,5-trihydroxyoxane-2-carboxylic acid	n/a	C25H30O10	490.184	M+H	+	491.191	6
491.194	HMDB0131039	3,4,5-trihydroxy-6-{[5-hydroxy-6-(3-methylbut-2-en-1-yl)-3-(2-methylbut-3-en-2-yl)-2-oxo-2H-chromen-7-yl]oxy}oxane-2-carboxylic acid	n/a	C25H30O10	490.184	M+H	+	491.191	6
491.194	HMDB0131040	3,4,5-trihydroxy-6-{[3-(1-hydroxy-2-methylbut-3-en-2-yl)-6-(3-methylbut-2-en-1-yl)-2-oxo-2H-chromen-7-yl]oxy}oxane-2-carboxylic acid	n/a	C25H30O10	490.184	M+H	+	491.191	6
491.194	HMDB0131038	3,4,5-trihydroxy-6-{[7-hydroxy-6-(3-methylbut-2-en-1-yl)-3-(2-methylbut-3-en-2-yl)-2-oxo-2H-chromen-5-yl]oxy}oxane-2-carboxylic acid	n/a	C25H30O10	490.184	M+H	+	491.191	6
491.194	HMDB0146111	3,4,5-trihydroxy-6-{2-[5-hydroxy-7-(4-hydroxyphenyl)-3-oxoheptyl]phenoxy}oxane-2-carboxylic acid	n/a	C25H30O10	490.184	M+H	+	491.191	6
491.194	HMDB0146112	3,4,5-trihydroxy-6-{4-[3-hydroxy-7-(2-hydroxyphenyl)-5-oxoheptyl]phenoxy}oxane-2-carboxylic acid	n/a	C25H30O10	490.184	M+H	+	491.191	6
491.194	HMDB0147034	6-({8,8-dimethyl-2-oxo-4-pentyl-2H,8H-pyrano[2,3-f]chromen-5-yl}oxy)-3,4,5-trihydroxyoxane-2-carboxylic acid	n/a	C25H30O10	490.184	M+H	+	491.191	6
491.194	HMDB0171384	3,4,5-trihydroxy-6-{[3-hydroxy-5-(4-hydroxy-3-methoxyphenyl)-6,7-dimethyl-5,6,7,8-tetrahydronaphthalen-2-yl]oxy}oxane-2-carboxylic acid	n/a	C25H30O10	490.184	M+H	+	491.191	6
491.194	HMDB0171382	6-[4-(6,7-dihydroxy-2,3-dimethyl-1,2,3,4-tetrahydronaphthalen-1-yl)-2-methoxyphenoxy]-3,4,5-trihydroxyoxane-2-carboxylic acid	n/a	C25H30O10	490.184	M+H	+	491.191	6
491.194	HMDB0171380	6-{[8-(3,4-dihydroxyphenyl)-3-methoxy-6,7-dimethyl-5,6,7,8-tetrahydronaphthalen-2-yl]oxy}-3,4,5-trihydroxyoxane-2-carboxylic acid	n/a	C25H30O10	490.184	M+H	+	491.191	6
491.194	HMDB0171383	3,4,5-trihydroxy-6-{[3-hydroxy-8-(4-hydroxy-3-methoxyphenyl)-6,7-dimethyl-5,6,7,8-tetrahydronaphthalen-2-yl]oxy}oxane-2-carboxylic acid	n/a	C25H30O10	490.184	M+H	+	491.191	6
491.194	HMDB0171378	3,4,5-trihydroxy-6-[2-hydroxy-4-(7-hydroxy-6-methoxy-2,3-dimethyl-1,2,3,4-tetrahydronaphthalen-1-yl)phenoxy]oxane-2-carboxylic acid	n/a	C25H30O10	490.184	M+H	+	491.191	6
491.194	HMDB0169552	6-[(7-{[(2E)-3,7-dimethylocta-2,6-dien-1-yl]oxy}-2-oxo-2H-chromen-3-yl)oxy]-3,4,5-trihydroxyoxane-2-carboxylic acid	n/a	C25H30O10	490.184	M+H	+	491.191	6
491.194	HMDB0169551	6-[(7-{[(2E)-3,7-dimethylocta-2,6-dien-1-yl]oxy}-2-oxo-2H-chromen-5-yl)oxy]-3,4,5-trihydroxyoxane-2-carboxylic acid	n/a	C25H30O10	490.184	M+H	+	491.191	6
491.194	HMDB0169550	6-[(7-{[(2E)-3,7-dimethylocta-2,6-dien-1-yl]oxy}-2-oxo-2H-chromen-8-yl)oxy]-3,4,5-trihydroxyoxane-2-carboxylic acid	n/a	C25H30O10	490.184	M+H	+	491.191	6
491.194	HMDB0169545	6-[(7-{[(2E)-3,7-dimethylocta-2,6-dien-1-yl]oxy}-2-oxo-2H-chromen-6-yl)oxy]-3,4,5-trihydroxyoxane-2-carboxylic acid	n/a	C25H30O10	490.184	M+H	+	491.191	6
491.194	HMDB0169543	6-{[(6E)-2,6-dimethyl-8-[(2-oxo-2H-chromen-7-yl)oxy]octa-2,6-dien-1-yl]oxy}-3,4,5-trihydroxyoxane-2-carboxylic acid	n/a	C25H30O10	490.184	M+H	+	491.191	6
491.194	HMDB0169541	6-{[(2E,6E)-2,6-dimethyl-8-[(2-oxo-2H-chromen-7-yl)oxy]octa-2,6-dien-1-yl]oxy}-3,4,5-trihydroxyoxane-2-carboxylic acid	n/a	C25H30O10	490.184	M+H	+	491.191	6
491.194	HMDB0169539	6-{[(6E)-2,6-dimethyl-8-[(2-oxo-2H-chromen-7-yl)oxy]octa-2,6-dien-4-yl]oxy}-3,4,5-trihydroxyoxane-2-carboxylic acid	n/a	C25H30O10	490.184	M+H	+	491.191	6
491.194	HMDB0169537	6-{[(2E)-3,7-dimethyl-1-[(2-oxo-2H-chromen-7-yl)oxy]octa-2,6-dien-4-yl]oxy}-3,4,5-trihydroxyoxane-2-carboxylic acid	n/a	C25H30O10	490.184	M+H	+	491.191	6
491.194	HMDB0169535	3,4,5-trihydroxy-6-{[(2Z)-6-methyl-2-{2-[(2-oxo-2H-chromen-7-yl)oxy]ethylidene}hept-5-en-1-yl]oxy}oxane-2-carboxylic acid	n/a	C25H30O10	490.184	M+H	+	491.191	6
491.194	HMDB0131037	6-({6-[(3,3-dimethyloxiran-2-yl)methyl]-3-(2-methylbut-3-en-2-yl)-2-oxo-2H-chromen-7-yl}oxy)-3,4,5-trihydroxyoxane-2-carboxylic acid	n/a	C25H30O10	490.184	M+H	+	491.191	6
491.194	HMDB0131036	3,4,5-trihydroxy-6-{[6-(3-methylbut-2-en-1-yl)-3-[2-(oxiran-2-yl)propan-2-yl]-2-oxo-2H-chromen-7-yl]oxy}oxane-2-carboxylic acid	n/a	C25H30O10	490.184	M+H	+	491.191	6
491.194	HMDB0131034	3,4,5-trihydroxy-6-{[6-(4-hydroxy-3-methylbut-2-en-1-yl)-3-(2-methylbut-3-en-2-yl)-2-oxo-2H-chromen-7-yl]oxy}oxane-2-carboxylic acid	n/a	C25H30O10	490.184	M+H	+	491.191	6
491.194	HMDB0171379	3,4,5-trihydroxy-6-[2-hydroxy-5-(7-hydroxy-6-methoxy-2,3-dimethyl-1,2,3,4-tetrahydronaphthalen-1-yl)phenoxy]oxane-2-carboxylic acid	n/a	C25H30O10	490.184	M+H	+	491.191	6
491.194	HMDB0131020	3,4,5-trihydroxy-6-{[7-hydroxy-6-(3-methylbut-2-en-1-yl)-3-(2-methylbut-3-en-2-yl)-2-oxo-2H-chromen-8-yl]oxy}oxane-2-carboxylic acid	n/a	C25H30O10	490.184	M+H	+	491.191	6
491.194	HMDB0130297	3,4,5-trihydroxy-6-({2-[6-(2-methylbut-3-en-2-yl)-7-oxo-2H,3H,7H-furo[3,2-g]chromen-2-yl]propan-2-yl}oxy)oxane-2-carboxylic acid	n/a	C25H30O10	490.184	M+H	+	491.191	6
491.194	HMDB0146094	3,4,5-trihydroxy-6-{4-[5-hydroxy-7-(4-hydroxyphenyl)-3-oxoheptyl]phenoxy}oxane-2-carboxylic acid	n/a	C25H30O10	490.184	M+H	+	491.191	6
491.194	HMDB0131032	3,4,5-trihydroxy-6-({6-[(2E)-4-hydroxy-3-methylbut-2-en-1-yl]-3-(2-methylbut-3-en-2-yl)-2-oxo-2H-chromen-7-yl}oxy)oxane-2-carboxylic acid	n/a	C25H30O10	490.184	M+H	+	491.191	6
491.194	HMDB0131019	3,4,5-trihydroxy-6-{[8-hydroxy-6-(3-methylbut-2-en-1-yl)-3-(2-methylbut-3-en-2-yl)-2-oxo-2H-chromen-7-yl]oxy}oxane-2-carboxylic acid	n/a	C25H30O10	490.184	M+H	+	491.191	6
491.194	HMDB0180022	3,4,5-trihydroxy-6-(2-methoxy-4-{[(7-methyloct-7-enoyl)oxy]methyl}phenoxy)oxane-2-carboxylic acid	n/a	C23H32O10	468.2	M+Na	+	491.189	11
491.194	HMDB0180078	3,4,5-trihydroxy-6-[2-hydroxy-4-({[(6E)-8-methylnon-6-enoyl]oxy}methyl)phenoxy]oxane-2-carboxylic acid	n/a	C23H32O10	468.2	M+Na	+	491.189	11
491.194	HMDB0180079	3,4,5-trihydroxy-6-[2-hydroxy-5-({[(6E)-8-methylnon-6-enoyl]oxy}methyl)phenoxy]oxane-2-carboxylic acid	n/a	C23H32O10	468.2	M+Na	+	491.189	11
491.194	HMDB0181836	6-{[4-(acetyloxy)-3,4a,5-trimethyl-4H,4aH,5H,6H,7H,8H,8aH,9H-naphtho[2,3-b]furan-6-yl]oxy}-3,4,5-trihydroxyoxane-2-carboxylic acid	n/a	C23H32O10	468.2	M+Na	+	491.189	11
435.221	HMDB0061126	4,5-Dihydro-drospirenone-3-sulfate	n/a	C24H34O5S	434.213	M+H	+	435.22	2
435.221	HMDB0176368	3,4,5-trihydroxy-6-[(4-hydroxy-3-oxotetradecanoyl)oxy]oxane-2-carboxylic acid	n/a	C20H34O10	434.215	M+H	+	435.222	4
435.221	HMDB0176356	6-[(13-carboxy-12-oxotridecan-2-yl)oxy]-3,4,5-trihydroxyoxane-2-carboxylic acid	n/a	C20H34O10	434.215	M+H	+	435.222	4
435.221	HMDB0176357	3,4,5-trihydroxy-6-[(13-hydroxy-3-oxotetradecanoyl)oxy]oxane-2-carboxylic acid	n/a	C20H34O10	434.215	M+H	+	435.222	4
435.221	HMDB0176358	6-(1-carboxy-12-hydroxy-2-oxotridecyl)-3,4,5-trihydroxyoxane-2-carboxylic acid	n/a	C20H34O10	434.215	M+H	+	435.222	4
435.221	HMDB0176360	6-[(13-carboxy-12-oxotridecyl)oxy]-3,4,5-trihydroxyoxane-2-carboxylic acid	n/a	C20H34O10	434.215	M+H	+	435.222	4
435.221	HMDB0176361	3,4,5-trihydroxy-6-[(14-hydroxy-3-oxotetradecanoyl)oxy]oxane-2-carboxylic acid	n/a	C20H34O10	434.215	M+H	+	435.222	4
435.221	HMDB0176362	6-(1-carboxy-13-hydroxy-2-oxotridecyl)-3,4,5-trihydroxyoxane-2-carboxylic acid	n/a	C20H34O10	434.215	M+H	+	435.222	4
435.221	HMDB0176364	6-[(1-carboxy-2-oxotridecyl)oxy]-3,4,5-trihydroxyoxane-2-carboxylic acid	n/a	C20H34O10	434.215	M+H	+	435.222	4
435.221	HMDB0176365	3,4,5-trihydroxy-6-[(2-hydroxy-3-oxotetradecanoyl)oxy]oxane-2-carboxylic acid	n/a	C20H34O10	434.215	M+H	+	435.222	4
435.221	HMDB0176367	6-[(1-carboxy-2-oxotridecan-3-yl)oxy]-3,4,5-trihydroxyoxane-2-carboxylic acid	n/a	C20H34O10	434.215	M+H	+	435.222	4
435.221	HMDB0176369	6-(1-carboxy-3-hydroxy-2-oxotridecyl)-3,4,5-trihydroxyoxane-2-carboxylic acid	n/a	C20H34O10	434.215	M+H	+	435.222	4
435.221	HMDB0014326	Flunisolide	C07005	C24H31FO6	434.21	M+H	+	435.218	7
435.221	HMDB0061178	Trandolapril-d5 Diketopiperazine	n/a	C24H32N2O4	412.236	M+Na	+	435.225	10
269.079	HMDB0011679	DHAP(6:0)	n/a	C9H17O7P	268.071	M+H	+	269.078	1
269.079	HMDB0148698	7-hydroxy-8-(4-hydroxy-3-methylbut-2-en-1-yl)-2H-chromen-2-one	n/a	C14H14O4	246.089	M+Na	+	269.078	1
269.079	HMDB0128650	7,8-dihydroxy-6-(3-methylbut-2-en-1-yl)-2H-chromen-2-one	n/a	C14H14O4	246.089	M+Na	+	269.078	1
269.079	HMDB0038473	Torachrysone	C17672	C14H14O4	246.089	M+Na	+	269.078	1
269.079	HMDB0147244	4-[3-(8-hydroxyocta-2,4,6-triyn-1-yl)oxiran-2-yl]butanoic acid	n/a	C14H14O4	246.089	M+Na	+	269.078	1
269.079	HMDB0147245	(5E)-2,14-dihydroxytetradec-5-en-8,10,12-triynoic acid	n/a	C14H14O4	246.089	M+Na	+	269.078	1
269.079	HMDB0147243	4,14-dihydroxytetradec-5-en-8,10,12-triynoic acid	n/a	C14H14O4	246.089	M+Na	+	269.078	1
269.079	HMDB0147242	(5E)-3,14-dihydroxytetradec-5-en-8,10,12-triynoic acid	n/a	C14H14O4	246.089	M+Na	+	269.078	1
269.079	HMDB0146193	6-hydroxy-8,8-dimethyl-2H,6H,7H,8H-pyrano[3,2-g]chromen-2-one	n/a	C14H14O4	246.089	M+Na	+	269.078	1
269.079	HMDB0166179	4-(3-hydroxy-5-methylphenoxy)-5-methylbenzene-1,3-diol	n/a	C14H14O4	246.089	M+Na	+	269.078	1
269.079	HMDB0136972	6-[2-(4-hydroxyphenyl)ethyl]-4-methoxy-2H-pyran-2-one	n/a	C14H14O4	246.089	M+Na	+	269.078	1
269.079	HMDB0034384	Corticrocin	n/a	C14H14O4	246.089	M+Na	+	269.078	1
269.079	HMDB0030786	Marmesin	C09276	C14H14O4	246.089	M+Na	+	269.078	1
269.079	HMDB0148697	AKOS022663070	n/a	C14H14O4	246.089	M+Na	+	269.078	1
269.079	HMDB0162475	6-[(3-hydroxy-5-methoxyphenyl)methyl]-2-methylidene-3,4-dihydro-2H-pyran-4-one	n/a	C14H14O4	246.089	M+Na	+	269.078	1
269.079	HMDB0148934	SCHEMBL18214341	n/a	C14H14O4	246.089	M+Na	+	269.078	1
269.079	HMDB0033914	Aegelinol	n/a	C14H14O4	246.089	M+Na	+	269.078	1
269.079	HMDB0039493	Dihydrowyerone acid	n/a	C14H14O4	246.089	M+Na	+	269.078	1
269.079	HMDB0148932	6-[(E)-2-(2-hydroxyphenyl)ethenyl]-4-methoxy-5,6-dihydro-2H-pyran-2-one	n/a	C14H14O4	246.089	M+Na	+	269.078	1
269.079	HMDB0148935	4-methoxy-6-(3-phenyloxiran-2-yl)-5,6-dihydro-2H-pyran-2-one	n/a	C14H14O4	246.089	M+Na	+	269.078	1
269.079	HMDB0148699	6,7-dihydroxy-8-(3-methylbut-2-en-1-yl)-2H-chromen-2-one	n/a	C14H14O4	246.089	M+Na	+	269.078	1
269.079	HMDB0132701	7-hydroxy-8-(2-hydroxy-3-methylbut-3-en-1-yl)-2H-chromen-2-one	n/a	C14H14O4	246.089	M+Na	+	269.078	1
269.079	HMDB0128950	7-methoxy-6-(3-oxobutyl)-2H-chromen-2-one	n/a	C14H14O4	246.089	M+Na	+	269.078	1
269.079	HMDB0128957	6-(3-hydroxybut-1-en-1-yl)-7-methoxy-2H-chromen-2-one	n/a	C14H14O4	246.089	M+Na	+	269.078	1
269.079	HMDB0131645	3-(7-hydroxy-2-oxo-2H-chromen-8-yl)-2,2-dimethylpropanal	n/a	C14H14O4	246.089	M+Na	+	269.078	1
269.079	HMDB0136971	4-hydroxy-6-(4-methoxyphenethyl)-2h-pyran-2-one	n/a	C14H14O4	246.089	M+Na	+	269.078	1
269.079	HMDB0136947	6-[(E)-2-(4-hydroxyphenyl)ethenyl]-4-methoxy-5,6-dihydro-2H-pyran-2-one	n/a	C14H14O4	246.089	M+Na	+	269.078	1
269.079	HMDB0136681	7-hydroxy-5-[(3-methylbut-2-en-1-yl)oxy]-2H-chromen-2-one	n/a	C14H14O4	246.089	M+Na	+	269.078	1
269.079	HMDB0136551	6,7-dihydroxy-3-(2-methylbut-3-en-2-yl)-2H-chromen-2-one	n/a	C14H14O4	246.089	M+Na	+	269.078	1
269.079	HMDB0132692	8-[(3,3-dimethyloxiran-2-yl)methyl]-7-hydroxy-2H-chromen-2-one	n/a	C14H14O4	246.089	M+Na	+	269.078	1
269.079	HMDB0130516	7-hydroxy-6-(3-hydroxy-3-methylbut-1-en-1-yl)-2H-chromen-2-one	n/a	C14H14O4	246.089	M+Na	+	269.078	1
269.079	HMDB0002034	Homolanthionine	n/a	C8H16N2O6S	268.073	M+H	+	269.08	5
269.079	HMDB0130383	7-hydroxy-3-(3-methoxyphenyl)-4H-chromen-4-one	n/a	C16H12O4	268.074	M+H	+	269.081	8
269.079	HMDB0130765	7-hydroxy-5-methoxy-3-phenyl-4H-chromen-4-one	n/a	C16H12O4	268.074	M+H	+	269.081	8
269.079	HMDB0130902	6-hydroxy-5-methoxy-2-phenyl-4H-chromen-4-one	n/a	C16H12O4	268.074	M+H	+	269.081	8
269.079	HMDB0132856	7-hydroxy-6-methoxy-3-phenyl-4H-chromen-4-one	n/a	C16H12O4	268.074	M+H	+	269.081	8
269.079	HMDB0140469	2-(3-hydroxy-5-methoxyphenyl)-4H-chromen-4-one	n/a	C16H12O4	268.074	M+H	+	269.081	8
269.079	HMDB0147370	6,7-dihydroxy-2-methyl-3-phenyl-4H-chromen-4-one	n/a	C16H12O4	268.074	M+H	+	269.081	8
269.079	HMDB0147369	7-hydroxy-3-(2-hydroxyphenyl)-2-methyl-4H-chromen-4-one	n/a	C16H12O4	268.074	M+H	+	269.081	8
269.079	HMDB0147371	CHEMBL1683158	n/a	C16H12O4	268.074	M+H	+	269.081	8
269.079	HMDB0130901	5-hydroxy-6-methoxy-2-phenyl-4H-chromen-4-one	n/a	C16H12O4	268.074	M+H	+	269.081	8
269.079	HMDB0147374	SMR000015432	n/a	C16H12O4	268.074	M+H	+	269.081	8
269.079	HMDB0147372	7-hydroxy-3-(3-hydroxyphenyl)-2-methyl-4H-chromen-4-one	n/a	C16H12O4	268.074	M+H	+	269.081	8
269.079	HMDB0150664	7-Methylchrysin	C11621	C16H12O4	268.074	M+H	+	269.081	8
269.079	HMDB0030720	Trigraecum	n/a	C16H12O4	268.074	M+H	+	269.081	8
269.079	HMDB0036586	1,3-Dimethoxyanthraquinone	n/a	C16H12O4	268.074	M+H	+	269.081	8
269.079	HMDB0033036	8-Hydroxy-1-methoxy-3-methylanthraquinone	n/a	C16H12O4	268.074	M+H	+	269.081	8
269.079	HMDB0147373	AC1PMGNX	n/a	C16H12O4	268.074	M+H	+	269.081	8
269.079	HMDB0147375	844-95-1	n/a	C16H12O4	268.074	M+H	+	269.081	8
269.079	HMDB0147597	54921-43-6	n/a	C16H12O4	268.074	M+H	+	269.081	8
269.079	HMDB0147600	CHEMBL1288997	n/a	C16H12O4	268.074	M+H	+	269.081	8
269.079	HMDB0033994	Isoformononetin	C12125	C16H12O4	268.074	M+H	+	269.081	8
269.079	HMDB0005808	Formononetin	C00858	C16H12O4	268.074	M+H	+	269.081	8
269.079	HMDB0130376	3-(3-hydroxyphenyl)-7-methoxy-4H-chromen-4-one	n/a	C16H12O4	268.074	M+H	+	269.081	8
269.079	HMDB0150248	Strobochrysin	n/a	C16H12O4	268.074	M+H	+	269.081	8
269.079	HMDB0132456	7-hydroxy-5-methoxy-2-phenyl-4H-chromen-4-one	n/a	C16H12O4	268.074	M+H	+	269.081	8
269.079	HMDB0130764	5-hydroxy-7-methoxy-3-phenyl-4H-chromen-4-one	n/a	C16H12O4	268.074	M+H	+	269.081	8
403.234	HMDB0015698	Cinitapride	n/a	C21H30N4O4	402.227	M+H	+	403.234	1
403.234	HMDB0034159	Acetyl tributyl citrate	n/a	C20H34O8	402.225	M+H	+	403.233	2
403.234	HMDB0176329	6-(1,3-dioxotetradecan-2-yl)-3,4,5-trihydroxyoxane-2-carboxylic acid	n/a	C20H34O8	402.225	M+H	+	403.233	2
403.234	HMDB0159620	3,4,5-trihydroxy-6-[(5E)-tetradec-5-enoyloxy]oxane-2-carboxylic acid	n/a	C20H34O8	402.225	M+H	+	403.233	2
403.234	HMDB0159809	3,4,5-trihydroxy-6-[(5Z)-tetradec-5-enoyloxy]oxane-2-carboxylic acid	n/a	C20H34O8	402.225	M+H	+	403.233	2
192.08	HMDB0040066	5-Butyl-4-ethylthiazole	n/a	C9H15NS	169.093	M+Na	+	192.082	8
192.08	HMDB0040076	4-Butyl-2,5-dimethylthiazole	n/a	C9H15NS	169.093	M+Na	+	192.082	8
192.08	HMDB0040077	4-Ethyl-2-methyl-5-propylthiazole	n/a	C9H15NS	169.093	M+Na	+	192.082	8
192.08	HMDB0040078	5-Ethyl-2-methyl-4-propylthiazole	n/a	C9H15NS	169.093	M+Na	+	192.082	8
192.08	HMDB0040082	5-Ethyl-4-methyl-2-(1-methylethyl)thiazole	n/a	C9H15NS	169.093	M+Na	+	192.082	8
192.08	HMDB0040107	2,4-Dipropylthiazole	n/a	C9H15NS	169.093	M+Na	+	192.082	8
192.08	HMDB0040106	4-Methyl-2-pentylthiazole	n/a	C9H15NS	169.093	M+Na	+	192.082	8
192.08	HMDB0040065	4-Butyl-5-ethylthiazole	n/a	C9H15NS	169.093	M+Na	+	192.082	8
192.08	HMDB0040098	2,5-Dipropylthiazole	n/a	C9H15NS	169.093	M+Na	+	192.082	8
192.08	HMDB0040079	4-Ethyl-5-methyl-2-propylthiazole	n/a	C9H15NS	169.093	M+Na	+	192.082	8
192.08	HMDB0040081	4-Ethyl-5-methyl-2-(1-methylethyl)thiazole	n/a	C9H15NS	169.093	M+Na	+	192.082	8
192.08	HMDB0040108	2-(1-Methylethyl)-4-propylthiazole	n/a	C9H15NS	169.093	M+Na	+	192.082	8
192.08	HMDB0040080	5-Ethyl-4-methyl-2-propylthiazole	n/a	C9H15NS	169.093	M+Na	+	192.082	8
192.08	HMDB0040099	5-Methyl-2-pentylthiazole	n/a	C9H15NS	169.093	M+Na	+	192.082	8
192.08	HMDB0013195	4-Aminobiphenyl	C10998	C12H11N	169.089	M+Na	+	192.078	9
192.08	HMDB0032562	Diphenylamine	C11016	C12H11N	169.089	M+Na	+	192.078	9
290.151	HMDB0061151	Hydroxylated N-acetyl desmethyl frovatriptan	n/a	C15H19N3O3	289.143	M+H	+	290.15	3
290.151	HMDB0142253	3-(3-amino-4-hydroxy-5-methoxyphenyl)-2-cyano-N,N-diethylprop-2-enamide	n/a	C15H19N3O3	289.143	M+H	+	290.15	3
290.151	HMDB0030347	N-(p-Hydroxyphenethyl)actinidine	C09984	C18H22NO	268.17	M+Na	+	290.152	5
237.034	HMDB0060951	fluorobenzoylpropionic acid	n/a	C10H8F2O3	214.044	M+Na	+	237.033	1
237.034	HMDB0015021	Isosorbide Dinitrate	C07456	C6H8N2O8	236.028	M+H	+	237.035	7
237.034	HMDB0135756	2,4-dihydroxy-3,5-dimethoxybenzoic acid	n/a	C9H10O6	214.048	M+Na	+	237.037	14
237.034	HMDB0166844	68162-50-5	n/a	C9H10O6	214.048	M+Na	+	237.037	14
237.034	HMDB0141548	2-hydroxy-3-(3,4,5-trihydroxyphenyl)propanoic acid	n/a	C9H10O6	214.048	M+Na	+	237.037	14
237.034	HMDB0156343	2-(3,4-dihydroxy-5-methoxyphenyl)-2-hydroxyacetic acid	n/a	C9H10O6	214.048	M+Na	+	237.037	14
237.034	HMDB0128186	2-hydroxy-3-(2,4,5-trihydroxyphenyl)propanoic acid	n/a	C9H10O6	214.048	M+Na	+	237.037	14
237.034	HMDB0166845	ethyl 2,3,4,5-tetrahydroxybenzoate	n/a	C9H10O6	214.048	M+Na	+	237.037	14
237.034	HMDB0014772	Sulfacetamide	n/a	C8H10N2O3S	214.041	M+Na	+	237.03	14
377.264	HMDB0011568	MG(18:2(9Z,12Z)/0:0/0:0)	n/a	C21H38O4	354.277	M+Na	+	377.266	7
377.264	HMDB0011538	MG(0:0/18:2(9Z,12Z)/0:0)	n/a	C21H38O4	354.277	M+Na	+	377.266	7
377.264	HMDB0012868	9'-Carboxy-gamma-chromanol	n/a	C23H36O4	376.261	M+H	+	377.269	13
377.264	HMDB0167759	2-hydroxy-3-methoxy-6-[(8E)-pentadec-8-en-1-yl]benzoic acid	n/a	C23H36O4	376.261	M+H	+	377.269	13
377.264	HMDB0039278	[12]-Gingerdione	n/a	C23H36O4	376.261	M+H	+	377.269	13
377.264	HMDB0011580	MG(20:5(5Z,8Z,11Z,14Z,17Z)/0:0/0:0)	n/a	C23H36O4	376.261	M+H	+	377.269	13
377.264	HMDB0011550	MG(0:0/20:5(5Z,8Z,11Z,14Z,17Z)/0:0)	n/a	C23H36O4	376.261	M+H	+	377.269	13
134.082	HMDB0171727	4-amino-4-methoxybutanoic acid	n/a	C5H11NO3	133.074	M+H	+	134.081	3
134.082	HMDB0031658	L-2-Amino-5-hydroxypentanoic acid	n/a	C5H11NO3	133.074	M+H	+	134.081	3
134.082	HMDB0039499	1,4-Dideoxy-1,4-imino-D-ribitol	n/a	C5H11NO3	133.074	M+H	+	134.081	3
134.082	HMDB0032356	N-Lactoyl ethanolamine	n/a	C5H11NO3	133.074	M+H	+	134.081	3
241.971	HMDB0006492	4-Nitrophenyl sulfate	n/a	C6H5NO6S	218.984	M+Na	+	241.973	8
264.107	HMDB0059658	L-erythro-tetrahydrobiopterin	C00272	C9H15N5O3	241.117	M+Na	+	264.107	2
264.107	HMDB0000787	L-erythro-tetrahydrobiopterin	C00272	C9H15N5O3	241.117	M+Na	+	264.107	2
264.107	HMDB0000027	L-erythro-tetrahydrobiopterin	C00272	C9H15N5O3	241.117	M+Na	+	264.107	2
264.107	HMDB0167368	3,4,5-trihydroxy-6-[(1-hydroxybutylidene)amino]oxane-2-carboxylic acid	n/a	C10H17NO7	263.101	M+H	+	264.108	2
264.107	HMDB0180660	2-[(4-cyclopropyl-6-methylpyrimidin-2-yl)amino]phenol	n/a	C14H15N3O	241.122	M+Na	+	264.111	13
264.107	HMDB0180663	UNII-R78E6RY5M6	n/a	C14H15N3O	241.122	M+Na	+	264.111	13
264.107	HMDB0180662	3-((4-cyclopropyl-6-methylpyrimidin-2-yl)amino)phenol	n/a	C14H15N3O	241.122	M+Na	+	264.111	13
264.107	HMDB0180664	2-[6-methyl-2-(phenylamino)pyrimidin-4-yl]cyclopropan-1-ol	n/a	C14H15N3O	241.122	M+Na	+	264.111	13
264.107	HMDB0180661	SCHEMBL9499269	n/a	C14H15N3O	241.122	M+Na	+	264.111	13
264.107	HMDB0180665	1-[6-methyl-2-(phenylamino)pyrimidin-4-yl]cyclopropan-1-ol	n/a	C14H15N3O	241.122	M+Na	+	264.111	13
264.107	HMDB0180666	6-cyclopropyl-4-methyl-2-(phenylamino)-1λ⁵-pyrimidin-1-one	n/a	C14H15N3O	241.122	M+Na	+	264.111	13
265.137	HMDB0062079	AC1LC5AI	n/a	C15H19BO2	242.148	M+Na	+	265.137	1
265.137	HMDB0176450	8-[3-(3-oxopropyl)oxiran-2-yl]octanoic acid	n/a	C13H22O4	242.152	M+Na	+	265.141	14
265.137	HMDB0176448	(9E)-8-hydroxy-13-oxotridec-9-enoic acid	n/a	C13H22O4	242.152	M+Na	+	265.141	14
265.137	HMDB0176447	(9E)-3-hydroxy-13-oxotridec-9-enoic acid	n/a	C13H22O4	242.152	M+Na	+	265.141	14
265.137	HMDB0176446	(9E)-4-hydroxy-13-oxotridec-9-enoic acid	n/a	C13H22O4	242.152	M+Na	+	265.141	14
265.137	HMDB0176445	(9E)-5-hydroxy-13-oxotridec-9-enoic acid	n/a	C13H22O4	242.152	M+Na	+	265.141	14
265.137	HMDB0176444	(9E)-6-hydroxy-13-oxotridec-9-enoic acid	n/a	C13H22O4	242.152	M+Na	+	265.141	14
265.137	HMDB0176443	(9E)-7-hydroxy-13-oxotridec-9-enoic acid	n/a	C13H22O4	242.152	M+Na	+	265.141	14
265.137	HMDB0176461	(9E,11E)-2,13-dihydroxytrideca-9,11-dienoic acid	n/a	C13H22O4	242.152	M+Na	+	265.141	14
265.137	HMDB0176451	(9E)-12-hydroxy-13-oxotridec-9-enoic acid	n/a	C13H22O4	242.152	M+Na	+	265.141	14
265.137	HMDB0176458	(9E,11E)-8,13-dihydroxytrideca-9,11-dienoic acid	n/a	C13H22O4	242.152	M+Na	+	265.141	14
265.137	HMDB0176460	8-{3-[(1E)-3-hydroxyprop-1-en-1-yl]oxiran-2-yl}octanoic acid	n/a	C13H22O4	242.152	M+Na	+	265.141	14
265.137	HMDB0176457	(9E,11E)-3,13-dihydroxytrideca-9,11-dienoic acid	n/a	C13H22O4	242.152	M+Na	+	265.141	14
265.137	HMDB0176459	(9E)-10-[3-(hydroxymethyl)oxiran-2-yl]dec-9-enoic acid	n/a	C13H22O4	242.152	M+Na	+	265.141	14
265.137	HMDB0176456	(9E,11E)-4,13-dihydroxytrideca-9,11-dienoic acid	n/a	C13H22O4	242.152	M+Na	+	265.141	14
265.137	HMDB0176455	(9E,11E)-5,13-dihydroxytrideca-9,11-dienoic acid	n/a	C13H22O4	242.152	M+Na	+	265.141	14
265.137	HMDB0176454	(9E,11E)-6,13-dihydroxytrideca-9,11-dienoic acid	n/a	C13H22O4	242.152	M+Na	+	265.141	14
265.137	HMDB0176453	(9E,11E)-7,13-dihydroxytrideca-9,11-dienoic acid	n/a	C13H22O4	242.152	M+Na	+	265.141	14
265.137	HMDB0176452	(9E)-2-hydroxy-13-oxotridec-9-enoic acid	n/a	C13H22O4	242.152	M+Na	+	265.141	14
265.137	HMDB0176449	(9E)-11-hydroxy-13-oxotridec-9-enoic acid	n/a	C13H22O4	242.152	M+Na	+	265.141	14
265.137	HMDB0030987	2-Carboxy-4-dodecanolide	n/a	C13H22O4	242.152	M+Na	+	265.141	14
265.137	HMDB0038736	(3S,5R,6R,7E)-3,5,6-Trihydroxy-7-megastigmen-9-one	n/a	C13H22O4	242.152	M+Na	+	265.141	14
231.104	HMDB0131063	7-hydroxy-3-(2-methylbut-3-en-2-yl)-2H-chromen-2-one	n/a	C14H14O3	230.094	M+H	+	231.102	10
231.104	HMDB0147234	(5E)-14-hydroxytetradec-5-en-8,10,12-triynoic acid	n/a	C14H14O3	230.094	M+H	+	231.102	10
231.104	HMDB0142155	1-(2-hydroxyphenyl)-2-phenylethane-1,2-diol	n/a	C14H14O3	230.094	M+H	+	231.102	10
231.104	HMDB0142157	1-(4-hydroxyphenyl)-2-phenylethane-1,2-diol	n/a	C14H14O3	230.094	M+H	+	231.102	10
231.104	HMDB0142156	1-(3-hydroxyphenyl)-2-phenylethane-1,2-diol	n/a	C14H14O3	230.094	M+H	+	231.102	10
231.104	HMDB0129921	3,3',5-trihydroxybibenzyl	n/a	C14H14O3	230.094	M+H	+	231.102	10
231.104	HMDB0034212	(R)-Kawain	C09947	C14H14O3	230.094	M+H	+	231.102	10
231.104	HMDB0034130	Osthenol	C18080	C14H14O3	230.094	M+H	+	231.102	10
231.104	HMDB0039097	Demethylbatatasin IV	C10253	C14H14O3	230.094	M+H	+	231.102	10
231.104	HMDB0033184	Pondaplin	n/a	C14H14O3	230.094	M+H	+	231.102	10
231.104	HMDB0240498	Dihydroresveratrol	C10255	C14H14O3	230.094	M+H	+	231.102	10
231.104	HMDB0001923	Naproxen	C01517	C14H14O3	230.094	M+H	+	231.102	10
100.076	HMDB0011749	2-Piperidinone	n/a	C5H9NO	99.0684	M+H	+	100.076	7
100.076	HMDB0162803	3-methyl-2,3-dihydro-1H-pyrrol-2-ol	n/a	C5H9NO	99.0684	M+H	+	100.076	7
100.076	HMDB0162806	(2,3-dihydro-1H-pyrrol-3-yl)methanol	n/a	C5H9NO	99.0684	M+H	+	100.076	7
100.076	HMDB0162804	3-methyl-2,3-dihydro-1H-pyrrol-3-ol	n/a	C5H9NO	99.0684	M+H	+	100.076	7
100.076	HMDB0167280	2-hydroxy-2-methylbutanenitrile	n/a	C5H9NO	99.0684	M+H	+	100.076	7
100.076	HMDB0040518	2,5-Dihydro-2,4-dimethyloxazole	n/a	C5H9NO	99.0684	M+H	+	100.076	7
100.076	HMDB0034587	1-Pyrrolidinecarboxaldehyde	n/a	C5H9NO	99.0684	M+H	+	100.076	7
100.076	HMDB0060309	(2R)-2-Hydroxy-2-methylbutanenitrile	C18796	C5H9NO	99.0684	M+H	+	100.076	7
100.076	HMDB0179972	3-Hydroxy-3-methylbutanenitrile	n/a	C5H9NO	99.0684	M+H	+	100.076	7
259.191	HMDB0000872	Tetradecanedioic acid	n/a	C14H26O4	258.183	M+H	+	259.19	2
259.191	HMDB0176326	14-hydroxy-3-oxotetradecanoic acid	n/a	C14H26O4	258.183	M+H	+	259.19	2
259.191	HMDB0176325	13-hydroxy-3-oxotetradecanoic acid	n/a	C14H26O4	258.183	M+H	+	259.19	2
259.191	HMDB0176327	SCHEMBL8201086	n/a	C14H26O4	258.183	M+H	+	259.19	2
259.191	HMDB0041618	Diisobutyl adipate	C14260	C14H26O4	258.183	M+H	+	259.19	2
259.191	HMDB0040429	Diethyl decanedioate	n/a	C14H26O4	258.183	M+H	+	259.19	2
259.191	HMDB0059947	1-Hydroxypropan-2-yl 2-isopropyl-5-methylcyclohexyl carbonate	n/a	C14H26O4	258.183	M+H	+	259.19	2
259.191	HMDB0059946	2-Hydroxypropyl 2-isopropyl-5-methylcyclohexyl carbonate	n/a	C14H26O4	258.183	M+H	+	259.19	2
259.191	HMDB0176328	4-hydroxy-3-oxotetradecanoic acid	n/a	C14H26O4	258.183	M+H	+	259.19	2
233.093	HMDB0014917	Nalidixic Acid	C05079	C12H12N2O3	232.085	M+H	+	233.092	3
233.093	HMDB0015305	Phenobarbital	C07434	C12H12N2O3	232.085	M+H	+	233.092	3
233.093	HMDB0032561	1,3-Diphenyl-2-propanone	n/a	C15H14O	210.104	M+Na	+	233.094	4
233.093	HMDB0035896	Lactaroviolin	C09696	C15H14O	210.104	M+Na	+	233.094	4
233.093	HMDB0032041	1,3-Diphenyl-1-propanone	n/a	C15H14O	210.104	M+Na	+	233.094	4
233.093	HMDB0015441	Aprobarbital	C07826	C10H14N2O3	210.1	M+Na	+	233.09	13
233.093	HMDB0060324	1-Methoxypyrene	C18259	C17H12O	232.089	M+H	+	233.096	15
218.111	HMDB0000856	N-alpha-Acetyl-L-citrulline	C15532	C8H15N3O4	217.106	M+H	+	218.114	12
218.111	HMDB0028701	Alanyl-Gamma-glutamate	n/a	C8H15N3O4	217.106	M+H	+	218.114	12
218.111	HMDB0028685	Alanylglutamine	n/a	C8H15N3O4	217.106	M+H	+	218.114	12
218.111	HMDB0028790	Glutaminylalanine	n/a	C8H15N3O4	217.106	M+H	+	218.114	12
381.178	HMDB0041876	N-(3-{[4-({3-[(1-hydroxyethylidene)amino]propyl}amino)butyl]amino}propyl)ethanimidic acid dihydrochloride	n/a	C14H32Cl2N4O2	358.19	M+Na	+	381.179	5
381.178	HMDB0164916	3,4,5-trihydroxy-6-{[(6E)-1,2,8-trihydroxy-3,7-dimethyloct-6-en-3-yl]oxy}oxane-2-carboxylic acid	n/a	C16H28O10	380.168	M+H	+	381.176	6
381.178	HMDB0031954	3-Methyl-3-butenyl apiosyl-(1->6)-glucoside	n/a	C16H28O10	380.168	M+H	+	381.176	6
381.178	HMDB0164915	3,4,5-trihydroxy-6-{[(6E)-1,3,8-trihydroxy-3,7-dimethyloct-6-en-2-yl]oxy}oxane-2-carboxylic acid	n/a	C16H28O10	380.168	M+H	+	381.176	6
381.178	HMDB0164914	3,4,5-trihydroxy-6-{[(6E)-2,3,8-trihydroxy-3,7-dimethyloct-6-en-1-yl]oxy}oxane-2-carboxylic acid	n/a	C16H28O10	380.168	M+H	+	381.176	6
381.178	HMDB0031956	Prenyl apiosyl-(1->6)-glucoside	n/a	C16H28O10	380.168	M+H	+	381.176	6
381.178	HMDB0164917	3,4,5-trihydroxy-6-{[(2E)-6,7,8-trihydroxy-2,6-dimethyloct-2-en-1-yl]oxy}oxane-2-carboxylic acid	n/a	C16H28O10	380.168	M+H	+	381.176	6
381.178	HMDB0041360	Prenyl arabinosyl-(1->6)-glucoside	n/a	C16H28O10	380.168	M+H	+	381.176	6
381.178	HMDB0033466	Di-4-coumaroylputrescine	n/a	C22H24N2O4	380.174	M+H	+	381.181	9
381.178	HMDB0182891	[(1E)-3-{3-hydroxy-7,7a-dimethyl-4'-methylidene-2'-oxo-octahydrospiro[indene-2,3'-oxolane]-4-yloxy}-3-oxoprop-1-en-1-yl]dimethylsulfanium	n/a	C20H29O5S	381.173	M+H	+	381.173	12
381.178	HMDB0015613	Ecabet	n/a	C20H28O5S	380.166	M+H	+	381.173	12
381.178	HMDB0156491	({2-[(1E,3E,5E,7E)-3,7-dimethyl-9-oxonona-1,3,5,7-tetraen-1-yl]-1,3-dimethylcyclohex-2-en-1-yl}methoxy)sulfonic acid	n/a	C20H28O5S	380.166	M+H	+	381.173	12
381.178	HMDB0156479	{4-[(1E,3E,5E,7E)-3,7-dimethyl-9-oxonona-1,3,5,7-tetraen-1-yl]-3,5,5-trimethylcyclohex-3-en-1-yl}oxidanesulfonic acid	n/a	C20H28O5S	380.166	M+H	+	381.173	12
381.178	HMDB0156475	{[(2Z)-2-[(1E,3E,5E)-4-methyl-6-(2,6,6-trimethylcyclohex-1-en-1-yl)hexa-1,3,5-trien-1-yl]-4-oxobut-2-en-1-yl]oxy}sulfonic acid	n/a	C20H28O5S	380.166	M+H	+	381.173	12
381.178	HMDB0156473	{[(2Z,4E,6E)-6-methyl-8-oxo-2-[(E)-2-(2,6,6-trimethylcyclohex-1-en-1-yl)ethenyl]octa-2,4,6-trien-1-yl]oxy}sulfonic acid	n/a	C20H28O5S	380.166	M+H	+	381.173	12
381.178	HMDB0156471	({2-[(1E,3E,5E,7E)-3,7-dimethyl-9-oxonona-1,3,5,7-tetraen-1-yl]-3,3-dimethylcyclohex-1-en-1-yl}methoxy)sulfonic acid	n/a	C20H28O5S	380.166	M+H	+	381.173	12
381.178	HMDB0156477	{3-[(1E,3E,5E,7E)-3,7-dimethyl-9-oxonona-1,3,5,7-tetraen-1-yl]-2,2,4-trimethylcyclohex-3-en-1-yl}oxidanesulfonic acid	n/a	C20H28O5S	380.166	M+H	+	381.173	12
381.178	HMDB0156469	{3-[(1E,3E,5E,7E)-3,7-dimethyl-9-oxonona-1,3,5,7-tetraen-1-yl]-2,4,4-trimethylcyclohex-2-en-1-yl}oxidanesulfonic acid	n/a	C20H28O5S	380.166	M+H	+	381.173	12
374.064	HMDB0181746	2-{9-hydroxy-3,5-dioxa-11-azapentacyclo[10.7.1.0²,⁶.0⁸,²⁰.0¹⁴,¹⁹]icosa-1(20),2(6),7,12,14,16,18-heptaen-13-yl}-2-oxoacetic acid	n/a	C19H13NO6	351.074	M+Na	+	374.064	0
374.064	HMDB0181749	2-oxo-2-{3,5,16-trioxa-11-azahexacyclo[10.8.1.0²,⁶.0⁸,²¹.0¹⁴,²⁰.0¹⁵,¹⁷]henicosa-1(20),2(6),7,12(21),13,18-hexaen-13-yl}acetic acid	n/a	C19H13NO6	351.074	M+Na	+	374.064	0
374.064	HMDB0181745	2-{10-hydroxy-3,5-dioxa-11-azapentacyclo[10.7.1.0²,⁶.0⁸,²⁰.0¹⁴,¹⁹]icosa-1(20),2(6),7,12,14,16,18-heptaen-13-yl}-2-oxoacetic acid	n/a	C19H13NO6	351.074	M+Na	+	374.064	0
374.064	HMDB0181744	2-{16-hydroxy-3,5-dioxa-11-azapentacyclo[10.7.1.0²,⁶.0⁸,²⁰.0¹⁴,¹⁹]icosa-1(20),2(6),7,12,14(19),15,17-heptaen-13-yl}-2-oxoacetic acid	n/a	C19H13NO6	351.074	M+Na	+	374.064	0
374.064	HMDB0181743	2-{17-hydroxy-3,5-dioxa-11-azapentacyclo[10.7.1.0²,⁶.0⁸,²⁰.0¹⁴,¹⁹]icosa-1(20),2(6),7,12,14(19),15,17-heptaen-13-yl}-2-oxoacetic acid	n/a	C19H13NO6	351.074	M+Na	+	374.064	0
374.064	HMDB0181748	2-oxo-2-{3,5,18-trioxa-11-azahexacyclo[10.8.1.0²,⁶.0⁸,²¹.0¹⁴,²⁰.0¹⁷,¹⁹]henicosa-1(21),2(6),7,12,14(20),15-hexaen-13-yl}acetic acid	n/a	C19H13NO6	351.074	M+Na	+	374.064	0
374.064	HMDB0181747	2-{18-hydroxy-3,5-dioxa-11-azapentacyclo[10.7.1.0²,⁶.0⁸,²⁰.0¹⁴,¹⁹]icosa-1(20),2(6),7,12,14(19),15,17-heptaen-13-yl}-2-oxoacetic acid	n/a	C19H13NO6	351.074	M+Na	+	374.064	0
374.064	HMDB0181750	2-[9-amino-11-(2-oxoethyl)-14,16-dioxatetracyclo[8.7.0.0²,⁷.0¹³,¹⁷]heptadeca-1(10),2,4,6,8,11,13(17)-heptaen-8-yl]-2-oxoacetic acid	n/a	C19H13NO6	351.074	M+Na	+	374.064	0
374.064	HMDB0184071	[3-carbamimidamido-2-carboxy-6-(1,2-dihydroxyethyl)-5-oxo-5λ⁴-thieno[2,3-b]pyrazin-7-yl]dimethylsulfanium	n/a	C12H16N5O5S2	374.059	M+H	+	374.059	13
277.083	HMDB0061244	2-(1,3-dioxo-2,3-dihydro-1H-isoindol-2-yl)-4-(C-hydroxycarbonimidoyl)butanoic acid	n/a	C13H12N2O5	276.075	M+H	+	277.082	3
277.083	HMDB0061243	4-Phthalimidoglutaramic acid	n/a	C13H12N2O5	276.075	M+H	+	277.082	3
277.083	HMDB0181126	8-hydroxy-1H,2H,3H,4H,9H-pyrido[3,4-b]indole-1,3-dicarboxylic acid	n/a	C13H12N2O5	276.075	M+H	+	277.082	3
277.083	HMDB0181125	7-hydroxy-1H,2H,3H,4H,9H-pyrido[3,4-b]indole-1,3-dicarboxylic acid	n/a	C13H12N2O5	276.075	M+H	+	277.082	3
277.083	HMDB0181124	6-hydroxy-1H,2H,3H,4H,9H-pyrido[3,4-b]indole-1,3-dicarboxylic acid	n/a	C13H12N2O5	276.075	M+H	+	277.082	3
277.083	HMDB0181127	5-hydroxy-1H,2H,3H,4H,9H-pyrido[3,4-b]indole-1,3-dicarboxylic acid	n/a	C13H12N2O5	276.075	M+H	+	277.082	3
277.083	HMDB0135413	(2E)-1-(4-hydroxy-3-methoxyphenyl)-3-phenylprop-2-en-1-one	n/a	C16H14O3	254.094	M+Na	+	277.084	3
277.083	HMDB0135606	(2E)-3-(2-hydroxyphenyl)-1-(4-methoxyphenyl)prop-2-en-1-one	n/a	C16H14O3	254.094	M+Na	+	277.084	3
277.083	HMDB0135608	(2E)-1-(2-hydroxy-4-methoxyphenyl)-3-phenylprop-2-en-1-one	n/a	C16H14O3	254.094	M+Na	+	277.084	3
277.083	HMDB0135609	(2E)-3-(4-hydroxyphenyl)-1-(4-methoxyphenyl)prop-2-en-1-one	n/a	C16H14O3	254.094	M+Na	+	277.084	3
277.083	HMDB0135610	(2E)-3-(3-hydroxyphenyl)-1-(4-methoxyphenyl)prop-2-en-1-one	n/a	C16H14O3	254.094	M+Na	+	277.084	3
277.083	HMDB0135611	2-(4-methoxybenzoyl)-3-phenyloxirane	n/a	C16H14O3	254.094	M+Na	+	277.084	3
277.083	HMDB0147376	2-Methyl-3-phenyl-7-hydroxy-2,3-dihydro-4H-1-benzopyran-4-one	n/a	C16H14O3	254.094	M+Na	+	277.084	3
277.083	HMDB0147595	7-Methoxyisoflavanone	n/a	C16H14O3	254.094	M+Na	+	277.084	3
277.083	HMDB0135232	2-hydroxy-4-(prop-2-en-1-yl)phenyl benzoate	n/a	C16H14O3	254.094	M+Na	+	277.084	3
277.083	HMDB0151881	4'-hydroxy-2'-methoxychalcone	n/a	C16H14O3	254.094	M+Na	+	277.084	3
277.083	HMDB0015144	Ketoprofen	C01716	C16H14O3	254.094	M+Na	+	277.084	3
277.083	HMDB0061976	dibenzyl-2,3,5-trioxabicyclo[2.1.0]pentane	n/a	C16H14O3	254.094	M+Na	+	277.084	3
277.083	HMDB0041873	Dexketoprofen	n/a	C16H14O3	254.094	M+Na	+	277.084	3
277.083	HMDB0029687	3,6-Dimethoxy-4-phenanthrenol	n/a	C16H14O3	254.094	M+Na	+	277.084	3
277.083	HMDB0032890	2,6-Dimethoxy-4-phenanthrenol	n/a	C16H14O3	254.094	M+Na	+	277.084	3
277.083	HMDB0004818	Methyl bisnorbiotinyl ketone	n/a	C10H16N2O5S	276.078	M+H	+	277.085	9
277.083	HMDB0000855	Nicotinamide riboside	C03150	C11H15N2O5	255.098	M+Na	+	277.08	10
277.083	HMDB0029445	L-Agaridoxin	n/a	C11H14N2O5	254.09	M+Na	+	277.079	12
277.083	HMDB0060669	p-Hydroxyfelbamate	C16584	C11H14N2O5	254.09	M+Na	+	277.079	12
277.083	HMDB0060670	2-Hydroxyfelbamate	C16582	C11H14N2O5	254.09	M+Na	+	277.079	12
277.083	HMDB0155929	1341-23-7	n/a	C11H15N2O5	255.098	M+Na	+	277.079	12
277.083	HMDB0014642	Flutamide	C07653	C11H11F3N2O3	276.072	M+H	+	277.079	12
278.033	HMDB0002028	DOPA sulfate	n/a	C9H11NO7S	277.026	M+H	+	278.033	1
278.033	HMDB0155743	2-amino-3-[4-hydroxy-3-(sulfooxy)phenyl]propanoic acid	n/a	C9H11NO7S	277.026	M+H	+	278.033	1
278.033	HMDB0037131	(±)-Furilazole	n/a	C11H13Cl2NO3	277.027	M+H	+	278.035	7
292.166	HMDB0142282	3-(3-amino-4-hydroxy-5-methoxyphenyl)-2-cyano-N,N-diethylpropanamide	n/a	C15H21N3O3	291.158	M+H	+	292.166	2
292.166	HMDB0144299	3-methyl-4-(methylamino)-1,2-diphenylbutan-2-ol	n/a	C18H23NO	269.178	M+Na	+	292.167	4
292.166	HMDB0015304	Orphenadrine	C07935	C18H23NO	269.178	M+Na	+	292.167	4
364.168	HMDB0032382	N1-(2-Methoxy-4-methylbenzyl)-n2-(2-(5-methylpyridin-2-yl)ethyl)oxalamide	n/a	C19H23N3O3	341.174	M+Na	+	364.163	12
392.036	HMDB0176765	6-[(4-chloro-2-hydroxy-6-methoxy-1,3-benzoxazol-7-yl)oxy]-3,4,5-trihydroxyoxane-2-carboxylic acid	n/a	C14H14ClNO10	391.031	M+H	+	392.038	5
392.036	HMDB0176766	6-[(4-chloro-2-hydroxy-7-methoxy-1,3-benzoxazol-6-yl)oxy]-3,4,5-trihydroxyoxane-2-carboxylic acid	n/a	C14H14ClNO10	391.031	M+H	+	392.038	5
392.036	HMDB0141677	1-chloro-3-hydroxy-2-(4-hydroxyphenyl)-5-(sulfooxy)-1,2,3,4,4a,5,6,7-octahydro-1-benzopyran-1-ium-7-id-7-olate	n/a	C15H16ClO8S	391.026	M+H	+	392.033	6
392.036	HMDB0141452	1-chloro-3,5-dioxidaniumyl-7-oxidaniumylidene-2-{3-[(trioxido-λ⁴-sulfanyl)oxy]phenyl}-1,2,3,4,4a,5,6,7-octahydro-1-benzopyran-1-ium	n/a	C15H16ClO8S	391.026	M+H	+	392.033	6
392.036	HMDB0141453	1-chloro-5-hydroxy-2-(3-hydroxyphenyl)-3-(sulfooxy)-1,2,3,4,4a,5,6,7-octahydro-1-benzopyran-1-ium-7-id-7-olate	n/a	C15H16ClO8S	391.026	M+H	+	392.033	6
392.036	HMDB0141716	1-chloro-3,6-dioxidaniumyl-7-oxidaniumylidene-2-phenyl-5-[(trioxido-λ⁴-sulfanyl)oxy]-1,2,3,4,4a,5,6,7-octahydro-1-benzopyran-1-ium	n/a	C15H16ClO8S	391.026	M+H	+	392.033	6
392.036	HMDB0141454	1-chloro-3-hydroxy-2-(3-hydroxyphenyl)-5-(sulfooxy)-1,2,3,4,4a,5,6,7-octahydro-1-benzopyran-1-ium-7-id-7-olate	n/a	C15H16ClO8S	391.026	M+H	+	392.033	6
392.036	HMDB0141715	1-chloro-5,6-dioxidaniumyl-7-oxidaniumylidene-2-phenyl-3-[(trioxido-λ⁴-sulfanyl)oxy]-1,2,3,4,4a,5,6,7-octahydro-1-benzopyran-1-ium	n/a	C15H16ClO8S	391.026	M+H	+	392.033	6
392.036	HMDB0141675	1-chloro-3,5-dioxidaniumyl-7-oxidaniumylidene-2-{4-[(trioxido-λ⁴-sulfanyl)oxy]phenyl}-1,2,3,4,4a,5,6,7-octahydro-1-benzopyran-1-ium	n/a	C15H16ClO8S	391.026	M+H	+	392.033	6
392.036	HMDB0141676	1-chloro-5-hydroxy-2-(4-hydroxyphenyl)-3-(sulfooxy)-1,2,3,4,4a,5,6,7-octahydro-1-benzopyran-1-ium-7-id-7-olate	n/a	C15H16ClO8S	391.026	M+H	+	392.033	6
392.036	HMDB0141714	1-chloro-3,5-dioxidaniumyl-7-oxidaniumylidene-2-phenyl-6-[(trioxido-λ⁴-sulfanyl)oxy]-1,2,3,4,4a,5,6,7-octahydro-1-benzopyran-1-ium	n/a	C15H16ClO8S	391.026	M+H	+	392.033	6
392.036	HMDB0180838	2-[2-chloro-4-fluoro-5-(4-hydroxy-1,3-dioxo-2,3,4,5,6,7-hexahydro-1H-isoindol-2-yl)phenoxy]acetic acid	n/a	C16H13ClFNO6	369.042	M+Na	+	392.031	13
392.036	HMDB0180840	2-[2-chloro-5-(1,3-dioxo-2,3,4,5,6,7-hexahydro-1H-isoindol-2-yl)-4-fluoro-3-hydroxyphenoxy]acetic acid	n/a	C16H13ClFNO6	369.042	M+Na	+	392.031	13
392.036	HMDB0180839	[2-Chloro-4-fluoro-5-[(1,3,4,5,6,7-hexahydro-5-hydroxy-1,3-dioxo-2H-isoindol)-2-yl]phenoxy]acetic acid	n/a	C16H13ClFNO6	369.042	M+Na	+	392.031	13
392.036	HMDB0180841	2-[6-chloro-3-(1,3-dioxo-2,3,4,5,6,7-hexahydro-1H-isoindol-2-yl)-4-fluoro-2-hydroxyphenoxy]acetic acid	n/a	C16H13ClFNO6	369.042	M+Na	+	392.031	13
111.081	HMDB0061891	(E,Z)-2,4-Heptadienal	n/a	C7H10O	110.073	M+H	+	111.08	5
111.081	HMDB0040278	2-Isopropylfuran	n/a	C7H10O	110.073	M+H	+	111.08	5
111.081	HMDB0031541	3-Methyl-2-cyclohexen-1-one	n/a	C7H10O	110.073	M+H	+	111.08	5
111.081	HMDB0029721	2,3,5-Trimethylfuran	n/a	C7H10O	110.073	M+H	+	111.08	5
111.081	HMDB0029728	2-Ethyl-5-methylfuran	n/a	C7H10O	110.073	M+H	+	111.08	5
111.081	HMDB0040277	2-Propylfuran	n/a	C7H10O	110.073	M+H	+	111.08	5
103.051	HMDB0014405	Cycloserine	C08057	C3H6N2O2	102.043	M+H	+	103.05	6
103.051	HMDB0060739	3-Amino-2-oxazolidone	n/a	C3H6N2O2	102.043	M+H	+	103.05	6
237.149	HMDB0040778	Eremopetasidione	n/a	C14H20O3	236.141	M+H	+	237.149	2
237.149	HMDB0034462	Heptyl 4-hydroxybenzoate	C14718	C14H20O3	236.141	M+H	+	237.149	2
237.149	HMDB0159934	4-(3-hexyloxiran-2-yl)butanoic acid	n/a	C12H22O3	214.157	M+Na	+	237.146	12
237.149	HMDB0159935	SCHEMBL14224944	n/a	C12H22O3	214.157	M+Na	+	237.146	12
237.149	HMDB0159936	(5Z)-2-hydroxydodec-5-enoic acid	n/a	C12H22O3	214.157	M+Na	+	237.146	12
237.149	HMDB0159931	(5Z)-7-hydroxydodec-5-enoic acid	n/a	C12H22O3	214.157	M+Na	+	237.146	12
237.149	HMDB0159933	(5Z)-11-hydroxydodec-5-enoic acid	n/a	C12H22O3	214.157	M+Na	+	237.146	12
237.149	HMDB0159932	(5Z)-4-hydroxydodec-5-enoic acid	n/a	C12H22O3	214.157	M+Na	+	237.146	12
237.149	HMDB0010727	3-Oxododecanoic acid	C02367	C12H22O3	214.157	M+Na	+	237.146	12
237.149	HMDB0037398	4-Acetoxy-2-hexyltetrahydrofuran	n/a	C12H22O3	214.157	M+Na	+	237.146	12
288.134	HMDB0038838	Lansiumamide C	n/a	C18H19NO	265.147	M+Na	+	288.136	5
288.134	HMDB0060840	N-Desmethyldoxepin	n/a	C18H19NO	265.147	M+Na	+	288.136	5
288.134	HMDB0014257	E-10-Hydroxydesmethylnortriptyline	n/a	C18H19NO	265.147	M+Na	+	288.136	5
288.134	HMDB0040785	Mukoenine A	n/a	C18H19NO	265.147	M+Na	+	288.136	5
268.155	HMDB0029560	Hesperaline	n/a	C14H22NO4	268.155	M+H	+	268.155	1
268.155	HMDB0013128	Valerylcarnitine	n/a	C12H24NO4	246.17	M+Na	+	268.152	10
268.155	HMDB0000378	2-Methylbutyroylcarnitine	n/a	C12H23NO4	245.163	M+Na	+	268.152	10
268.155	HMDB0041993	Pivaloylcarnitine	n/a	C12H23NO4	245.163	M+Na	+	268.152	10
268.155	HMDB0000688	Isovalerylcarnitine	n/a	C12H23NO4	245.163	M+Na	+	268.152	10
265.178	HMDB0159612	4-(3-octyloxiran-2-yl)butanoic acid	n/a	C14H26O3	242.188	M+Na	+	265.177	2
265.178	HMDB0159610	(5E)-4-hydroxytetradec-5-enoic acid	n/a	C14H26O3	242.188	M+Na	+	265.177	2
265.178	HMDB0159609	(5E)-7-hydroxytetradec-5-enoic acid	n/a	C14H26O3	242.188	M+Na	+	265.177	2
265.178	HMDB0176320	14-hydroxy-3-oxotetradecanal	n/a	C14H26O3	242.188	M+Na	+	265.177	2
265.178	HMDB0159613	(5E)-14-hydroxytetradec-5-enoic acid	n/a	C14H26O3	242.188	M+Na	+	265.177	2
265.178	HMDB0159614	(5E)-2-hydroxytetradec-5-enoic acid	n/a	C14H26O3	242.188	M+Na	+	265.177	2
265.178	HMDB0030982	6-Ketomyristic acid	n/a	C14H26O3	242.188	M+Na	+	265.177	2
265.178	HMDB0032370	L-Menthyl (R,S)-3-hydroxybutyrate	n/a	C14H26O3	242.188	M+Na	+	265.177	2
265.178	HMDB0176319	13-hydroxy-3-oxotetradecanal	n/a	C14H26O3	242.188	M+Na	+	265.177	2
265.178	HMDB0159802	14-hydroxy-5Z-tetradecenoic acid	n/a	C14H26O3	242.188	M+Na	+	265.177	2
265.178	HMDB0159801	SCHEMBL15752078	n/a	C14H26O3	242.188	M+Na	+	265.177	2
265.178	HMDB0010730	3-Oxotetradecanoic acid	n/a	C14H26O3	242.188	M+Na	+	265.177	2
265.178	HMDB0159799	(5Z)-7-hydroxytetradec-5-enoic acid	n/a	C14H26O3	242.188	M+Na	+	265.177	2
265.178	HMDB0159611	(5E)-13-hydroxytetradec-5-enoic acid	n/a	C14H26O3	242.188	M+Na	+	265.177	2
265.178	HMDB0159803	(5Z)-2-hydroxytetradec-5-enoic acid	n/a	C14H26O3	242.188	M+Na	+	265.177	2
265.178	HMDB0159800	(5Z)-4-hydroxytetradec-5-enoic acid	n/a	C14H26O3	242.188	M+Na	+	265.177	2
265.178	HMDB0061935	3,5-Bis(1,1-dimethylethyl)-4-hydroxy-benzoic acid ethyl ester	n/a	C16H24O3	264.173	M+H	+	265.18	7
265.178	HMDB0032090	12-Oxo-2,3-dinor-10,15-phytodienoic acid	n/a	C16H24O3	264.173	M+H	+	265.18	7
157.086	HMDB0159132	2-(4-oxocyclohexyl)acetic Acid	n/a	C8H12O3	156.079	M+H	+	157.086	0
157.086	HMDB0032232	2,5-Dimethyl-4-ethoxy-3(2H)-furanone	n/a	C8H12O3	156.079	M+H	+	157.086	0
157.086	HMDB0031101	8-Hydroxy-5,6-octadienoic acid	n/a	C8H12O3	156.079	M+H	+	157.086	0
157.086	HMDB0032478	Polypropylene glycol (m w 1,200-3,000)	n/a	C6H14O3	134.094	M+Na	+	157.084	15
157.086	HMDB0062104	diethylene glycol monoethyl ether	n/a	C6H14O3	134.094	M+Na	+	157.084	15
311.186	HMDB0179993	(3,4-dihydroxy-5-methoxyphenyl)methyl 7-methyloctanoate	n/a	C17H26O5	310.178	M+H	+	311.185	2
311.186	HMDB0179991	(4-hydroxy-3-methoxyphenyl)methyl 2-hydroxy-7-methyloctanoate	n/a	C17H26O5	310.178	M+H	+	311.185	2
311.186	HMDB0179989	(4-hydroxy-3-methoxyphenyl)methyl 7-hydroxy-7-methyloctanoate	n/a	C17H26O5	310.178	M+H	+	311.185	2
311.186	HMDB0179990	(4-hydroxy-3-methoxyphenyl)methyl 8-hydroxy-7-methyloctanoate	n/a	C17H26O5	310.178	M+H	+	311.185	2
311.186	HMDB0040756	3-Hydroxy-6,8-dimethoxy-7(11)-eremophilen-12,8-olide	n/a	C17H26O5	310.178	M+H	+	311.185	2
311.186	HMDB0040980	Valdiate	n/a	C17H26O5	310.178	M+H	+	311.185	2
311.186	HMDB0172408	[(13-hydroxytetradecyl)oxy]sulfonic acid	n/a	C14H30O5S	310.181	M+H	+	311.189	9
311.186	HMDB0172409	[(14-hydroxytetradecan-2-yl)oxy]sulfonic acid	n/a	C14H30O5S	310.181	M+H	+	311.189	9
311.186	HMDB0172411	[(14-hydroxytetradecyl)oxy]sulfonic acid	n/a	C14H30O5S	310.181	M+H	+	311.189	9
311.186	HMDB0031885	6-Hydroxypentadecanedioic acid	n/a	C15H28O5	288.194	M+Na	+	311.183	10
804.548	HMDB0008623	PC(22:4(7Z,10Z,13Z,16Z)/14:0)	n/a	C44H80NO8P	781.562	M+Na	+	804.551	4
804.548	HMDB0008462	PC(20:4(8Z,11Z,14Z,17Z)/16:0)	n/a	C44H80NO8P	781.562	M+Na	+	804.551	4
804.548	HMDB0008429	PC(20:4(5Z,8Z,11Z,14Z)/16:0)	C00157	C44H80NO8P	781.562	M+Na	+	804.551	4
804.548	HMDB0008398	PC(20:3(8Z,11Z,14Z)/16:1(9Z))	n/a	C44H80NO8P	781.562	M+Na	+	804.551	4
804.548	HMDB0008365	PC(20:3(5Z,8Z,11Z)/16:1(9Z))	n/a	C44H80NO8P	781.562	M+Na	+	804.551	4
804.548	HMDB0008073	PC(18:1(11Z)/18:3(6Z,9Z,12Z))	n/a	C44H80NO8P	781.562	M+Na	+	804.551	4
804.548	HMDB0008202	PC(18:3(9Z,12Z,15Z)/18:1(11Z))	n/a	C44H80NO8P	781.562	M+Na	+	804.551	4
804.548	HMDB0007983	PC(16:0/20:4(8Z,11Z,14Z,17Z))	C00157	C44H80NO8P	781.562	M+Na	+	804.551	4
804.548	HMDB0008074	PC(18:1(11Z)/18:3(9Z,12Z,15Z))	n/a	C44H80NO8P	781.562	M+Na	+	804.551	4
804.548	HMDB0008013	PC(16:1(9Z)/20:3(5Z,8Z,11Z))	n/a	C44H80NO8P	781.562	M+Na	+	804.551	4
804.548	HMDB0008169	PC(18:3(6Z,9Z,12Z)/18:1(11Z))	n/a	C44H80NO8P	781.562	M+Na	+	804.551	4
804.548	HMDB0008014	PC(16:1(9Z)/20:3(8Z,11Z,14Z))	n/a	C44H80NO8P	781.562	M+Na	+	804.551	4
804.548	HMDB0008170	PC(18:3(6Z,9Z,12Z)/18:1(9Z))	n/a	C44H80NO8P	781.562	M+Na	+	804.551	4
804.548	HMDB0008138	PC(18:2(9Z,12Z)/18:2(9Z,12Z))	n/a	C44H80NO8P	781.562	M+Na	+	804.551	4
804.548	HMDB0008106	PC(18:1(9Z)/18:3(6Z,9Z,12Z))	n/a	C44H80NO8P	781.562	M+Na	+	804.551	4
804.548	HMDB0008042	PC(18:0/18:4(6Z,9Z,12Z,15Z))	n/a	C44H80NO8P	781.562	M+Na	+	804.551	4
804.548	HMDB0008107	PC(18:1(9Z)/18:3(9Z,12Z,15Z))	n/a	C44H80NO8P	781.562	M+Na	+	804.551	4
804.548	HMDB0008203	PC(18:3(9Z,12Z,15Z)/18:1(9Z))	n/a	C44H80NO8P	781.562	M+Na	+	804.551	4
804.548	HMDB0007982	PC(16:0/20:4(5Z,8Z,11Z,14Z))	C00157	C44H80NO8P	781.562	M+Na	+	804.551	4
804.548	HMDB0007889	PC(14:0/22:4(7Z,10Z,13Z,16Z))	n/a	C44H80NO8P	781.562	M+Na	+	804.551	4
804.548	HMDB0008234	PC(18:4(6Z,9Z,12Z,15Z)/18:0)	n/a	C44H80NO8P	781.562	M+Na	+	804.551	4
804.548	HMDB0113205	PE-NMe(18:3(6Z,9Z,12Z)/20:1(11Z))	n/a	C44H80NO8P	781.562	M+Na	+	804.551	4
804.548	HMDB0113151	PE-NMe(18:1(9Z)/20:3(8Z,11Z,14Z))	n/a	C44H80NO8P	781.562	M+Na	+	804.551	4
804.548	HMDB0113150	PE-NMe(18:1(9Z)/20:3(5Z,8Z,11Z))	n/a	C44H80NO8P	781.562	M+Na	+	804.551	4
804.548	HMDB0113124	PE-NMe(18:1(11Z)/20:3(8Z,11Z,14Z))	n/a	C44H80NO8P	781.562	M+Na	+	804.551	4
804.548	HMDB0113099	PE-NMe(18:0/20:4(8Z,11Z,14Z,17Z))	n/a	C44H80NO8P	781.562	M+Na	+	804.551	4
804.548	HMDB0113098	PE-NMe(18:0/20:4(5Z,8Z,11Z,14Z))	n/a	C44H80NO8P	781.562	M+Na	+	804.551	4
804.548	HMDB0113055	PE-NMe(16:0/22:4(7Z,10Z,13Z,16Z))	n/a	C44H80NO8P	781.562	M+Na	+	804.551	4
804.548	HMDB0113123	PE-NMe(18:1(11Z)/20:3(5Z,8Z,11Z))	n/a	C44H80NO8P	781.562	M+Na	+	804.551	4
804.548	HMDB0113234	PE-NMe(18:3(9Z,12Z,15Z)/20:1(11Z))	n/a	C44H80NO8P	781.562	M+Na	+	804.551	4
804.548	HMDB0113262	PE-NMe(18:4(6Z,9Z,12Z,15Z)/20:0)	n/a	C44H80NO8P	781.562	M+Na	+	804.551	4
804.548	HMDB0113345	PE-NMe(20:2(11Z,14Z)/18:2(9Z,12Z))	n/a	C44H80NO8P	781.562	M+Na	+	804.551	4
804.548	HMDB0113178	PE-NMe(18:2(9Z,12Z)/20:2(11Z,14Z))	n/a	C44H80NO8P	781.562	M+Na	+	804.551	4
804.548	HMDB0114497	PE-NMe2(22:4(7Z,10Z,13Z,16Z)/15:0)	n/a	C44H80NO8P	781.562	M+Na	+	804.551	4
804.548	HMDB0113290	PE-NMe(20:0/18:4(6Z,9Z,12Z,15Z))	n/a	C44H80NO8P	781.562	M+Na	+	804.551	4
804.548	HMDB0113318	PE-NMe(20:1(11Z)/18:3(9Z,12Z,15Z))	n/a	C44H80NO8P	781.562	M+Na	+	804.551	4
804.548	HMDB0113317	PE-NMe(20:1(11Z)/18:3(6Z,9Z,12Z))	n/a	C44H80NO8P	781.562	M+Na	+	804.551	4
804.548	HMDB0113373	PE-NMe(20:3(5Z,8Z,11Z)/18:1(9Z))	n/a	C44H80NO8P	781.562	M+Na	+	804.551	4
804.548	HMDB0113400	PE-NMe(20:3(8Z,11Z,14Z)/18:1(11Z))	n/a	C44H80NO8P	781.562	M+Na	+	804.551	4
804.548	HMDB0113401	PE-NMe(20:3(8Z,11Z,14Z)/18:1(9Z))	n/a	C44H80NO8P	781.562	M+Na	+	804.551	4
804.548	HMDB0113427	PE-NMe(20:4(5Z,8Z,11Z,14Z)/18:0)	n/a	C44H80NO8P	781.562	M+Na	+	804.551	4
804.548	HMDB0113455	PE-NMe(20:4(8Z,11Z,14Z,17Z)/18:0)	n/a	C44H80NO8P	781.562	M+Na	+	804.551	4
804.548	HMDB0113595	PE-NMe(22:4(7Z,10Z,13Z,16Z)/16:0)	n/a	C44H80NO8P	781.562	M+Na	+	804.551	4
804.548	HMDB0113934	PE-NMe2(15:0/22:4(7Z,10Z,13Z,16Z))	n/a	C44H80NO8P	781.562	M+Na	+	804.551	4
804.548	HMDB0113372	PE-NMe(20:3(5Z,8Z,11Z)/18:1(11Z))	n/a	C44H80NO8P	781.562	M+Na	+	804.551	4
804.548	HMDB0113161	PE-NMe(18:1(9Z)/22:6(4Z,7Z,10Z,13Z,16Z,19Z))	n/a	C46H78NO8P	803.547	M+H	+	804.554	7
804.548	HMDB0008244	PC(18:4(6Z,9Z,12Z,15Z)/20:3(5Z,8Z,11Z))	n/a	C46H78NO8P	803.547	M+H	+	804.554	7
804.548	HMDB0008405	PC(20:3(8Z,11Z,14Z)/18:4(6Z,9Z,12Z,15Z))	n/a	C46H78NO8P	803.547	M+H	+	804.554	7
804.548	HMDB0008372	PC(20:3(5Z,8Z,11Z)/18:4(6Z,9Z,12Z,15Z))	n/a	C46H78NO8P	803.547	M+H	+	804.554	7
804.548	HMDB0008245	PC(18:4(6Z,9Z,12Z,15Z)/20:3(8Z,11Z,14Z))	n/a	C46H78NO8P	803.547	M+H	+	804.554	7
804.548	HMDB0008214	PC(18:3(9Z,12Z,15Z)/20:4(8Z,11Z,14Z,17Z))	n/a	C46H78NO8P	803.547	M+H	+	804.554	7
804.548	HMDB0008213	PC(18:3(9Z,12Z,15Z)/20:4(5Z,8Z,11Z,14Z))	n/a	C46H78NO8P	803.547	M+H	+	804.554	7
804.548	HMDB0008181	PC(18:3(6Z,9Z,12Z)/20:4(8Z,11Z,14Z,17Z))	n/a	C46H78NO8P	803.547	M+H	+	804.554	7
804.548	HMDB0008180	PC(18:3(6Z,9Z,12Z)/20:4(5Z,8Z,11Z,14Z))	n/a	C46H78NO8P	803.547	M+H	+	804.554	7
804.548	HMDB0008149	PC(18:2(9Z,12Z)/20:5(5Z,8Z,11Z,14Z,17Z))	n/a	C46H78NO8P	803.547	M+H	+	804.554	7
804.548	HMDB0008436	PC(20:4(5Z,8Z,11Z,14Z)/18:3(9Z,12Z,15Z))	n/a	C46H78NO8P	803.547	M+H	+	804.554	7
804.548	HMDB0008435	PC(20:4(5Z,8Z,11Z,14Z)/18:3(6Z,9Z,12Z))	n/a	C46H78NO8P	803.547	M+H	+	804.554	7
804.548	HMDB0008726	PC(22:6(4Z,7Z,10Z,13Z,16Z,19Z)/16:1(9Z))	n/a	C46H78NO8P	803.547	M+H	+	804.554	7
804.548	HMDB0008500	PC(20:5(5Z,8Z,11Z,14Z,17Z)/18:2(9Z,12Z))	n/a	C46H78NO8P	803.547	M+H	+	804.554	7
804.548	HMDB0008469	PC(20:4(8Z,11Z,14Z,17Z)/18:3(9Z,12Z,15Z))	n/a	C46H78NO8P	803.547	M+H	+	804.554	7
804.548	HMDB0008468	PC(20:4(8Z,11Z,14Z,17Z)/18:3(6Z,9Z,12Z))	n/a	C46H78NO8P	803.547	M+H	+	804.554	7
804.548	HMDB0008023	PC(16:1(9Z)/22:6(4Z,7Z,10Z,13Z,16Z,19Z))	n/a	C46H78NO8P	803.547	M+H	+	804.554	7
804.548	HMDB0113356	PE-NMe(20:2(11Z,14Z)/20:5(5Z,8Z,11Z,14Z,17Z))	n/a	C46H78NO8P	803.547	M+H	+	804.554	7
804.548	HMDB0113493	PE-NMe(20:5(5Z,8Z,11Z,14Z,17Z)/20:2(11Z,14Z))	n/a	C46H78NO8P	803.547	M+H	+	804.554	7
804.548	HMDB0113466	PE-NMe(20:4(8Z,11Z,14Z,17Z)/20:3(8Z,11Z,14Z))	n/a	C46H78NO8P	803.547	M+H	+	804.554	7
804.548	HMDB0113465	PE-NMe(20:4(8Z,11Z,14Z,17Z)/20:3(5Z,8Z,11Z))	n/a	C46H78NO8P	803.547	M+H	+	804.554	7
804.548	HMDB0113601	PE-NMe(22:4(7Z,10Z,13Z,16Z)/18:3(6Z,9Z,12Z))	n/a	C46H78NO8P	803.547	M+H	+	804.554	7
804.548	HMDB0113602	PE-NMe(22:4(7Z,10Z,13Z,16Z)/18:3(9Z,12Z,15Z))	n/a	C46H78NO8P	803.547	M+H	+	804.554	7
804.548	HMDB0113627	PE-NMe(22:5(4Z,7Z,10Z,13Z,16Z)/18:2(9Z,12Z))	n/a	C46H78NO8P	803.547	M+H	+	804.554	7
804.548	HMDB0113654	PE-NMe(22:5(7Z,10Z,13Z,16Z,19Z)/18:2(9Z,12Z))	n/a	C46H78NO8P	803.547	M+H	+	804.554	7
804.548	HMDB0113679	PE-NMe(22:6(4Z,7Z,10Z,13Z,16Z,19Z)/18:1(11Z))	n/a	C46H78NO8P	803.547	M+H	+	804.554	7
804.548	HMDB0113680	PE-NMe(22:6(4Z,7Z,10Z,13Z,16Z,19Z)/18:1(9Z))	n/a	C46H78NO8P	803.547	M+H	+	804.554	7
804.548	HMDB0113134	PE-NMe(18:1(11Z)/22:6(4Z,7Z,10Z,13Z,16Z,19Z))	n/a	C46H78NO8P	803.547	M+H	+	804.554	7
804.548	HMDB0113188	PE-NMe(18:2(9Z,12Z)/22:5(4Z,7Z,10Z,13Z,16Z))	n/a	C46H78NO8P	803.547	M+H	+	804.554	7
804.548	HMDB0113189	PE-NMe(18:2(9Z,12Z)/22:5(7Z,10Z,13Z,16Z,19Z))	n/a	C46H78NO8P	803.547	M+H	+	804.554	7
804.548	HMDB0113437	PE-NMe(20:4(5Z,8Z,11Z,14Z)/20:3(5Z,8Z,11Z))	n/a	C46H78NO8P	803.547	M+H	+	804.554	7
804.548	HMDB0113411	PE-NMe(20:3(8Z,11Z,14Z)/20:4(5Z,8Z,11Z,14Z))	n/a	C46H78NO8P	803.547	M+H	+	804.554	7
804.548	HMDB0113412	PE-NMe(20:3(8Z,11Z,14Z)/20:4(8Z,11Z,14Z,17Z))	n/a	C46H78NO8P	803.547	M+H	+	804.554	7
804.548	HMDB0113384	PE-NMe(20:3(5Z,8Z,11Z)/20:4(8Z,11Z,14Z,17Z))	n/a	C46H78NO8P	803.547	M+H	+	804.554	7
804.548	HMDB0113383	PE-NMe(20:3(5Z,8Z,11Z)/20:4(5Z,8Z,11Z,14Z))	n/a	C46H78NO8P	803.547	M+H	+	804.554	7
804.548	HMDB0113244	PE-NMe(18:3(9Z,12Z,15Z)/22:4(7Z,10Z,13Z,16Z))	n/a	C46H78NO8P	803.547	M+H	+	804.554	7
804.548	HMDB0113215	PE-NMe(18:3(6Z,9Z,12Z)/22:4(7Z,10Z,13Z,16Z))	n/a	C46H78NO8P	803.547	M+H	+	804.554	7
804.548	HMDB0113438	PE-NMe(20:4(5Z,8Z,11Z,14Z)/20:3(8Z,11Z,14Z))	n/a	C46H78NO8P	803.547	M+H	+	804.554	7
159.081	HMDB0060303	(2-Naphthyl)methanol	C02909	C11H10O	158.073	M+H	+	159.08	3
159.081	HMDB0060322	1-Hydroxymethylnaphthalene	C14089	C11H10O	158.073	M+H	+	159.08	3
159.081	HMDB0061285	1-Hydroxymethylnaphthalene	C14089	C11H10O	158.073	M+H	+	159.08	3
159.081	HMDB0032861	2-Methoxynaphthalene	n/a	C11H10O	158.073	M+H	+	159.08	3
399.057	HMDB0036933	1-Methyl 2-galloylgalactarate	n/a	C14H16O12	376.064	M+Na	+	399.053	9
399.057	HMDB0177297	6-(3-carboxy-4,5,6-trihydroxy-2-methylphenoxy)-3,4,5-trihydroxyoxane-2-carboxylic acid	n/a	C14H16O12	376.064	M+Na	+	399.053	9
399.057	HMDB0145965	6-[4-(carboxymethyl)-2,3,6-trihydroxyphenoxy]-3,4,5-trihydroxyoxane-2-carboxylic acid	n/a	C14H16O12	376.064	M+Na	+	399.053	9
399.057	HMDB0145966	6-[5-(carboxymethyl)-2,3,4-trihydroxyphenoxy]-3,4,5-trihydroxyoxane-2-carboxylic acid	n/a	C14H16O12	376.064	M+Na	+	399.053	9
399.057	HMDB0145964	6-[3-(carboxymethyl)-2,5,6-trihydroxyphenoxy]-3,4,5-trihydroxyoxane-2-carboxylic acid	n/a	C14H16O12	376.064	M+Na	+	399.053	9
399.057	HMDB0145967	3,4,5-trihydroxy-6-{[2-(2,3,4,5-tetrahydroxyphenyl)acetyl]oxy}oxane-2-carboxylic acid	n/a	C14H16O12	376.064	M+Na	+	399.053	9
399.057	HMDB0177300	6-(2-carboxy-4,5,6-trihydroxy-3-methylphenoxy)-3,4,5-trihydroxyoxane-2-carboxylic acid	n/a	C14H16O12	376.064	M+Na	+	399.053	9
399.057	HMDB0177298	6-(4-carboxy-2,3,6-trihydroxy-5-methylphenoxy)-3,4,5-trihydroxyoxane-2-carboxylic acid	n/a	C14H16O12	376.064	M+Na	+	399.053	9
399.057	HMDB0177301	3,4,5-trihydroxy-6-(2,3,4,5-tetrahydroxy-6-methylbenzoyloxy)oxane-2-carboxylic acid	n/a	C14H16O12	376.064	M+Na	+	399.053	9
399.057	HMDB0177299	6-(3-carboxy-2,5,6-trihydroxy-4-methylphenoxy)-3,4,5-trihydroxyoxane-2-carboxylic acid	n/a	C14H16O12	376.064	M+Na	+	399.053	9
399.057	HMDB0177303	6-[4-carboxy-2,3-dihydroxy-5-(hydroxymethyl)phenoxy]-3,4,5-trihydroxyoxane-2-carboxylic acid	n/a	C14H16O12	376.064	M+Na	+	399.053	9
399.057	HMDB0177305	6-[2-carboxy-5,6-dihydroxy-3-(hydroxymethyl)phenoxy]-3,4,5-trihydroxyoxane-2-carboxylic acid	n/a	C14H16O12	376.064	M+Na	+	399.053	9
399.057	HMDB0177304	6-[3-carboxy-2,6-dihydroxy-4-(hydroxymethyl)phenoxy]-3,4,5-trihydroxyoxane-2-carboxylic acid	n/a	C14H16O12	376.064	M+Na	+	399.053	9
399.057	HMDB0145963	6-[6-(carboxymethyl)-2,3,4-trihydroxyphenoxy]-3,4,5-trihydroxyoxane-2-carboxylic acid	n/a	C14H16O12	376.064	M+Na	+	399.053	9
399.057	HMDB0177306	3,4,5-trihydroxy-6-[2,3,4-trihydroxy-6-(hydroxymethyl)benzoyloxy]oxane-2-carboxylic acid	n/a	C14H16O12	376.064	M+Na	+	399.053	9
399.057	HMDB0036934	6-Methyl 2-galloylgalactarate	n/a	C14H16O12	376.064	M+Na	+	399.053	9
399.057	HMDB0178371	(4-{12-methoxy-13-oxo-11-oxatetracyclo[7.4.1.0⁵,¹⁴.0¹⁰,¹²]tetradeca-1,3,5(14),6,8-pentaen-2-yl}phenyl)oxidanesulfonic acid	n/a	C20H14O7S	398.046	M+H	+	399.053	9
399.057	HMDB0178379	(4-{3-methoxy-4-oxo-11-oxatetracyclo[7.4.1.0⁵,¹⁴.0¹⁰,¹²]tetradeca-1(13),2,5,7,9(14)-pentaen-6-yl}phenyl)oxidanesulfonic acid	n/a	C20H14O7S	398.046	M+H	+	399.053	9
399.057	HMDB0178375	(4-{3-methoxy-2-oxo-11-oxatetracyclo[7.4.1.0⁵,¹⁴.0¹⁰,¹²]tetradeca-1(13),3,5(14),6,8-pentaen-13-yl}phenyl)oxidanesulfonic acid	n/a	C20H14O7S	398.046	M+H	+	399.053	9
399.057	HMDB0178366	[2-hydroxy-5-(2-methoxy-1-oxo-1H-phenalen-9-yl)phenyl]oxidanesulfonic acid	n/a	C20H14O7S	398.046	M+H	+	399.053	9
399.057	HMDB0144835	[3-(4-hydroxy-2-oxo-2H-chromen-3-yl)-3-phenylpropoxy]sulfonic acid	n/a	C18H16O7S	376.062	M+Na	+	399.051	15
399.057	HMDB0131358	{3-[2-(2H-1,3-benzodioxol-5-yl)-1-benzofuran-5-yl]propoxy}sulfonic acid	n/a	C18H16O7S	376.062	M+Na	+	399.051	15
399.057	HMDB0144824	{3-[1-(4-hydroxy-2-oxo-2H-chromen-3-yl)propyl]phenyl}oxidanesulfonic acid	n/a	C18H16O7S	376.062	M+Na	+	399.051	15
399.057	HMDB0144829	{[1-(4-hydroxy-2-oxo-2H-chromen-3-yl)-1-phenylpropan-2-yl]oxy}sulfonic acid	n/a	C18H16O7S	376.062	M+Na	+	399.051	15
399.057	HMDB0144827	{4-[1-(4-hydroxy-2-oxo-2H-chromen-3-yl)propyl]phenyl}oxidanesulfonic acid	n/a	C18H16O7S	376.062	M+Na	+	399.051	15
159.081	HMDB0060303	(2-Naphthyl)methanol	C02909	C11H10O	158.073	M+H	+	159.08	3
159.081	HMDB0060322	1-Hydroxymethylnaphthalene	C14089	C11H10O	158.073	M+H	+	159.08	3
159.081	HMDB0061285	1-Hydroxymethylnaphthalene	C14089	C11H10O	158.073	M+H	+	159.08	3
159.081	HMDB0032861	2-Methoxynaphthalene	n/a	C11H10O	158.073	M+H	+	159.08	3
391.035	HMDB0132679	[4,5-dihydroxy-2-(hydroxymethyl)-6-(2,4,6-trihydroxyphenyl)oxan-3-yl]oxidanesulfonic acid	n/a	C12H16O11S	368.041	M+Na	+	391.031	12
391.035	HMDB0132678	{[3,4,5-trihydroxy-6-(2,4,6-trihydroxyphenyl)oxan-2-yl]methoxy}sulfonic acid	n/a	C12H16O11S	368.041	M+Na	+	391.031	12
391.035	HMDB0132681	[4,5-dihydroxy-6-(hydroxymethyl)-2-(2,4,6-trihydroxyphenyl)oxan-3-yl]oxidanesulfonic acid	n/a	C12H16O11S	368.041	M+Na	+	391.031	12
391.035	HMDB0132680	[3,5-dihydroxy-2-(hydroxymethyl)-6-(2,4,6-trihydroxyphenyl)oxan-4-yl]oxidanesulfonic acid	n/a	C12H16O11S	368.041	M+Na	+	391.031	12
173.071	HMDB0038462	4-Hydroxy-1H-indole-3-acetonitrile	n/a	C10H8N2O	172.064	M+H	+	173.071	3
173.071	HMDB0037296	3-Acetyl-2,7-naphthyridine	n/a	C10H8N2O	172.064	M+H	+	173.071	3
280.101	HMDB0000942	Tetrahydroneopterin	n/a	C9H15N5O4	257.112	M+Na	+	280.102	1
280.101	HMDB0012482	4a-Hydroxytetrahydrobiopterin	n/a	C9H15N5O4	257.112	M+Na	+	280.102	1
280.101	HMDB0002281	4a-Hydroxytetrahydrobiopterin	C15522	C9H15N5O4	257.112	M+Na	+	280.102	1
280.101	HMDB0142543	6-{[2-(dimethylamino)acetyl]oxy}-3,4,5-trihydroxyoxane-2-carboxylic acid	n/a	C10H17NO8	279.095	M+H	+	280.103	5
280.101	HMDB0155288	6-[(4-aminobutanoyl)oxy]-3,4,5-trihydroxyoxane-2-carboxylic acid	n/a	C10H17NO8	279.095	M+H	+	280.103	5
280.101	HMDB0167370	6-[(1,3-dihydroxybutylidene)amino]-3,4,5-trihydroxyoxane-2-carboxylic acid	n/a	C10H17NO8	279.095	M+H	+	280.103	5
280.101	HMDB0167369	3,4,5-trihydroxy-6-{[1-(C-hydroxycarbonimidoyl)propan-2-yl]oxy}oxane-2-carboxylic acid	n/a	C10H17NO8	279.095	M+H	+	280.103	5
280.101	HMDB0167373	6-[(1,4-dihydroxybutylidene)amino]-3,4,5-trihydroxyoxane-2-carboxylic acid	n/a	C10H17NO8	279.095	M+H	+	280.103	5
280.101	HMDB0167372	3,4,5-trihydroxy-6-[3-(C-hydroxycarbonimidoyl)propoxy]oxane-2-carboxylic acid	n/a	C10H17NO8	279.095	M+H	+	280.103	5
280.101	HMDB0167375	3,4,5-trihydroxy-6-[1-(C-hydroxycarbonimidoyl)propoxy]oxane-2-carboxylic acid	n/a	C10H17NO8	279.095	M+H	+	280.103	5
280.101	HMDB0167376	6-[(1,2-dihydroxybutylidene)amino]-3,4,5-trihydroxyoxane-2-carboxylic acid	n/a	C10H17NO8	279.095	M+H	+	280.103	5
269.248	HMDB0030997	Cyclohexaneundecanoic acid	C12100	C17H32O2	268.24	M+H	+	269.248	1
269.248	HMDB0062437	(9Z)-heptadecenoic acid	n/a	C17H32O2	268.24	M+H	+	269.248	1
269.248	HMDB0040888	2,4-Heptadecanedione	n/a	C17H32O2	268.24	M+H	+	269.248	1
269.248	HMDB0031046	9E-Heptadecenoic acid	C16536	C17H32O2	268.24	M+H	+	269.248	1
269.248	HMDB0060038	10Z-Heptadecenoic acid	n/a	C17H32O2	268.24	M+H	+	269.248	1
269.248	HMDB0061858	7-Hexadecenoic acid, methyl ester	n/a	C17H32O2	268.24	M+H	+	269.248	1
144.081	HMDB0033115	6-Methylquinoline	n/a	C10H9N	143.073	M+H	+	144.081	2
144.081	HMDB0042004	Quinaldine	n/a	C10H9N	143.073	M+H	+	144.081	2
144.081	HMDB0041802	2-Aminonaphthalene	C02227	C10H9N	143.073	M+H	+	144.081	2
294.157	HMDB0168732	[(6-carboxy-3,4-dihydroxyoxan-2-yl)oxy]diethyl(2-hydroxyethyl)azanium	n/a	C12H24NO7	294.155	M+H	+	294.155	7
294.157	HMDB0144664	6-[2-(diethylamino)ethoxy]-3,4,5-trihydroxyoxane-2-carboxylic acid	n/a	C12H23NO7	293.147	M+H	+	294.155	7
294.157	HMDB0039780	N-(1-Deoxy-1-fructosyl)isoleucine	n/a	C12H23NO7	293.147	M+H	+	294.155	7
294.157	HMDB0037840	N-(1-Deoxy-1-fructosyl)leucine	n/a	C12H23NO7	293.147	M+H	+	294.155	7
294.157	HMDB0028717	Arginylproline	n/a	C11H21N5O3	271.164	M+Na	+	294.154	11
294.157	HMDB0029011	Prolyl-Arginine	n/a	C11H21N5O3	271.164	M+Na	+	294.154	11
294.157	HMDB0005035	Ondansetron	C07325	C18H19N3O	293.153	M+H	+	294.16	11
228.136	HMDB0015072	Diethylpropion	C06954	C13H19NO	205.147	M+Na	+	228.136	3
228.136	HMDB0060843	N-Desthienylethyl-rotigotine	n/a	C13H19NO	205.147	M+Na	+	228.136	3
228.136	HMDB0061302	2-benzhydryloxyethanamine	n/a	C15H17NO	227.131	M+H	+	228.138	8
249.114	HMDB0163248	[(2E,5Z)-undeca-2,5-dien-1-yloxy]sulfonic acid	n/a	C11H20O4S	248.108	M+H	+	249.116	4
249.114	HMDB0135895	3-[2,4-dihydroxy-3-(3-methylbut-2-en-1-yl)phenyl]prop-2-enoic acid	n/a	C14H16O4	248.105	M+H	+	249.112	9
249.114	HMDB0135896	3-[2,4-dihydroxy-5-(3-methylbut-2-en-1-yl)phenyl]prop-2-enoic acid	n/a	C14H16O4	248.105	M+H	+	249.112	9
249.114	HMDB0173969	(2Z,4E,6E,8Z,10E)-tetradeca-2,4,6,8,10-pentaenedioic acid	n/a	C14H16O4	248.105	M+H	+	249.112	9
249.114	HMDB0173970	(2Z,4E,6Z,8E,10E)-tetradeca-2,4,6,8,10-pentaenedioic acid	n/a	C14H16O4	248.105	M+H	+	249.112	9
249.114	HMDB0162485	2-[(3-hydroxy-5-methoxyphenyl)methyl]-6-methylideneoxan-4-one	n/a	C14H16O4	248.105	M+H	+	249.112	9
249.114	HMDB0154120	3-{4-[(3,3-dimethyloxiran-2-yl)methoxy]phenyl}prop-2-enoic acid	n/a	C14H16O4	248.105	M+H	+	249.112	9
249.114	HMDB0148940	3-hydroxy-4-methoxy-6-[(E)-2-phenylethenyl]oxan-2-one	n/a	C14H16O4	248.105	M+H	+	249.112	9
249.114	HMDB0148939	4-methoxy-6-(3-phenyloxiran-2-yl)oxan-2-one	n/a	C14H16O4	248.105	M+H	+	249.112	9
249.114	HMDB0148936	6-[(E)-2-(2-hydroxyphenyl)ethenyl]-4-methoxyoxan-2-one	n/a	C14H16O4	248.105	M+H	+	249.112	9
249.114	HMDB0148937	6-[(E)-2-(3-hydroxyphenyl)ethenyl]-4-methoxyoxan-2-one	n/a	C14H16O4	248.105	M+H	+	249.112	9
249.114	HMDB0136953	4-hydroxy-6-[(E)-2-(4-methoxyphenyl)ethenyl]oxan-2-one	n/a	C14H16O4	248.105	M+H	+	249.112	9
249.114	HMDB0136950	6-[(E)-2-(4-hydroxyphenyl)ethenyl]-4-methoxyoxan-2-one	n/a	C14H16O4	248.105	M+H	+	249.112	9
249.114	HMDB0135893	3-{3-[(3,3-dimethyloxiran-2-yl)methyl]-4-hydroxyphenyl}prop-2-enoic acid	n/a	C14H16O4	248.105	M+H	+	249.112	9
249.114	HMDB0135890	3-[4-hydroxy-3-(4-hydroxy-3-methylbut-2-en-1-yl)phenyl]prop-2-enoic acid	n/a	C14H16O4	248.105	M+H	+	249.112	9
249.114	HMDB0135891	3-{4-hydroxy-3-[(2E)-4-hydroxy-3-methylbut-2-en-1-yl]phenyl}prop-2-enoic acid	n/a	C14H16O4	248.105	M+H	+	249.112	9
249.114	HMDB0135892	3-[4-hydroxy-3-(3-methylbut-2-en-1-yl)phenyl]oxirane-2-carboxylic acid	n/a	C14H16O4	248.105	M+H	+	249.112	9
249.114	HMDB0131649	7-hydroxy-8-(3-hydroxy-2,2-dimethylpropyl)-2H-chromen-2-one	n/a	C14H16O4	248.105	M+H	+	249.112	9
249.114	HMDB0128964	6-(3-hydroxybutyl)-7-methoxy-2H-chromen-2-one	n/a	C14H16O4	248.105	M+H	+	249.112	9
249.114	HMDB0177473	2-(1-hydroxyethyl)-6-methoxy-3-methylnaphthalene-1,8-diol	n/a	C14H16O4	248.105	M+H	+	249.112	9
249.114	HMDB0029774	7-Hydroxy-6-(methoxyacetyl)-2,2-dimethyl-2H-1-benzopyran	n/a	C14H16O4	248.105	M+H	+	249.112	9
249.114	HMDB0029575	(+)-cis-5,6-Dihydro-5-hydroxy-4-methoxy-6-(2-phenylethyl)-2H-pyran-2-one	n/a	C14H16O4	248.105	M+H	+	249.112	9
249.114	HMDB0033515	Citreovirenone	n/a	C14H16O4	248.105	M+H	+	249.112	9
249.114	HMDB0041140	Prenyl cis-caffeate	C10487	C14H16O4	248.105	M+H	+	249.112	9
249.114	HMDB0135894	3-[3,4-dihydroxy-5-(3-methylbut-2-en-1-yl)phenyl]prop-2-enoic acid	n/a	C14H16O4	248.105	M+H	+	249.112	9
249.114	HMDB0130532	7-hydroxy-6-(3-hydroxy-3-methylbutyl)-2H-chromen-2-one	n/a	C14H16O4	248.105	M+H	+	249.112	9
457.203	HMDB0061126	4,5-Dihydro-drospirenone-3-sulfate	n/a	C24H34O5S	434.213	M+Na	+	457.202	2
457.203	HMDB0014843	Delavirdine	C06941	C22H28N6O3S	456.194	M+H	+	457.202	3
457.203	HMDB0176362	6-(1-carboxy-13-hydroxy-2-oxotridecyl)-3,4,5-trihydroxyoxane-2-carboxylic acid	n/a	C20H34O10	434.215	M+Na	+	457.204	4
457.203	HMDB0176367	6-[(1-carboxy-2-oxotridecan-3-yl)oxy]-3,4,5-trihydroxyoxane-2-carboxylic acid	n/a	C20H34O10	434.215	M+Na	+	457.204	4
457.203	HMDB0176361	3,4,5-trihydroxy-6-[(14-hydroxy-3-oxotetradecanoyl)oxy]oxane-2-carboxylic acid	n/a	C20H34O10	434.215	M+Na	+	457.204	4
457.203	HMDB0176360	6-[(13-carboxy-12-oxotridecyl)oxy]-3,4,5-trihydroxyoxane-2-carboxylic acid	n/a	C20H34O10	434.215	M+Na	+	457.204	4
457.203	HMDB0176358	6-(1-carboxy-12-hydroxy-2-oxotridecyl)-3,4,5-trihydroxyoxane-2-carboxylic acid	n/a	C20H34O10	434.215	M+Na	+	457.204	4
457.203	HMDB0176357	3,4,5-trihydroxy-6-[(13-hydroxy-3-oxotetradecanoyl)oxy]oxane-2-carboxylic acid	n/a	C20H34O10	434.215	M+Na	+	457.204	4
457.203	HMDB0176364	6-[(1-carboxy-2-oxotridecyl)oxy]-3,4,5-trihydroxyoxane-2-carboxylic acid	n/a	C20H34O10	434.215	M+Na	+	457.204	4
457.203	HMDB0176365	3,4,5-trihydroxy-6-[(2-hydroxy-3-oxotetradecanoyl)oxy]oxane-2-carboxylic acid	n/a	C20H34O10	434.215	M+Na	+	457.204	4
457.203	HMDB0176369	6-(1-carboxy-3-hydroxy-2-oxotridecyl)-3,4,5-trihydroxyoxane-2-carboxylic acid	n/a	C20H34O10	434.215	M+Na	+	457.204	4
457.203	HMDB0176368	3,4,5-trihydroxy-6-[(4-hydroxy-3-oxotetradecanoyl)oxy]oxane-2-carboxylic acid	n/a	C20H34O10	434.215	M+Na	+	457.204	4
457.203	HMDB0176356	6-[(13-carboxy-12-oxotridecan-2-yl)oxy]-3,4,5-trihydroxyoxane-2-carboxylic acid	n/a	C20H34O10	434.215	M+Na	+	457.204	4
457.203	HMDB0014326	Flunisolide	C07005	C24H31FO6	434.21	M+Na	+	457.2	7
457.203	HMDB0180016	3,4,5-trihydroxy-6-(2-hydroxy-5-{[(7-methyloctanoyl)oxy]methyl}phenoxy)oxane-2-carboxylic acid	n/a	C22H32O10	456.2	M+H	+	457.207	9
457.203	HMDB0180015	3,4,5-trihydroxy-6-(2-hydroxy-4-{[(7-methyloctanoyl)oxy]methyl}phenoxy)oxane-2-carboxylic acid	n/a	C22H32O10	456.2	M+H	+	457.207	9
457.203	HMDB0139835	3-(4-hydroxy-3-methoxyphenyl)-N-[4-({hydroxy[3-(4-hydroxy-3-methoxyphenyl)oxiran-2-yl]methylidene}amino)butyl]prop-2-enimidic acid	n/a	C24H28N2O7	456.19	M+H	+	457.197	13
457.203	HMDB0139832	N-(4-{[(2E)-3-(3,4-dihydroxy-5-methoxyphenyl)-1-hydroxyprop-2-en-1-ylidene]amino}butyl)-3-(4-hydroxy-3-methoxyphenyl)prop-2-enimidic acid	n/a	C24H28N2O7	456.19	M+H	+	457.197	13
457.203	HMDB0139825	(2Z)-2-hydroxy-N-(4-{[1-hydroxy-3-(4-hydroxy-3-methoxyphenyl)prop-2-en-1-ylidene]amino}butyl)-3-(4-hydroxy-3-methoxyphenyl)prop-2-enimidic acid	n/a	C24H28N2O7	456.19	M+H	+	457.197	13
457.203	HMDB0139826	(2Z)-2-hydroxy-N-(4-{[(2E)-1-hydroxy-3-(4-hydroxy-3-methoxyphenyl)prop-2-en-1-ylidene]amino}butyl)-3-(4-hydroxy-3-methoxyphenyl)prop-2-enimidic acid	n/a	C24H28N2O7	456.19	M+H	+	457.197	13
457.203	HMDB0139823	3-(4-hydroxy-3-methoxyphenyl)-N-(3-hydroxy-4-{[(2E)-1-hydroxy-3-(4-hydroxy-3-methoxyphenyl)prop-2-en-1-ylidene]amino}butyl)prop-2-enimidic acid	n/a	C24H28N2O7	456.19	M+H	+	457.197	13
457.203	HMDB0139824	3-(4-hydroxy-3-methoxyphenyl)-N-(2-hydroxy-4-{[(2E)-1-hydroxy-3-(4-hydroxy-3-methoxyphenyl)prop-2-en-1-ylidene]amino}butyl)prop-2-enimidic acid	n/a	C24H28N2O7	456.19	M+H	+	457.197	13
457.203	HMDB0139829	3-(3,4-dihydroxy-5-methoxyphenyl)-N-(4-{[(2E)-1-hydroxy-3-(4-hydroxy-3-methoxyphenyl)prop-2-en-1-ylidene]amino}butyl)prop-2-enimidic acid	n/a	C24H28N2O7	456.19	M+H	+	457.197	13
457.203	HMDB0139831	N-(4-{[(2E)-3-(2,4-dihydroxy-5-methoxyphenyl)-1-hydroxyprop-2-en-1-ylidene]amino}butyl)-3-(4-hydroxy-3-methoxyphenyl)prop-2-enimidic acid	n/a	C24H28N2O7	456.19	M+H	+	457.197	13
457.203	HMDB0139837	N-(4-{[(2E)-1-hydroxy-3-(4-hydroxy-3-methoxyphenyl)prop-2-en-1-ylidene]amino}butyl)-3-(1-hydroxy-3-methoxy-4-oxocyclohexa-2,5-dien-1-yl)prop-2-enimidic acid	n/a	C24H28N2O7	456.19	M+H	+	457.197	13
457.203	HMDB0139838	N-(4-{[(2E)-1-hydroxy-3-(1-hydroxy-3-methoxy-4-oxocyclohexa-2,5-dien-1-yl)prop-2-en-1-ylidene]amino}butyl)-3-(4-hydroxy-3-methoxyphenyl)prop-2-enimidic acid	n/a	C24H28N2O7	456.19	M+H	+	457.197	13
457.203	HMDB0139834	3-(2,4-dihydroxy-3-methoxyphenyl)-N-(4-{[(2E)-1-hydroxy-3-(4-hydroxy-3-methoxyphenyl)prop-2-en-1-ylidene]amino}butyl)prop-2-enimidic acid	n/a	C24H28N2O7	456.19	M+H	+	457.197	13
457.203	HMDB0139836	(2E)-3-(4-hydroxy-3-methoxyphenyl)-N-[4-({hydroxy[3-(4-hydroxy-3-methoxyphenyl)oxiran-2-yl]methylidene}amino)butyl]prop-2-enimidic acid	n/a	C24H28N2O7	456.19	M+H	+	457.197	13
457.203	HMDB0139833	N-(4-{[(2E)-3-(2,4-dihydroxy-3-methoxyphenyl)-1-hydroxyprop-2-en-1-ylidene]amino}butyl)-3-(4-hydroxy-3-methoxyphenyl)prop-2-enimidic acid	n/a	C24H28N2O7	456.19	M+H	+	457.197	13
457.203	HMDB0139830	3-(2,4-dihydroxy-5-methoxyphenyl)-N-(4-{[(2E)-1-hydroxy-3-(4-hydroxy-3-methoxyphenyl)prop-2-en-1-ylidene]amino}butyl)prop-2-enimidic acid	n/a	C24H28N2O7	456.19	M+H	+	457.197	13
261.179	HMDB0014539	Carisoprodol	C07927	C12H24N2O4	260.174	M+H	+	261.181	8
261.179	HMDB0182767	2-(1-hydroxypropan-2-yl)-4a-methyl-8-methylidene-decahydronaphthalen-1-ol	n/a	C15H26O2	238.193	M+Na	+	261.182	14
261.179	HMDB0182764	4a-(hydroxymethyl)-8-methylidene-2-(propan-2-yl)-decahydronaphthalen-1-ol	n/a	C15H26O2	238.193	M+Na	+	261.182	14
261.179	HMDB0182219	7-(2-hydroxypropan-2-yl)-1,8a-dimethyl-1,2,3,5,6,7,8,8a-octahydronaphthalen-1-ol	n/a	C15H26O2	238.193	M+Na	+	261.182	14
261.179	HMDB0182220	3-(2-hydroxypropan-2-yl)-4a,5-dimethyl-1,2,3,4,4a,5,6,7-octahydronaphthalen-1-ol	n/a	C15H26O2	238.193	M+Na	+	261.182	14
261.179	HMDB0182221	6-(2-hydroxypropan-2-yl)-4,4a-dimethyl-2,3,4,4a,5,6,7,8-octahydronaphthalen-2-ol	n/a	C15H26O2	238.193	M+Na	+	261.182	14
261.179	HMDB0182218	2-[8-(hydroxymethyl)-8a-methyl-1,2,3,4,6,7,8,8a-octahydronaphthalen-2-yl]propan-2-ol	n/a	C15H26O2	238.193	M+Na	+	261.182	14
261.179	HMDB0182217	2-[8a-(hydroxymethyl)-8-methyl-1,2,3,4,6,7,8,8a-octahydronaphthalen-2-yl]propan-2-ol	n/a	C15H26O2	238.193	M+Na	+	261.182	14
261.179	HMDB0179265	2-(4-hydroxy-4-methylcyclohex-2-en-1-yl)-6-methylheptan-4-one	n/a	C15H26O2	238.193	M+Na	+	261.182	14
261.179	HMDB0041589	alpha-Kessyl alcohol	n/a	C15H26O2	238.193	M+Na	+	261.182	14
261.179	HMDB0062130	methyl tetradec-13-ynoate	n/a	C15H26O2	238.193	M+Na	+	261.182	14
261.179	HMDB0036730	Tricyclohumuladiol	n/a	C15H26O2	238.193	M+Na	+	261.182	14
261.179	HMDB0038196	alpha-Bisabolol oxide A	C16773	C15H26O2	238.193	M+Na	+	261.182	14
261.179	HMDB0037284	5(1->10)-Abeo-1,12-patchoulanediol	n/a	C15H26O2	238.193	M+Na	+	261.182	14
261.179	HMDB0036880	1,6,9-Farnesatriene-3,11-diol	n/a	C15H26O2	238.193	M+Na	+	261.182	14
261.179	HMDB0037279	2,10-Bisaboladiene-1,4-diol	n/a	C15H26O2	238.193	M+Na	+	261.182	14
261.179	HMDB0034673	Calamendiol	n/a	C15H26O2	238.193	M+Na	+	261.182	14
261.179	HMDB0031383	(3S,4S,6R,7S)-1,10-Bisaboladiene-3,4-diol	n/a	C15H26O2	238.193	M+Na	+	261.182	14
261.179	HMDB0038250	Isobornyl isovalerate	n/a	C15H26O2	238.193	M+Na	+	261.182	14
261.179	HMDB0033228	Guaidiol	n/a	C15H26O2	238.193	M+Na	+	261.182	14
261.179	HMDB0036032	3beta-7-Drimene-3,11-diol	n/a	C15H26O2	238.193	M+Na	+	261.182	14
261.179	HMDB0031384	beta-Kessyl alcohol	n/a	C15H26O2	238.193	M+Na	+	261.182	14
261.179	HMDB0035887	Germacrenone	n/a	C15H26O2	238.193	M+Na	+	261.182	14
261.179	HMDB0039130	Methyl (Z,Z)-5,8-tetradecadienoate	n/a	C15H26O2	238.193	M+Na	+	261.182	14
261.179	HMDB0038247	Bornyl valerate	n/a	C15H26O2	238.193	M+Na	+	261.182	14
261.179	HMDB0040273	Terpenyl isovalerate	n/a	C15H26O2	238.193	M+Na	+	261.182	14
261.179	HMDB0032343	Isobornyl 2-methylbutyrate	n/a	C15H26O2	238.193	M+Na	+	261.182	14
261.179	HMDB0032209	Citronellyl trans-2-methyl-2-butenoate	n/a	C15H26O2	238.193	M+Na	+	261.182	14
261.179	HMDB0032291	Geranyl 2-methylbutyrate	n/a	C15H26O2	238.193	M+Na	+	261.182	14
261.179	HMDB0035287	Daucol	C09652	C15H26O2	238.193	M+Na	+	261.182	14
261.179	HMDB0038136	Curcumadiol	n/a	C15H26O2	238.193	M+Na	+	261.182	14
261.179	HMDB0038138	alpha-Bisabolol oxide C	n/a	C15H26O2	238.193	M+Na	+	261.182	14
261.179	HMDB0038197	alpha-Bisabolol oxide B	C16774	C15H26O2	238.193	M+Na	+	261.182	14
261.179	HMDB0030428	Linalyl isovalerate	n/a	C15H26O2	238.193	M+Na	+	261.182	14
261.179	HMDB0037195	2-Propenyl cyclohexanehexanoate	n/a	C15H26O2	238.193	M+Na	+	261.182	14
261.179	HMDB0040281	Geranyl valerate	n/a	C15H26O2	238.193	M+Na	+	261.182	14
261.179	HMDB0029350	Geranyl 3-methylbutanoate	n/a	C15H26O2	238.193	M+Na	+	261.182	14
261.179	HMDB0032054	alpha-Terpinyl pentanoate	n/a	C15H26O2	238.193	M+Na	+	261.182	14
261.179	HMDB0038248	Bornyl isovalerate	n/a	C15H26O2	238.193	M+Na	+	261.182	14
261.179	HMDB0039745	(2E,6E,9xi)-Farnesol	n/a	C15H26O2	238.193	M+Na	+	261.182	14
261.179	HMDB0182766	4a-methyl-8-methylidene-2-(propan-2-yl)-decahydronaphthalene-1,7-diol	n/a	C15H26O2	238.193	M+Na	+	261.182	14
261.179	HMDB0182222	2-(8,8a-dimethyl-1,2,3,4,6,7,8,8a-octahydronaphthalen-2-yl)propane-1,2-diol	n/a	C15H26O2	238.193	M+Na	+	261.182	14
261.179	HMDB0182765	2-(2-hydroxypropan-2-yl)-4a-methyl-8-methylidene-decahydronaphthalen-1-ol	n/a	C15H26O2	238.193	M+Na	+	261.182	14
267.172	HMDB0165414	(9E)-heptadec-9-en-4,6-diyn-3-one	n/a	C17H24O	244.183	M+Na	+	267.172	2
267.172	HMDB0165415	(4E,9E)-heptadeca-1,4,9-trien-6-yn-3-one	n/a	C17H24O	244.183	M+Na	+	267.172	2
267.172	HMDB0031867	4-Acetyl-6-tert-butyl-1,1-dimethylindane	n/a	C17H24O	244.183	M+Na	+	267.172	2
267.172	HMDB0039588	Panaxynol	C17447	C17H24O	244.183	M+Na	+	267.172	2
267.172	HMDB0030146	(3xi,6E)-1,7-Diphenyl-6-hepten-3-ol	n/a	C19H22O	266.167	M+H	+	267.174	7
267.172	HMDB0134611	1,7-diphenylheptan-3-one	n/a	C19H22O	266.167	M+H	+	267.174	7
267.172	HMDB0015411	Practolol	C11696	C14H22N2O3	266.163	M+H	+	267.17	8
267.172	HMDB0139570	N-(4-aminobutyl)-3-(4-hydroxy-3-methoxyphenyl)propanimidic acid	n/a	C14H22N2O3	266.163	M+H	+	267.17	8
267.172	HMDB0001924	Atenolol	C13235	C14H22N2O3	266.163	M+H	+	267.17	8
329.194	HMDB0039847	3-Oxododecanoic acid glycerides	n/a	C15H29O6	305.196	M+Na	+	329.193	4
329.194	HMDB0061062	7-hydroxygranisetron	n/a	C18H24N4O2	328.19	M+H	+	329.197	9
242.1	HMDB0040349	Pancal	n/a	C9H17NNaO5	242.1	M+H	+	242.1	1
242.1	HMDB0000210	Pantothenic acid	C00864	C9H17NO5	219.111	M+Na	+	242.1	2
242.1	HMDB0062717	Pantothenic acid	C00864	C9H17NO5	219.111	M+Na	+	242.1	2
242.1	HMDB0012204	Cis-zeatin	C00371	C10H13N5O	219.112	M+Na	+	242.101	4
242.1	HMDB0014567	Methocarbamol	n/a	C11H15NO5	241.095	M+H	+	242.102	8
242.1	HMDB0040032	2-Hexylbenzothiazole	n/a	C13H17NS	219.108	M+Na	+	242.097	12
159.081	HMDB0060303	(2-Naphthyl)methanol	C02909	C11H10O	158.073	M+H	+	159.08	2
159.081	HMDB0060322	1-Hydroxymethylnaphthalene	C14089	C11H10O	158.073	M+H	+	159.08	2
159.081	HMDB0061285	1-Hydroxymethylnaphthalene	C14089	C11H10O	158.073	M+H	+	159.08	2
159.081	HMDB0032861	2-Methoxynaphthalene	n/a	C11H10O	158.073	M+H	+	159.08	2
515.191	HMDB0149223	3,4,5-trihydroxy-6-{[3-(5-methoxy-1,1-dimethyl-1H-isochromen-6-yl)-3,4-dihydro-2H-1-benzopyran-7-yl]oxy}oxane-2-carboxylic acid	n/a	C27H30O10	514.184	M+H	+	515.191	1
515.191	HMDB0125913	3,4,5-trihydroxy-6-{[5-methoxy-2,2-dimethyl-6-(3-oxo-3-phenylpropyl)-2H-chromen-7-yl]oxy}oxane-2-carboxylic acid	n/a	C27H30O10	514.184	M+H	+	515.191	1
515.191	HMDB0133806	3,4,5-trihydroxy-6-{[5-methoxy-4-(3-methylbut-2-en-1-yl)-8,17-dioxatetracyclo[8.7.0.0²,⁷.0¹¹,¹⁶]heptadeca-2(7),3,5,11(16),12,14-hexaen-14-yl]oxy}oxane-2-carboxylic acid	n/a	C27H30O10	514.184	M+H	+	515.191	1
515.191	HMDB0135859	3,4,5-trihydroxy-6-{[14-methoxy-6-(3-methylbut-2-en-1-yl)-8,17-dioxatetracyclo[8.7.0.0²,⁷.0¹¹,¹⁶]heptadeca-2(7),3,5,11(16),12,14-hexaen-5-yl]oxy}oxane-2-carboxylic acid	n/a	C27H30O10	514.184	M+H	+	515.191	1
515.191	HMDB0140746	6-(4-{8,8-dimethyl-2H,3H,4H,8H-pyrano[2,3-f]chromen-3-yl}-3-methoxyphenoxy)-3,4,5-trihydroxyoxane-2-carboxylic acid	n/a	C27H30O10	514.184	M+H	+	515.191	1
515.191	HMDB0148203	3,4,5-trihydroxy-6-{[5-methoxy-8-(3-methylbut-2-en-1-yl)-4-oxo-2-phenyl-3,4-dihydro-2H-1-benzopyran-7-yl]oxy}oxane-2-carboxylic acid	n/a	C27H30O10	514.184	M+H	+	515.191	1
515.191	HMDB0140769	6-(2-{8,8-dimethyl-2H,3H,4H,8H-pyrano[2,3-f]chromen-3-yl}-5-methoxyphenoxy)-3,4,5-trihydroxyoxane-2-carboxylic acid	n/a	C27H30O10	514.184	M+H	+	515.191	1
515.191	HMDB0125876	3,4,5-trihydroxy-6-{4-[1-hydroxy-3-(5-methoxy-2,2-dimethyl-2H-chromen-6-yl)prop-2-en-1-yl]phenoxy}oxane-2-carboxylic acid	n/a	C27H30O10	514.184	M+H	+	515.191	1
515.191	HMDB0125859	3,4,5-trihydroxy-6-{4-[3-(5-methoxy-2,2-dimethyl-2H-chromen-6-yl)propanoyl]phenoxy}oxane-2-carboxylic acid	n/a	C27H30O10	514.184	M+H	+	515.191	1
515.191	HMDB0154706	3,4,5-trihydroxy-6-{[(15S)-11-hydroxy-4-methoxy-15-methyl-14-oxotetracyclo[8.7.0.0²,⁷.0¹¹,¹⁵]heptadeca-2,4,6-trien-5-yl]oxy}oxane-2-carboxylic acid	n/a	C25H32O10	492.2	M+Na	+	515.189	5
515.191	HMDB0154702	3,4,5-trihydroxy-6-{[(15S)-10-hydroxy-4-methoxy-15-methyl-14-oxotetracyclo[8.7.0.0²,⁷.0¹¹,¹⁵]heptadeca-2,4,6-trien-5-yl]oxy}oxane-2-carboxylic acid	n/a	C25H32O10	492.2	M+Na	+	515.189	5
515.191	HMDB0154704	3,4,5-trihydroxy-6-{[(15S)-1-hydroxy-4-methoxy-15-methyl-14-oxotetracyclo[8.7.0.0²,⁷.0¹¹,¹⁵]heptadeca-2,4,6-trien-5-yl]oxy}oxane-2-carboxylic acid	n/a	C25H32O10	492.2	M+Na	+	515.189	5
515.191	HMDB0154699	3,4,5-trihydroxy-6-{[(15R)-16-hydroxy-4-methoxy-15-methyl-14-oxotetracyclo[8.7.0.0²,⁷.0¹¹,¹⁵]heptadeca-2,4,6-trien-5-yl]oxy}oxane-2-carboxylic acid	n/a	C25H32O10	492.2	M+Na	+	515.189	5
515.191	HMDB0154696	3,4,5-trihydroxy-6-{[(15S)-17-hydroxy-4-methoxy-15-methyl-14-oxotetracyclo[8.7.0.0²,⁷.0¹¹,¹⁵]heptadeca-2,4,6-trien-5-yl]oxy}oxane-2-carboxylic acid	n/a	C25H32O10	492.2	M+Na	+	515.189	5
515.191	HMDB0154690	3,4,5-trihydroxy-6-{[(15S)-13-hydroxy-4-methoxy-15-methyl-14-oxotetracyclo[8.7.0.0²,⁷.0¹¹,¹⁵]heptadeca-2,4,6-trien-5-yl]oxy}oxane-2-carboxylic acid	n/a	C25H32O10	492.2	M+Na	+	515.189	5
515.191	HMDB0154693	3,4,5-trihydroxy-6-{[(15S)-5-hydroxy-4-methoxy-15-methyl-14-oxotetracyclo[8.7.0.0²,⁷.0¹¹,¹⁵]heptadeca-2,4,6-trien-9-yl]oxy}oxane-2-carboxylic acid	n/a	C25H32O10	492.2	M+Na	+	515.189	5
515.191	HMDB0154687	3,4,5-trihydroxy-6-{[(15R)-5-hydroxy-4-methoxy-15-methyl-14-oxotetracyclo[8.7.0.0²,⁷.0¹¹,¹⁵]heptadeca-2,4,6-trien-3-yl]oxy}oxane-2-carboxylic acid	n/a	C25H32O10	492.2	M+Na	+	515.189	5
515.191	HMDB0154688	3,4,5-trihydroxy-6-{[(15S)-3-hydroxy-4-methoxy-15-methyl-14-oxotetracyclo[8.7.0.0²,⁷.0¹¹,¹⁵]heptadeca-2,4,6-trien-5-yl]oxy}oxane-2-carboxylic acid	n/a	C25H32O10	492.2	M+Na	+	515.189	5
515.191	HMDB0154684	3,4,5-trihydroxy-6-{[(15S)-12-hydroxy-4-methoxy-15-methyl-14-oxotetracyclo[8.7.0.0²,⁷.0¹¹,¹⁵]heptadeca-2,4,6-trien-5-yl]oxy}oxane-2-carboxylic acid	n/a	C25H32O10	492.2	M+Na	+	515.189	5
515.191	HMDB0154681	3,4,5-trihydroxy-6-{[(15S)-8-hydroxy-4-methoxy-15-methyl-14-oxotetracyclo[8.7.0.0²,⁷.0¹¹,¹⁵]heptadeca-2,4,6-trien-5-yl]oxy}oxane-2-carboxylic acid	n/a	C25H32O10	492.2	M+Na	+	515.189	5
515.191	HMDB0154678	3,4,5-trihydroxy-6-{[(15S)-15-(hydroxymethyl)-4-methoxy-14-oxotetracyclo[8.7.0.0²,⁷.0¹¹,¹⁵]heptadeca-2,4,6-trien-5-yl]oxy}oxane-2-carboxylic acid	n/a	C25H32O10	492.2	M+Na	+	515.189	5
515.191	HMDB0032906	Isolariciresinol 9'-O-alpha-L-arabinofuranoside	n/a	C25H32O10	492.2	M+Na	+	515.189	5
185.097	HMDB0032380	(S1)-Methoxy-3-heptanethiol	n/a	C8H18OS	162.108	M+Na	+	185.097	3
230.983	HMDB0127958	2-hydroxy-3-(sulfooxy)butanedioic acid	n/a	C4H6O9S	229.973	M+H	+	230.981	11
227.08	HMDB0000929	L-Tryptophan	C00078	C11H12N2O2	204.09	M+Na	+	227.079	2
227.08	HMDB0014892	Ethotoin	C07839	C11H12N2O2	204.09	M+Na	+	227.079	2
227.08	HMDB0030396	(±)-Tryptophan	C00806	C11H12N2O2	204.09	M+Na	+	227.079	2
227.08	HMDB0013609	D-Tryptophan	C00525	C11H12N2O2	204.09	M+Na	+	227.079	2
227.08	HMDB0013840	3-Hydroxymethylantipyrine	n/a	C11H12N2O2	204.09	M+Na	+	227.079	2
227.08	HMDB0060533	Nirvanol	C14916	C11H12N2O2	204.09	M+Na	+	227.079	2
227.08	HMDB0060878	4-Hydroxyantipyrine	n/a	C11H12N2O2	204.09	M+Na	+	227.079	2
227.08	HMDB0060967	S-nirvanol	n/a	C11H12N2O2	204.09	M+Na	+	227.079	2
227.08	HMDB0240307	1-methyl-9H-pyrido[3,4-b]indole-3-carboxylic acid	n/a	C13H10N2O2	226.074	M+H	+	227.082	8
227.08	HMDB0011105	5-Acetylamino-6-formylamino-3-methyluracil	C16365	C8H10N4O4	226.07	M+H	+	227.077	10
331.177	HMDB0014338	Indecainide	n/a	C20H24N2O	308.189	M+Na	+	331.178	3
331.177	HMDB0181922	3,4,5-trihydroxy-6-({1,3,3-trimethylbicyclo[2.2.1]heptan-2-yl}oxy)oxane-2-carboxylic acid	n/a	C16H26O7	330.168	M+H	+	331.175	5
331.177	HMDB0182632	3,4,5-trihydroxy-6-[2-(2,2,3-trimethylcyclopent-3-en-1-yl)ethoxy]oxane-2-carboxylic acid	n/a	C16H26O7	330.168	M+H	+	331.175	5
331.177	HMDB0182702	3,4,5-trihydroxy-6-{[(1S)-1,7,7-trimethylbicyclo[2.2.1]heptan-2-yl]oxy}oxane-2-carboxylic acid	n/a	C16H26O7	330.168	M+H	+	331.175	5
331.177	HMDB0187577	3,4,5-trihydroxy-6-{[5-methylidene-2-(propan-2-yl)cyclohexyl]oxy}oxane-2-carboxylic acid	n/a	C16H26O7	330.168	M+H	+	331.175	5
331.177	HMDB0187579	3,4,5-trihydroxy-6-{[5-methyl-2-(prop-1-en-2-yl)cyclohexyl]oxy}oxane-2-carboxylic acid	n/a	C16H26O7	330.168	M+H	+	331.175	5
331.177	HMDB0169553	6-{[(2E)-3,7-dimethylocta-2,6-dien-1-yl]oxy}-3,4,5-trihydroxyoxane-2-carboxylic acid	n/a	C16H26O7	330.168	M+H	+	331.175	5
331.177	HMDB0179220	3,4,5-trihydroxy-6-{[2-(4-methylidenecyclohexyl)propan-2-yl]oxy}oxane-2-carboxylic acid	n/a	C16H26O7	330.168	M+H	+	331.175	5
331.177	HMDB0161938	6-{[(2Z)-3,7-dimethylocta-2,6-dien-1-yl]oxy}-3,4,5-trihydroxyoxane-2-carboxylic acid	n/a	C16H26O7	330.168	M+H	+	331.175	5
331.177	HMDB0163185	6-[(4Z,7Z)-deca-4,7-dien-1-yloxy]-3,4,5-trihydroxyoxane-2-carboxylic acid	n/a	C16H26O7	330.168	M+H	+	331.175	5
331.177	HMDB0034558	6-Hydroxy-2-bornanone glucoside	n/a	C16H26O7	330.168	M+H	+	331.175	5
331.177	HMDB0033224	(1R,4R,5S)-5-Hydroxyfenchone glucoside	n/a	C16H26O7	330.168	M+H	+	331.175	5
331.177	HMDB0033111	Epijasminoside A	n/a	C16H26O7	330.168	M+H	+	331.175	5
331.177	HMDB0038979	(3b,4b,5b)-4,5-Epoxy-p-menth-1-en-3-ol 3-glucoside	n/a	C16H26O7	330.168	M+H	+	331.175	5
331.177	HMDB0031382	Portuloside A	n/a	C16H26O7	330.168	M+H	+	331.175	5
331.177	HMDB0033226	(1S,4R)-10-Hydroxyfenchone glucoside	n/a	C16H26O7	330.168	M+H	+	331.175	5
331.177	HMDB0033225	(1R,4S,6R)-6-Hydroxyfenchone glucoside	n/a	C16H26O7	330.168	M+H	+	331.175	5
331.177	HMDB0039056	(4S,6R)-p-Mentha-1,8-diene-6,7-diol 7-glucoside	n/a	C16H26O7	330.168	M+H	+	331.175	5
331.177	HMDB0005796	Picrocrocin	n/a	C16H26O7	330.168	M+H	+	331.175	5
331.177	HMDB0029362	(R)-1-O-b-D-glucopyranosyl-1,3-octanediol	n/a	C14H28O7	308.184	M+Na	+	331.173	13
413.267	HMDB0062742	12alpha-hydroxy-3-oxo-5beta-cholan-24-oic acid	n/a	C24H38O4	390.277	M+Na	+	413.266	2
413.267	HMDB0156541	5-hydroxy-4-[(1S,2R,10S,11S,15S)-5-hydroxy-2,15-dimethyltetracyclo[8.7.0.0²,⁷.0¹¹,¹⁵]heptadec-7-en-14-yl]pentanoic acid	n/a	C24H38O4	390.277	M+Na	+	413.266	2
413.267	HMDB0156542	4-[(1S,2R,10S,11S,15R)-5,17-dihydroxy-2,15-dimethyltetracyclo[8.7.0.0²,⁷.0¹¹,¹⁵]heptadec-7-en-14-yl]pentanoic acid	n/a	C24H38O4	390.277	M+Na	+	413.266	2
413.267	HMDB0158256	4-[(2S,15R)-4-hydroxy-2,15-dimethyl-5-oxotetracyclo[8.7.0.0²,⁷.0¹¹,¹⁵]heptadecan-14-yl]pentanoic acid	n/a	C24H38O4	390.277	M+Na	+	413.266	2
413.267	HMDB0158273	4-[(2S,15S)-5,17-dihydroxy-2,15-dimethyltetracyclo[8.7.0.0²,⁷.0¹¹,¹⁵]heptadecan-14-yl]pent-4-enoic acid	n/a	C24H38O4	390.277	M+Na	+	413.266	2
413.267	HMDB0158772	4-[(1S,2S,7R,10R,11S,15S)-5,16-dihydroxy-2,15-dimethyltetracyclo[8.7.0.0²,⁷.0¹¹,¹⁵]heptadecan-14-yl]pent-4-enoic acid	n/a	C24H38O4	390.277	M+Na	+	413.266	2
413.267	HMDB0159167	4-[(1S,2S,10R,11S,15R)-9-hydroxy-2,15-dimethyl-5-oxotetracyclo[8.7.0.0²,⁷.0¹¹,¹⁵]heptadecan-14-yl]pentanoic acid	n/a	C24H38O4	390.277	M+Na	+	413.266	2
413.267	HMDB0159748	4-[(1S,2S,7R,11S,15R)-5-hydroxy-2,15-dimethyl-9-oxotetracyclo[8.7.0.0²,⁷.0¹¹,¹⁵]heptadecan-14-yl]pentanoic acid	n/a	C24H38O4	390.277	M+Na	+	413.266	2
413.267	HMDB0159759	4-[(1S,2S,7R,10R,11S,15S)-5,9-dihydroxy-2,15-dimethyltetracyclo[8.7.0.0²,⁷.0¹¹,¹⁵]heptadecan-14-yl]pent-4-enoic acid	n/a	C24H38O4	390.277	M+Na	+	413.266	2
413.267	HMDB0159760	4-[(1S,2S,7S,11S,14R,15R)-5-hydroxy-2,15-dimethyl-9-oxotetracyclo[8.7.0.0²,⁷.0¹¹,¹⁵]heptadecan-14-yl]pentanoic acid	n/a	C24H38O4	390.277	M+Na	+	413.266	2
413.267	HMDB0160999	4-[(1S,2R,10S,11S,15R)-5-hydroxy-2,15-dimethyl-8-oxotetracyclo[8.7.0.0²,⁷.0¹¹,¹⁵]heptadecan-14-yl]pentanoic acid	n/a	C24H38O4	390.277	M+Na	+	413.266	2
413.267	HMDB0184494	4-[(2R,15R)-8-hydroxy-2,15-dimethyl-9-oxotetracyclo[8.7.0.0²,⁷.0¹¹,¹⁵]heptadecan-14-yl]pentanoic acid	n/a	C24H38O4	390.277	M+Na	+	413.266	2
413.267	HMDB0184495	4-[(2S,15S)-13-hydroxy-2,15-dimethyl-9-oxotetracyclo[8.7.0.0²,⁷.0¹¹,¹⁵]heptadecan-14-yl]pentanoic acid	n/a	C24H38O4	390.277	M+Na	+	413.266	2
413.267	HMDB0184497	4-[(2S,15S)-15-(hydroxymethyl)-2-methyl-9-oxotetracyclo[8.7.0.0²,⁷.0¹¹,¹⁵]heptadecan-14-yl]pentanoic acid	n/a	C24H38O4	390.277	M+Na	+	413.266	2
413.267	HMDB0184496	4-[(2S,15R)-2,15-dimethyl-9-oxotetracyclo[8.7.0.0²,⁷.0¹¹,¹⁵]heptadecan-14-yl]-5-hydroxypentanoic acid	n/a	C24H38O4	390.277	M+Na	+	413.266	2
413.267	HMDB0184498	4-[(2R,15R)-2-(hydroxymethyl)-15-methyl-9-oxotetracyclo[8.7.0.0²,⁷.0¹¹,¹⁵]heptadecan-14-yl]pentanoic acid	n/a	C24H38O4	390.277	M+Na	+	413.266	2
413.267	HMDB0184499	4-[(2S,15S)-2,15-dimethyl-9-oxotetracyclo[8.7.0.0²,⁷.0¹¹,¹⁵]heptadecan-14-yl]-4-hydroxypentanoic acid	n/a	C24H38O4	390.277	M+Na	+	413.266	2
413.267	HMDB0158257	4-[(2R,15R)-6-hydroxy-2,15-dimethyl-5-oxotetracyclo[8.7.0.0²,⁷.0¹¹,¹⁵]heptadecan-14-yl]pentanoic acid	n/a	C24H38O4	390.277	M+Na	+	413.266	2
413.267	HMDB0158254	4-[(2R,15R)-2-(hydroxymethyl)-15-methyl-5-oxotetracyclo[8.7.0.0²,⁷.0¹¹,¹⁵]heptadecan-14-yl]pentanoic acid	n/a	C24H38O4	390.277	M+Na	+	413.266	2
413.267	HMDB0156545	4-[(1S,2R,10R,11S,15S)-5-hydroxy-15-(hydroxymethyl)-2-methyltetracyclo[8.7.0.0²,⁷.0¹¹,¹⁵]heptadec-7-en-14-yl]pentanoic acid	n/a	C24H38O4	390.277	M+Na	+	413.266	2
413.267	HMDB0156546	4-hydroxy-4-[(1S,2R,10S,11S,15S)-5-hydroxy-2,15-dimethyltetracyclo[8.7.0.0²,⁷.0¹¹,¹⁵]heptadec-7-en-14-yl]pentanoic acid	n/a	C24H38O4	390.277	M+Na	+	413.266	2
413.267	HMDB0156544	4-[(1S,2S,10S,11S,15R)-5-hydroxy-2-(hydroxymethyl)-15-methyltetracyclo[8.7.0.0²,⁷.0¹¹,¹⁵]heptadec-7-en-14-yl]pentanoic acid	n/a	C24H38O4	390.277	M+Na	+	413.266	2
413.267	HMDB0156543	4-[(1S,2R,10S,11S,15S)-5,13-dihydroxy-2,15-dimethyltetracyclo[8.7.0.0²,⁷.0¹¹,¹⁵]heptadec-7-en-14-yl]pentanoic acid	n/a	C24H38O4	390.277	M+Na	+	413.266	2
413.267	HMDB0156548	4-[(1S,2R,10S,11S,15R)-5,9-dihydroxy-2,15-dimethyltetracyclo[8.7.0.0²,⁷.0¹¹,¹⁵]heptadec-7-en-14-yl]pentanoic acid	n/a	C24H38O4	390.277	M+Na	+	413.266	2
413.267	HMDB0156547	4-[(1S,2R,10S,11S,15R)-5,6-dihydroxy-2,15-dimethyltetracyclo[8.7.0.0²,⁷.0¹¹,¹⁵]heptadec-7-en-14-yl]pentanoic acid	n/a	C24H38O4	390.277	M+Na	+	413.266	2
413.267	HMDB0157446	4-[(1S,2S,7S,10R,11S,15R)-16-hydroxy-2,15-dimethyl-5-oxotetracyclo[8.7.0.0²,⁷.0¹¹,¹⁵]heptadecan-14-yl]pentanoic acid	n/a	C24H38O4	390.277	M+Na	+	413.266	2
413.267	HMDB0157455	4-[(1S,2S,7S,10R,11S,15S)-5,16-dihydroxy-2,15-dimethyltetracyclo[8.7.0.0²,⁷.0¹¹,¹⁵]heptadecan-14-yl]pent-4-enoic acid	n/a	C24H38O4	390.277	M+Na	+	413.266	2
413.267	HMDB0157686	4-[(1S,2S,7S,10R,11S,15S)-5,9-dihydroxy-2,15-dimethyltetracyclo[8.7.0.0²,⁷.0¹¹,¹⁵]heptadecan-14-yl]pent-4-enoic acid	n/a	C24H38O4	390.277	M+Na	+	413.266	2
413.267	HMDB0158251	4-[(2S,15S)-13-hydroxy-2,15-dimethyl-5-oxotetracyclo[8.7.0.0²,⁷.0¹¹,¹⁵]heptadecan-14-yl]pentanoic acid	n/a	C24H38O4	390.277	M+Na	+	413.266	2
413.267	HMDB0158250	4-[(2R,15R)-8-hydroxy-2,15-dimethyl-5-oxotetracyclo[8.7.0.0²,⁷.0¹¹,¹⁵]heptadecan-14-yl]pentanoic acid	n/a	C24H38O4	390.277	M+Na	+	413.266	2
413.267	HMDB0158253	4-[(2S,15S)-15-(hydroxymethyl)-2-methyl-5-oxotetracyclo[8.7.0.0²,⁷.0¹¹,¹⁵]heptadecan-14-yl]pentanoic acid	n/a	C24H38O4	390.277	M+Na	+	413.266	2
413.267	HMDB0158255	4-[(2S,15S)-2,15-dimethyl-5-oxotetracyclo[8.7.0.0²,⁷.0¹¹,¹⁵]heptadecan-14-yl]-4-hydroxypentanoic acid	n/a	C24H38O4	390.277	M+Na	+	413.266	2
413.267	HMDB0158252	4-[(2S,15S)-2,15-dimethyl-5-oxotetracyclo[8.7.0.0²,⁷.0¹¹,¹⁵]heptadecan-14-yl]-5-hydroxypentanoic acid	n/a	C24H38O4	390.277	M+Na	+	413.266	2
413.267	HMDB0062796	7alpha-hydroxy-3-oxo-5beta-cholan-24-oic acid	n/a	C24H38O4	390.277	M+Na	+	413.266	2
413.267	HMDB0000503	7alpha-hydroxy-3-oxo-5beta-cholan-24-oic acid	n/a	C24H38O4	390.277	M+Na	+	413.266	2
413.267	HMDB0000460	7-Hydroxy-3-oxocholanoic acid	n/a	C24H38O4	390.277	M+Na	+	413.266	2
413.267	HMDB0000467	Nutriacholic acid	n/a	C24H38O4	390.277	M+Na	+	413.266	2
413.267	HMDB0041454	D8'-Merulinic acid A	n/a	C24H38O4	390.277	M+Na	+	413.266	2
413.267	HMDB0000328	12-Ketodeoxycholic acid	n/a	C24H38O4	390.277	M+Na	+	413.266	2
413.267	HMDB0012866	9'-Carboxy-alpha-chromanol	n/a	C24H38O4	390.277	M+Na	+	413.266	2
413.267	HMDB0030057	Boviquinone 4	n/a	C26H36O4	412.261	M+H	+	413.269	4
155.071	HMDB0169080	2-Hydroxy-3-methoxybenzyl alcohol	n/a	C8H10O3	154.063	M+H	+	155.07	2
155.071	HMDB0131232	5-methoxy-2-methylbenzene-1,3-diol	n/a	C8H10O3	154.063	M+H	+	155.07	2
155.071	HMDB0131231	5-methoxy-4-methylbenzene-1,3-diol	n/a	C8H10O3	154.063	M+H	+	155.07	2
155.071	HMDB0146894	4-Ethylpyrogallol	n/a	C8H10O3	154.063	M+H	+	155.07	2
155.071	HMDB0146874	SCHEMBL6040093	n/a	C8H10O3	154.063	M+H	+	155.07	2
155.071	HMDB0125534	5-ethylbenzene-1,2,3-triol	n/a	C8H10O3	154.063	M+H	+	155.07	2
155.071	HMDB0005784	Hydroxytyrosol	n/a	C8H10O3	154.063	M+H	+	155.07	2
155.071	HMDB0059966	3,5-Dimethoxyphenol	n/a	C8H10O3	154.063	M+H	+	155.07	2
155.071	HMDB0037724	Propyl 2-furoate	n/a	C8H10O3	154.063	M+H	+	155.07	2
155.071	HMDB0034158	2,6-Dimethoxyphenol	C10787	C8H10O3	154.063	M+H	+	155.07	2
155.071	HMDB0037728	2-Furanylmethyl propanoate	n/a	C8H10O3	154.063	M+H	+	155.07	2
155.071	HMDB0032012	4-Hydroxy-3-methoxybenzenemethanol	C06317	C8H10O3	154.063	M+H	+	155.07	2
155.071	HMDB0030570	Sylvopinol	n/a	C8H10O3	154.063	M+H	+	155.07	2
155.071	HMDB0126617	2,4-dimethylbenzene-1,3,5-triol	n/a	C8H10O3	154.063	M+H	+	155.07	2
155.071	HMDB0131479	2,3-dimethoxyphenol	n/a	C8H10O3	154.063	M+H	+	155.07	2
155.071	HMDB0135785	1-(4-hydroxyphenyl)ethane-1,2-diol	n/a	C8H10O3	154.063	M+H	+	155.07	2
200.095	HMDB0040443	3-Methyl-3H-imidazo[4,5-f]quinoxalin-2-amine	n/a	C10H9N5	199.086	M+H	+	200.093	8
246.082	HMDB0181331	{[5-(pyridin-2-yl)pentyl]oxy}sulfonic acid	n/a	C10H15NO4S	245.072	M+H	+	246.079	11
246.082	HMDB0181329	{[5-(pyridin-2-yl)pentan-2-yl]oxy}sulfonic acid	n/a	C10H15NO4S	245.072	M+H	+	246.079	11
246.082	HMDB0181244	{[1-(pyridin-3-yl)pentyl]oxy}sulfonic acid	n/a	C10H15NO4S	245.072	M+H	+	246.079	11
246.082	HMDB0181242	{[5-(pyridin-3-yl)pentyl]oxy}sulfonic acid	n/a	C10H15NO4S	245.072	M+H	+	246.079	11
246.082	HMDB0181240	{[5-(pyridin-3-yl)pentan-2-yl]oxy}sulfonic acid	n/a	C10H15NO4S	245.072	M+H	+	246.079	11
246.082	HMDB0062404	4-hydroxy-4-[methyl(nitroso)amino]-1-(pyridin-3-yl)butan-1-one	C19566	C10H13N3O3	223.096	M+Na	+	246.085	11
246.082	HMDB0062382	4-[(Hydroxymethyl)nitrosoamino]-1-(3-pyridinyl)-1-butanone	C19563	C10H13N3O3	223.096	M+Na	+	246.085	11
246.082	HMDB0062375	NNK-N-oxide	C19602	C10H13N3O3	223.096	M+Na	+	246.085	11
307.225	HMDB0035473	Avocadyne	n/a	C17H32O3	284.235	M+Na	+	307.224	2
307.225	HMDB0038685	Muricatacin	n/a	C17H32O3	284.235	M+Na	+	307.224	2
307.225	HMDB0159475	(1S,2S,5R,7R,10R,11S,15S)-5-hydroxy-15-(hydroxymethyl)-2-methyltetracyclo[8.7.0.0²,⁷.0¹¹,¹⁵]heptadecan-14-one	n/a	C19H30O3	306.219	M+H	+	307.227	6
307.225	HMDB0137390	4-[(4E)-3-hydroxydodec-4-en-1-yl]-2-methoxyphenol	n/a	C19H30O3	306.219	M+H	+	307.227	6
307.225	HMDB0137401	4-[(1E)-3-hydroxydodec-1-en-1-yl]-2-methoxyphenol	n/a	C19H30O3	306.219	M+H	+	307.227	6
307.225	HMDB0154818	(1S,2S,7R,10R,11S,15S)-5,9-dihydroxy-2,15-dimethyltetracyclo[8.7.0.0²,⁷.0¹¹,¹⁵]heptadecan-14-one	n/a	C19H30O3	306.219	M+H	+	307.227	6
307.225	HMDB0185968	(2S,15S)-4,14-dihydroxy-2,15-dimethyltetracyclo[8.7.0.0²,⁷.0¹¹,¹⁵]heptadecan-5-one	n/a	C19H30O3	306.219	M+H	+	307.227	6
307.225	HMDB0159474	(1S,2R,5R,7R,10R,11S,15S)-5-hydroxy-2-(hydroxymethyl)-15-methyltetracyclo[8.7.0.0²,⁷.0¹¹,¹⁵]heptadecan-14-one	n/a	C19H30O3	306.219	M+H	+	307.227	6
307.225	HMDB0185969	(2R,15S)-6,14-dihydroxy-2,15-dimethyltetracyclo[8.7.0.0²,⁷.0¹¹,¹⁵]heptadecan-5-one	n/a	C19H30O3	306.219	M+H	+	307.227	6
307.225	HMDB0154819	(1S,2R,7S,10R,11S,15S)-5,8-dihydroxy-2,15-dimethyltetracyclo[8.7.0.0²,⁷.0¹¹,¹⁵]heptadecan-14-one	n/a	C19H30O3	306.219	M+H	+	307.227	6
307.225	HMDB0154820	(1S,2S,7S,10R,11S,15S)-5,13-dihydroxy-2,15-dimethyltetracyclo[8.7.0.0²,⁷.0¹¹,¹⁵]heptadecan-14-one	n/a	C19H30O3	306.219	M+H	+	307.227	6
307.225	HMDB0154822	(1S,2S,7S,10R,11S,15S)-5-hydroxy-15-(hydroxymethyl)-2-methyltetracyclo[8.7.0.0²,⁷.0¹¹,¹⁵]heptadecan-14-one	n/a	C19H30O3	306.219	M+H	+	307.227	6
307.225	HMDB0159473	(1S,2S,5R,7R,10R,11S,15S)-5,13-dihydroxy-2,15-dimethyltetracyclo[8.7.0.0²,⁷.0¹¹,¹⁵]heptadecan-14-one	n/a	C19H30O3	306.219	M+H	+	307.227	6
307.225	HMDB0156123	(2R,15S)-2,15-dimethyltetracyclo[8.7.0.0²,⁷.0¹¹,¹⁵]heptadec-7-ene-5,14,14-triol	n/a	C19H30O3	306.219	M+H	+	307.227	6
307.225	HMDB0156125	(2R,15S)-2,15-dimethyltetracyclo[8.7.0.0²,⁷.0¹¹,¹⁵]heptadec-7-ene-3,5,14-triol	n/a	C19H30O3	306.219	M+H	+	307.227	6
307.225	HMDB0156124	(2R,15S)-2,15-dimethyltetracyclo[8.7.0.0²,⁷.0¹¹,¹⁵]heptadec-7-ene-5,12,14-triol	n/a	C19H30O3	306.219	M+H	+	307.227	6
307.225	HMDB0156127	(2R,15S)-2,15-dimethyltetracyclo[8.7.0.0²,⁷.0¹¹,¹⁵]heptadec-7-ene-5,10,14-triol	n/a	C19H30O3	306.219	M+H	+	307.227	6
307.225	HMDB0156128	(2S,15S)-2,15-dimethyltetracyclo[8.7.0.0²,⁷.0¹¹,¹⁵]heptadec-7-ene-1,5,14-triol	n/a	C19H30O3	306.219	M+H	+	307.227	6
307.225	HMDB0156126	(2R,15S)-2,15-dimethyltetracyclo[8.7.0.0²,⁷.0¹¹,¹⁵]heptadec-7-ene-4,5,14-triol	n/a	C19H30O3	306.219	M+H	+	307.227	6
307.225	HMDB0156129	(2R,15S)-2,15-dimethyltetracyclo[8.7.0.0²,⁷.0¹¹,¹⁵]heptadec-7-ene-5,14,17-triol	n/a	C19H30O3	306.219	M+H	+	307.227	6
307.225	HMDB0156131	(2R,15R)-2,15-dimethyltetracyclo[8.7.0.0²,⁷.0¹¹,¹⁵]heptadec-7-ene-5,11,14-triol	n/a	C19H30O3	306.219	M+H	+	307.227	6
307.225	HMDB0155969	(2R,15S)-14-hydroxy-2-(hydroxymethyl)-15-methyltetracyclo[8.7.0.0²,⁷.0¹¹,¹⁵]heptadecan-5-one	n/a	C19H30O3	306.219	M+H	+	307.227	6
307.225	HMDB0156130	(2R,15S)-2,15-dimethyltetracyclo[8.7.0.0²,⁷.0¹¹,¹⁵]heptadec-7-ene-5,14,16-triol	n/a	C19H30O3	306.219	M+H	+	307.227	6
307.225	HMDB0156122	(2R,15S)-2,15-dimethyltetracyclo[8.7.0.0²,⁷.0¹¹,¹⁵]heptadec-7-ene-5,9,14-triol	n/a	C19H30O3	306.219	M+H	+	307.227	6
307.225	HMDB0156119	STL525817	n/a	C19H30O3	306.219	M+H	+	307.227	6
307.225	HMDB0154821	(1S,2R,7S,10R,11S,15S)-5-hydroxy-2-(hydroxymethyl)-15-methyltetracyclo[8.7.0.0²,⁷.0¹¹,¹⁵]heptadecan-14-one	n/a	C19H30O3	306.219	M+H	+	307.227	6
307.225	HMDB0159471	SCHEMBL1799883	n/a	C19H30O3	306.219	M+H	+	307.227	6
307.225	HMDB0155967	(2R,15S)-8,14-dihydroxy-2,15-dimethyltetracyclo[8.7.0.0²,⁷.0¹¹,¹⁵]heptadecan-5-one	n/a	C19H30O3	306.219	M+H	+	307.227	6
307.225	HMDB0155968	(2S,15S)-13,14-dihydroxy-2,15-dimethyltetracyclo[8.7.0.0²,⁷.0¹¹,¹⁵]heptadecan-5-one	n/a	C19H30O3	306.219	M+H	+	307.227	6
307.225	HMDB0159472	(1S,2R,5R,7R,10R,11S,15S)-5,8-dihydroxy-2,15-dimethyltetracyclo[8.7.0.0²,⁷.0¹¹,¹⁵]heptadecan-14-one	n/a	C19H30O3	306.219	M+H	+	307.227	6
307.225	HMDB0159470	(1S,2S,5R,7S,10R,11S,15S)-5,9-dihydroxy-2,15-dimethyltetracyclo[8.7.0.0²,⁷.0¹¹,¹⁵]heptadecan-14-one	n/a	C19H30O3	306.219	M+H	+	307.227	6
307.225	HMDB0155970	(2S,15S)-14-hydroxy-15-(hydroxymethyl)-2-methyltetracyclo[8.7.0.0²,⁷.0¹¹,¹⁵]heptadecan-5-one	n/a	C19H30O3	306.219	M+H	+	307.227	6
307.225	HMDB0155984	(2S,15S)-14,17-dihydroxy-2,15-dimethyltetracyclo[8.7.0.0²,⁷.0¹¹,¹⁵]heptadecan-5-one	n/a	C19H30O3	306.219	M+H	+	307.227	6
307.225	HMDB0156118	(2R,15S)-2,15-dimethyltetracyclo[8.7.0.0²,⁷.0¹¹,¹⁵]heptadec-7-ene-5,13,14-triol	n/a	C19H30O3	306.219	M+H	+	307.227	6
307.225	HMDB0156120	(2R,15S)-15-(hydroxymethyl)-2-methyltetracyclo[8.7.0.0²,⁷.0¹¹,¹⁵]heptadec-7-ene-5,14-diol	n/a	C19H30O3	306.219	M+H	+	307.227	6
307.225	HMDB0156121	(2R,15S)-2,15-dimethyltetracyclo[8.7.0.0²,⁷.0¹¹,¹⁵]heptadec-7-ene-5,6,14-triol	n/a	C19H30O3	306.219	M+H	+	307.227	6
307.225	HMDB0156600	(1S,2S,10S,11S,15R)-5,13-dihydroxy-2,15-dimethyltetracyclo[8.7.0.0²,⁷.0¹¹,¹⁵]heptadecan-3-one	n/a	C19H30O3	306.219	M+H	+	307.227	6
307.225	HMDB0014759	Oxandrolone	C07346	C19H30O3	306.219	M+H	+	307.227	6
307.225	HMDB0000523	5-Androstene-3b,16b,17a-triol	n/a	C19H30O3	306.219	M+H	+	307.227	6
307.225	HMDB0000540	5-Androstene-3b,16a,17a-triol	n/a	C19H30O3	306.219	M+H	+	307.227	6
307.225	HMDB0000550	5-Androstenetriol	n/a	C19H30O3	306.219	M+H	+	307.227	6
307.225	HMDB0002984	11-Hydroxyandrosterone	C14606	C19H30O3	306.219	M+H	+	307.227	6
307.225	HMDB0040640	[8]-Paradol	n/a	C19H30O3	306.219	M+H	+	307.227	6
307.225	HMDB0013156	1-Hydroxypyrene	C14519	C19H30O3	306.219	M+H	+	307.227	6
307.225	HMDB0013199	5-Androstene-3alpha-16b,17b-triol	n/a	C19H30O3	306.219	M+H	+	307.227	6
106.951	HMDB0002036	Chlorate	C01485	ClH3O3	85.976	M+Na	+	106.951	5
189.091	HMDB0041219	Allyl cinnamate	n/a	C12H12O2	188.084	M+H	+	189.091	2
189.091	HMDB0132978	(4E)-5-(4-methoxyphenyl)penta-1,4-dien-3-one	n/a	C12H12O2	188.084	M+H	+	189.091	2
189.091	HMDB0032061	3-Butylidene-1(3H)-isobenzofuranone	C16924	C12H12O2	188.084	M+H	+	189.091	2
189.091	HMDB0032028	(E)-3-(2-Methylpropylidene)-1(3H)-isobenzofuranone	n/a	C12H12O2	188.084	M+H	+	189.091	2
189.091	HMDB0029495	Trigoforin	n/a	C12H12O2	188.084	M+H	+	189.091	2
189.091	HMDB0146631	3-(2-methoxyphenyl)propan-1-ol	n/a	C10H14O2	166.099	M+Na	+	189.089	15
189.091	HMDB0163093	SCHEMBL3692460	n/a	C10H14O2	166.099	M+Na	+	189.089	15
189.091	HMDB0163094	(2E,7Z)-9-hydroxydeca-2,4,7-trienal	n/a	C10H14O2	166.099	M+Na	+	189.089	15
189.091	HMDB0163095	3-[(1Z,4Z)-hepta-1,4-dien-1-yl]oxirane-2-carbaldehyde	n/a	C10H14O2	166.099	M+Na	+	189.089	15
189.091	HMDB0163097	(2E,4Z)-6-(3-ethyloxiran-2-yl)hexa-2,4-dienal	n/a	C10H14O2	166.099	M+Na	+	189.089	15
189.091	HMDB0163098	(4Z,7Z)-10-hydroxydeca-2,4,7-trienal	n/a	C10H14O2	166.099	M+Na	+	189.089	15
189.091	HMDB0163096	4,5-epoxy-(e,z)-2,7-decadienal	n/a	C10H14O2	166.099	M+Na	+	189.089	15
189.091	HMDB0179460	NSC143559	n/a	C10H14O2	166.099	M+Na	+	189.089	15
189.091	HMDB0179459	5-methyl-2-(propan-2-yl)cyclohex-2-ene-1,4-dione	n/a	C10H14O2	166.099	M+Na	+	189.089	15
189.091	HMDB0180472	2-(4-methylphenyl)propane-1,2-diol	n/a	C10H14O2	166.099	M+Na	+	189.089	15
189.091	HMDB0180474	p-Cymene-9,10-diol	n/a	C10H14O2	166.099	M+Na	+	189.089	15
189.091	HMDB0180473	2-[4-(hydroxymethyl)phenyl]propan-1-ol	n/a	C10H14O2	166.099	M+Na	+	189.089	15
189.091	HMDB0181685	3-(hydroxymethyl)-2-methyltricyclo[2.2.1.0²,⁶]heptane-3-carbaldehyde	n/a	C10H14O2	166.099	M+Na	+	189.089	15
189.091	HMDB0181689	4-hydroxy-2,3-dimethyltricyclo[2.2.1.0²,⁶]heptane-3-carbaldehyde	n/a	C10H14O2	166.099	M+Na	+	189.089	15
189.091	HMDB0181688	1-hydroxy-2,3-dimethyltricyclo[2.2.1.0²,⁶]heptane-3-carbaldehyde	n/a	C10H14O2	166.099	M+Na	+	189.089	15
189.091	HMDB0181686	2-(hydroxymethyl)-3-methyltricyclo[2.2.1.0²,⁶]heptane-3-carbaldehyde	n/a	C10H14O2	166.099	M+Na	+	189.089	15
189.091	HMDB0181687	5-hydroxy-2,3-dimethyltricyclo[2.2.1.0²,⁶]heptane-3-carbaldehyde	n/a	C10H14O2	166.099	M+Na	+	189.089	15
189.091	HMDB0041584	3-Hydroxy-p-mentha-1,8-dien-7-al	n/a	C10H14O2	166.099	M+Na	+	189.089	15
189.091	HMDB0062603	2-(4-methoxyphenyl)propan-2-ol	n/a	C10H14O2	166.099	M+Na	+	189.089	15
189.091	HMDB0127496	1-ethyl-3,5-dimethoxybenzene	n/a	C10H14O2	166.099	M+Na	+	189.089	15
189.091	HMDB0135742	3-(4-methoxyphenyl)propan-1-ol	n/a	C10H14O2	166.099	M+Na	+	189.089	15
189.091	HMDB0004586	Perillic acid	C11924	C10H14O2	166.099	M+Na	+	189.089	15
189.091	HMDB0037044	Rotundifolone	n/a	C10H14O2	166.099	M+Na	+	189.089	15
189.091	HMDB0037012	2-Hydroxy-p-mentha-1,8-dien-6-one	n/a	C10H14O2	166.099	M+Na	+	189.089	15
189.091	HMDB0040176	4-Ethyl-1,2-dimethoxybenzene	n/a	C10H14O2	166.099	M+Na	+	189.089	15
189.091	HMDB0032462	Pentyl 2-furyl ketone	C02088	C10H14O2	166.099	M+Na	+	189.089	15
189.091	HMDB0032615	1,1-Dimethoxy-2-phenylethane	n/a	C10H14O2	166.099	M+Na	+	189.089	15
189.091	HMDB0036878	1,4-Epidioxy-p-mentha-2,8-diene	n/a	C10H14O2	166.099	M+Na	+	189.089	15
189.091	HMDB0032135	2-Methoxy-4-propylphenol	n/a	C10H14O2	166.099	M+Na	+	189.089	15
189.091	HMDB0036042	Marmelolactone A	n/a	C10H14O2	166.099	M+Na	+	189.089	15
189.091	HMDB0034922	alpha-Teresantalic acid	n/a	C10H14O2	166.099	M+Na	+	189.089	15
189.091	HMDB0039382	(1xi,4xi,6xi)-Carvone oxide	n/a	C10H14O2	166.099	M+Na	+	189.089	15
189.091	HMDB0041000	Karahana lactone	n/a	C10H14O2	166.099	M+Na	+	189.089	15
189.091	HMDB0032062	2-tert-Butyl-1,4-benzenediol	n/a	C10H14O2	166.099	M+Na	+	189.089	15
189.091	HMDB0037011	5-Hydroxy-p-mentha-6,8-dien-2-one	n/a	C10H14O2	166.099	M+Na	+	189.089	15
189.091	HMDB0031085	6-Pentyl-2H-pyran-2-one	n/a	C10H14O2	166.099	M+Na	+	189.089	15
189.091	HMDB0029691	Wine lactone	n/a	C10H14O2	166.099	M+Na	+	189.089	15
189.091	HMDB0036084	Isomintlactone	n/a	C10H14O2	166.099	M+Na	+	189.089	15
189.091	HMDB0035235	2,4,7-Decatrienoic acid	n/a	C10H14O2	166.099	M+Na	+	189.089	15
189.091	HMDB0036879	1,2:3,4-Diepoxy-p-menth-8-ene	n/a	C10H14O2	166.099	M+Na	+	189.089	15
189.091	HMDB0035063	Epinepetalactone	n/a	C10H14O2	166.099	M+Na	+	189.089	15
189.091	HMDB0035328	Perilla ketone	n/a	C10H14O2	166.099	M+Na	+	189.089	15
189.091	HMDB0179461	2-methyl-5-(propan-2-yl)benzene-1,4-diol	n/a	C10H14O2	166.099	M+Na	+	189.089	15
492.198	HMDB0179429	(4Z)-3-({2-[(4-amino-4-carboxy-1-hydroxybutylidene)amino]-2-[(carboxymethyl)-C-hydroxycarbonimidoyl]ethyl}sulfanyl)-2-hydroxydec-4-enoic acid	n/a	C20H33N3O9S	491.194	M+H	+	492.201	6
492.198	HMDB0178807	(8Z)-5-({2-[(4-amino-4-carboxy-1-hydroxybutylidene)amino]-2-[(carboxymethyl)-C-hydroxycarbonimidoyl]ethyl}sulfanyl)-4-hydroxydec-8-enoic acid	n/a	C20H33N3O9S	491.194	M+H	+	492.201	6
492.198	HMDB0178805	(4Z)-8-({2-[(4-amino-4-carboxy-1-hydroxybutylidene)amino]-2-[(carboxymethyl)-C-hydroxycarbonimidoyl]ethyl}sulfanyl)-9-hydroxydec-4-enoic acid	n/a	C20H33N3O9S	491.194	M+H	+	492.201	6
492.198	HMDB0178804	(4Z)-9-({2-[(4-amino-4-carboxy-1-hydroxybutylidene)amino]-2-[(carboxymethyl)-C-hydroxycarbonimidoyl]ethyl}sulfanyl)-8-hydroxydec-4-enoic acid	n/a	C20H33N3O9S	491.194	M+H	+	492.201	6
492.198	HMDB0179428	(4Z)-2-({2-[(4-amino-4-carboxy-1-hydroxybutylidene)amino]-2-[(carboxymethyl)-C-hydroxycarbonimidoyl]ethyl}sulfanyl)-3-hydroxydec-4-enoic acid	n/a	C20H33N3O9S	491.194	M+H	+	492.201	6
492.198	HMDB0179432	(2E)-5-({2-[(4-amino-4-carboxy-1-hydroxybutylidene)amino]-2-[(carboxymethyl)-C-hydroxycarbonimidoyl]ethyl}sulfanyl)-4-hydroxydec-2-enoic acid	n/a	C20H33N3O9S	491.194	M+H	+	492.201	6
492.198	HMDB0179431	(2E)-4-({2-[(4-amino-4-carboxy-1-hydroxybutylidene)amino]-2-[(carboxymethyl)-C-hydroxycarbonimidoyl]ethyl}sulfanyl)-5-hydroxydec-2-enoic acid	n/a	C20H33N3O9S	491.194	M+H	+	492.201	6
492.198	HMDB0182676	2-amino-4-[(2-{[4-(carboxymethyl)-2-hydroxy-2,3,3-trimethylcyclopentyl]sulfanyl}-1-[(carboxymethyl)-C-hydroxycarbonimidoyl]ethyl)-C-hydroxycarbonimidoyl]butanoic acid	n/a	C20H33N3O9S	491.194	M+H	+	492.201	6
492.198	HMDB0182675	2-amino-4-[(2-{[3-(carboxymethyl)-5-hydroxy-1,2,2-trimethylcyclopentyl]sulfanyl}-1-[(carboxymethyl)-C-hydroxycarbonimidoyl]ethyl)-C-hydroxycarbonimidoyl]butanoic acid	n/a	C20H33N3O9S	491.194	M+H	+	492.201	6
492.198	HMDB0178808	(8Z)-4-({2-[(4-amino-4-carboxy-1-hydroxybutylidene)amino]-2-[(carboxymethyl)-C-hydroxycarbonimidoyl]ethyl}sulfanyl)-5-hydroxydec-8-enoic acid	n/a	C20H33N3O9S	491.194	M+H	+	492.201	6
492.198	HMDB0012634	20-COOH-leukotriene E4	n/a	C23H35NO7S	469.213	M+Na	+	492.203	9
131.07	HMDB0163361	3-(3-methyloxiran-2-yl)propanoic acid	n/a	C6H10O3	130.063	M+H	+	131.07	5
131.07	HMDB0163359	(4Z)-6-hydroxyhex-4-enoic acid	n/a	C6H10O3	130.063	M+H	+	131.07	5
131.07	HMDB0162571	SCHEMBL13481223	n/a	C6H10O3	130.063	M+H	+	131.07	5
131.07	HMDB0163360	SCHEMBL667341	n/a	C6H10O3	130.063	M+H	+	131.07	5
131.07	HMDB0163362	AKOS006375916	n/a	C6H10O3	130.063	M+H	+	131.07	5
131.07	HMDB0163706	(3Z)-5-hydroxy-3-(hydroxymethyl)pent-3-en-2-one	n/a	C6H10O3	130.063	M+H	+	131.07	5
131.07	HMDB0165590	(2Z)-2-(hydroxymethyl)pent-2-enoic acid	n/a	C6H10O3	130.063	M+H	+	131.07	5
131.07	HMDB0169698	SCHEMBL648808	n/a	C6H10O3	130.063	M+H	+	131.07	5
131.07	HMDB0169697	(2E)-3-(hydroxymethyl)pent-2-enoic acid	n/a	C6H10O3	130.063	M+H	+	131.07	5
131.07	HMDB0169696	(2Z)-4-hydroxy-3-methylpent-2-enoic acid	n/a	C6H10O3	130.063	M+H	+	131.07	5
131.07	HMDB0169669	3-ethyl-3-methyl-oxiranecarboxylic acid	n/a	C6H10O3	130.063	M+H	+	131.07	5
131.07	HMDB0169670	SCHEMBL1645858	n/a	C6H10O3	130.063	M+H	+	131.07	5
131.07	HMDB0169668	AKOS023876130	n/a	C6H10O3	130.063	M+H	+	131.07	5
131.07	HMDB0169667	SCHEMBL16059549	n/a	C6H10O3	130.063	M+H	+	131.07	5
131.07	HMDB0165593	(2Z)-5-hydroxy-2-methylpent-2-enoic acid	n/a	C6H10O3	130.063	M+H	+	131.07	5
131.07	HMDB0165591	(2Z)-4-hydroxy-2-methylpent-2-enoic acid	n/a	C6H10O3	130.063	M+H	+	131.07	5
131.07	HMDB0165592	SCHEMBL2684392	n/a	C6H10O3	130.063	M+H	+	131.07	5
131.07	HMDB0163708	(3Z)-1,5-dihydroxy-3-methylpent-3-en-2-one	n/a	C6H10O3	130.063	M+H	+	131.07	5
131.07	HMDB0163705	3-(hydroxymethyl)-4-oxopentanal	n/a	C6H10O3	130.063	M+H	+	131.07	5
131.07	HMDB0163707	1-[3-(hydroxymethyl)-2-methyloxiran-2-yl]ethan-1-one	n/a	C6H10O3	130.063	M+H	+	131.07	5
131.07	HMDB0041602	Methyl levulinate	n/a	C6H10O3	130.063	M+H	+	131.07	5
131.07	HMDB0012882	Adipate semialdehyde	C06102	C6H10O3	130.063	M+H	+	131.07	5
131.07	HMDB0031214	5-Ethoxy-4,5-dihydro-2(3H)furanone	n/a	C6H10O3	130.063	M+H	+	131.07	5
131.07	HMDB0033698	Acetoin acetate	n/a	C6H10O3	130.063	M+H	+	131.07	5
131.07	HMDB0031216	Ethyl acetoacetate	C03500	C6H10O3	130.063	M+H	+	131.07	5
131.07	HMDB0031218	Ethyl acetoacetate	C03500	C6H10O3	130.063	M+H	+	131.07	5
131.07	HMDB0033286	Sherry lactone	n/a	C6H10O3	130.063	M+H	+	131.07	5
131.07	HMDB0033302	(4S,6S)-3,4,5,6-Tetrahydro-4-hydroxy-6-methyl-2H-pyran-2-one	n/a	C6H10O3	130.063	M+H	+	131.07	5
131.07	HMDB0010717	3-Oxohexanoic acid	C02122	C6H10O3	130.063	M+H	+	131.07	5
131.07	HMDB0006024	Mevalonolactone	n/a	C6H10O3	130.063	M+H	+	131.07	5
131.07	HMDB0001864	2-Ketohexanoic acid	C00902	C6H10O3	130.063	M+H	+	131.07	5
131.07	HMDB0000491	3-Methyl-2-oxovaleric acid	C03465	C6H10O3	130.063	M+H	+	131.07	5
131.07	HMDB0000408	2-Methyl-3-ketovaleric acid	n/a	C6H10O3	130.063	M+H	+	131.07	5
131.07	HMDB0000695	Ketoleucine	C00233	C6H10O3	130.063	M+H	+	131.07	5
131.07	HMDB0061881	4-Acetylbutyrate	C02129	C6H10O3	130.063	M+H	+	131.07	5
131.07	HMDB0163716	3-Methyl-4-oxopentanoic acid	n/a	C6H10O3	130.063	M+H	+	131.07	5
237.185	HMDB0182083	2-(3-{2,3-dimethyltricyclo[2.2.1.0,]heptan-3-yl}propylidene)propane-1,3-diol	n/a	C15H24O2	236.178	M+H	+	237.185	2
237.185	HMDB0166723	10396-80-2	n/a	C15H24O2	236.178	M+H	+	237.185	2
237.185	HMDB0137903	6-hydroxy-5,5,8a-trimethyl-2-methylidene-decahydronaphthalene-1-carbaldehyde	n/a	C15H24O2	236.178	M+H	+	237.185	2
237.185	HMDB0150688	5-(hydroxymethyl)-1,1,4a,6-tetramethyl-1,2,3,4,4a,5,8,8a-octahydronaphthalen-2-one	n/a	C15H24O2	236.178	M+H	+	237.185	2
237.185	HMDB0163044	(2Z)-5-(5-hydroxy-2,6,6-trimethylcyclohex-1-en-1-yl)-3-methylpent-2-enal	n/a	C15H24O2	236.178	M+H	+	237.185	2
237.185	HMDB0166721	2,4-di-tert-butyl-6-methylbenzene-1,3-diol	n/a	C15H24O2	236.178	M+H	+	237.185	2
237.185	HMDB0166722	UNII-7B7Y8CEM7E	n/a	C15H24O2	236.178	M+H	+	237.185	2
237.185	HMDB0177916	4-[(1E)-3-hydroxy-2-methylprop-1-en-1-yl]-3,7-dimethyl-2,4,5,6,7,7a-hexahydro-1H-inden-7-ol	n/a	C15H24O2	236.178	M+H	+	237.185	2
237.185	HMDB0177917	2-[(3,7-dimethyl-2,4,5,6,7,7a-hexahydro-1H-inden-4-yl)methylidene]propane-1,3-diol	n/a	C15H24O2	236.178	M+H	+	237.185	2
237.185	HMDB0179231	1,1,4,7-tetramethyl-1H,1aH,2H,3H,5H,6H,7H,7aH,7bH-cyclopropa[e]azulene-7,7b-diol	n/a	C15H24O2	236.178	M+H	+	237.185	2
237.185	HMDB0182081	(2Z)-5-[3-(hydroxymethyl)-2-methyltricyclo[2.2.1.0²,⁶]heptan-3-yl]-2-methylpent-2-en-1-ol	n/a	C15H24O2	236.178	M+H	+	237.185	2
237.185	HMDB0182080	(2Z)-5-[2-(hydroxymethyl)-3-methyltricyclo[2.2.1.0²,⁶]heptan-3-yl]-2-methylpent-2-en-1-ol	n/a	C15H24O2	236.178	M+H	+	237.185	2
237.185	HMDB0182086	[3-(2-{2,3-dimethyltricyclo[2.2.1.0²,⁶]heptan-3-yl}ethyl)-2-methyloxiran-2-yl]methanol	n/a	C15H24O2	236.178	M+H	+	237.185	2
237.185	HMDB0182084	(2Z)-5-{2,3-dimethyltricyclo[2.2.1.0²,⁶]heptan-3-yl}-2-methylpent-2-ene-1,4-diol	n/a	C15H24O2	236.178	M+H	+	237.185	2
237.185	HMDB0182082	(2Z)-5-{2,3-dimethyltricyclo[2.2.1.0²,⁶]heptan-3-yl}-2-methylpent-2-ene-1,5-diol	n/a	C15H24O2	236.178	M+H	+	237.185	2
237.185	HMDB0182085	7-[(3Z)-5-hydroxy-4-methylpent-3-en-1-yl]-1,7-dimethyltricyclo[2.2.1.0²,⁶]heptan-3-ol	n/a	C15H24O2	236.178	M+H	+	237.185	2
237.185	HMDB0182087	3-[(3Z)-5-hydroxy-4-methylpent-3-en-1-yl]-2,3-dimethyltricyclo[2.2.1.0²,⁶]heptan-1-ol	n/a	C15H24O2	236.178	M+H	+	237.185	2
237.185	HMDB0179230	1,1,2,5-tetramethyl-1H,1aH,1bH,2H,3H,4H,6H,7H,7aH-cyclopropa[e]azulene-2,7a-diol	n/a	C15H24O2	236.178	M+H	+	237.185	2
237.185	HMDB0179227	1,1,2,5-tetramethyl-1H,1aH,1bH,2H,3H,4H,6H,7H,7aH-cyclopropa[e]azulene-2,4-diol	n/a	C15H24O2	236.178	M+H	+	237.185	2
237.185	HMDB0179229	1,1,2,5-tetramethyl-1H,1aH,1bH,2H,3H,4H,6H,7H,7aH-cyclopropa[e]azulene-2,3-diol	n/a	C15H24O2	236.178	M+H	+	237.185	2
237.185	HMDB0177914	(2E)-3-[3-(hydroxymethyl)-7-methyl-2,4,5,6,7,7a-hexahydro-1H-inden-4-yl]-2-methylprop-2-en-1-ol	n/a	C15H24O2	236.178	M+H	+	237.185	2
237.185	HMDB0177915	(2E)-3-[7-(hydroxymethyl)-3-methyl-2,4,5,6,7,7a-hexahydro-1H-inden-4-yl]-2-methylprop-2-en-1-ol	n/a	C15H24O2	236.178	M+H	+	237.185	2
237.185	HMDB0177918	4-[(1E)-3-hydroxy-2-methylprop-1-en-1-yl]-3,7-dimethyl-2,4,5,6,7,7a-hexahydro-1H-inden-2-ol	n/a	C15H24O2	236.178	M+H	+	237.185	2
237.185	HMDB0177919	4-[(1E)-3-hydroxy-2-methylprop-1-en-1-yl]-3,7-dimethyl-2,4,5,6,7,7a-hexahydro-1H-inden-1-ol	n/a	C15H24O2	236.178	M+H	+	237.185	2
237.185	HMDB0177920	[3-(3,7-dimethyl-2,4,5,6,7,7a-hexahydro-1H-inden-4-yl)-2-methyloxiran-2-yl]methanol	n/a	C15H24O2	236.178	M+H	+	237.185	2
237.185	HMDB0179225	2-(hydroxymethyl)-1,1,5-trimethyl-1H,1aH,1bH,2H,3H,4H,6H,7H,7aH-cyclopropa[e]azulen-2-ol	n/a	C15H24O2	236.178	M+H	+	237.185	2
237.185	HMDB0179224	1-(hydroxymethyl)-1,2,5-trimethyl-1H,1aH,1bH,2H,3H,4H,6H,7H,7aH-cyclopropa[e]azulen-2-ol	n/a	C15H24O2	236.178	M+H	+	237.185	2
237.185	HMDB0179226	5-(hydroxymethyl)-1,1,2-trimethyl-1H,1aH,1bH,2H,3H,4H,6H,7H,7aH-cyclopropa[e]azulen-2-ol	n/a	C15H24O2	236.178	M+H	+	237.185	2
237.185	HMDB0179228	1,1,2,5-tetramethyl-1H,1aH,1bH,2H,3H,4H,6H,7H,7aH-cyclopropa[e]azulene-2,6-diol	n/a	C15H24O2	236.178	M+H	+	237.185	2
237.185	HMDB0002352	Capsidiol	C09627	C15H24O2	236.178	M+H	+	237.185	2
237.185	HMDB0035827	Aubergenone	n/a	C15H24O2	236.178	M+H	+	237.185	2
237.185	HMDB0035040	7-Hydroxycostol	n/a	C15H24O2	236.178	M+H	+	237.185	2
237.185	HMDB0037393	(3xi,7(11)Z)-7(11)-Copaene-4,12-diol	n/a	C15H24O2	236.178	M+H	+	237.185	2
237.185	HMDB0035301	4alpha,5alpha-Epoxy-11-eudesmen-3a-ol	n/a	C15H24O2	236.178	M+H	+	237.185	2
237.185	HMDB0030916	2-Hydroxyacorenone	n/a	C15H24O2	236.178	M+H	+	237.185	2
237.185	HMDB0032048	2,6-Di-tert-butyl-4-hydroxymethylphenol	n/a	C15H24O2	236.178	M+H	+	237.185	2
237.185	HMDB0036680	Cyperolone	C16946	C15H24O2	236.178	M+H	+	237.185	2
237.185	HMDB0035032	Epilubimin	n/a	C15H24O2	236.178	M+H	+	237.185	2
237.185	HMDB0035127	(-)-Myrtenyl isovalerate	n/a	C15H24O2	236.178	M+H	+	237.185	2
237.185	HMDB0035648	Isolubimin	n/a	C15H24O2	236.178	M+H	+	237.185	2
237.185	HMDB0036446	(4alpha,10alpha)-1(5),6-Guaiadiene	n/a	C15H24O2	236.178	M+H	+	237.185	2
237.185	HMDB0032681	10alpha-4,5-Seco-11-eudesmene-4,5-dione	n/a	C15H24O2	236.178	M+H	+	237.185	2
237.185	HMDB0031348	Epiacorone	n/a	C15H24O2	236.178	M+H	+	237.185	2
237.185	HMDB0030891	(2E,6E)-1-Hydroxy-2,6,10-farnesatrien-9-one	n/a	C15H24O2	236.178	M+H	+	237.185	2
237.185	HMDB0039688	Tuberonone	n/a	C15H24O2	236.178	M+H	+	237.185	2
237.185	HMDB0035147	Rishitinone	n/a	C15H24O2	236.178	M+H	+	237.185	2
237.185	HMDB0030920	Acorusnol	n/a	C15H24O2	236.178	M+H	+	237.185	2
237.185	HMDB0039525	Isomelitric acid A	n/a	C15H24O2	236.178	M+H	+	237.185	2
237.185	HMDB0036668	Humulene-8-hydroperoxide	n/a	C15H24O2	236.178	M+H	+	237.185	2
237.185	HMDB0036687	Tanavulgarol	n/a	C15H24O2	236.178	M+H	+	237.185	2
237.185	HMDB0038122	5-Methyl-5-hexen-2-one	n/a	C15H24O2	236.178	M+H	+	237.185	2
237.185	HMDB0032292	Geranyl tiglate	n/a	C15H24O2	236.178	M+H	+	237.185	2
237.185	HMDB0038027	beta-Ionyl acetate	n/a	C15H24O2	236.178	M+H	+	237.185	2
237.185	HMDB0040712	Humulene diepoxide A	n/a	C15H24O2	236.178	M+H	+	237.185	2
237.185	HMDB0038144	Petasitolone	n/a	C15H24O2	236.178	M+H	+	237.185	2
237.185	HMDB0034722	3-Hydroxy-1,10-bisaboladien-9-one	n/a	C15H24O2	236.178	M+H	+	237.185	2
237.185	HMDB0038178	Davanone	n/a	C15H24O2	236.178	M+H	+	237.185	2
237.185	HMDB0036549	Apotrichothecene	n/a	C15H24O2	236.178	M+H	+	237.185	2
237.185	HMDB0037906	Hernandulcin	n/a	C15H24O2	236.178	M+H	+	237.185	2
237.185	HMDB0034714	Curdione	C17493	C15H24O2	236.178	M+H	+	237.185	2
237.185	HMDB0033104	Calamensesquiterpinenol	n/a	C15H24O2	236.178	M+H	+	237.185	2
237.185	HMDB0033083	(4S)-Dihydrocurcumenone	n/a	C15H24O2	236.178	M+H	+	237.185	2
237.185	HMDB0000910	Tridecanoic acid	C17076	C13H26O2	214.193	M+Na	+	237.182	12
237.185	HMDB0171028	12-hydroxy-2-tridecanone	n/a	C13H26O2	214.193	M+Na	+	237.182	12
237.185	HMDB0171029	13-hydroxytridecan-2-one	n/a	C13H26O2	214.193	M+Na	+	237.182	12
237.185	HMDB0171031	SCHEMBL1782851	n/a	C13H26O2	214.193	M+Na	+	237.182	12
237.185	HMDB0171030	2-Tridecanone, 1-hydroxy-	n/a	C13H26O2	214.193	M+Na	+	237.182	12
237.185	HMDB0036217	Pentyl octanoate	n/a	C13H26O2	214.193	M+Na	+	237.182	12
237.185	HMDB0034140	Octyl 3-methylbutanoate	n/a	C13H26O2	214.193	M+Na	+	237.182	12
237.185	HMDB0037311	Decyl propionate	n/a	C13H26O2	214.193	M+Na	+	237.182	12
237.185	HMDB0059900	Propyl decanoate	n/a	C13H26O2	214.193	M+Na	+	237.182	12
237.185	HMDB0061829	Isopropyl dodecanoic acid	n/a	C13H26O2	214.193	M+Na	+	237.182	12
237.185	HMDB0032211	Decanal propyleneglycol acetal	n/a	C13H26O2	214.193	M+Na	+	237.182	12
237.185	HMDB0031018	Methyl dodecanoate	n/a	C13H26O2	214.193	M+Na	+	237.182	12
237.185	HMDB0036219	Octyl 2-methylbutyrate	n/a	C13H26O2	214.193	M+Na	+	237.182	12
237.185	HMDB0038729	3-Methylbutyl octanoate	n/a	C13H26O2	214.193	M+Na	+	237.182	12
237.185	HMDB0029552	Ethyl undecanoate	n/a	C13H26O2	214.193	M+Na	+	237.182	12
237.185	HMDB0061828	9-Methyldodecanoic acid	n/a	C13H26O2	214.193	M+Na	+	237.182	12
221.118	HMDB0151802	(2Z)-2-[(2-hydroxyphenyl)methylidene]hexanoic acid	n/a	C13H16O3	220.11	M+H	+	221.117	2
221.118	HMDB0151801	(2Z)-6-hydroxy-2-(phenylmethylidene)hexanoic acid	n/a	C13H16O3	220.11	M+H	+	221.117	2
221.118	HMDB0151799	(2Z)-5-hydroxy-2-(phenylmethylidene)hexanoic acid	n/a	C13H16O3	220.11	M+H	+	221.117	2
221.118	HMDB0151798	(2Z)-2-[(4-hydroxyphenyl)methylidene]hexanoic acid	n/a	C13H16O3	220.11	M+H	+	221.117	2
221.118	HMDB0151800	2-butyl-3-phenyloxirane-2-carboxylic acid	n/a	C13H16O3	220.11	M+H	+	221.117	2
221.118	HMDB0151797	(2Z)-2-[(3-hydroxyphenyl)methylidene]hexanoic acid	n/a	C13H16O3	220.11	M+H	+	221.117	2
221.118	HMDB0151796	(2Z)-3-hydroxy-2-(phenylmethylidene)hexanoic acid	n/a	C13H16O3	220.11	M+H	+	221.117	2
221.118	HMDB0132948	1-(4-methoxyphenyl)-4-methylpentane-2,3-dione	n/a	C13H16O3	220.11	M+H	+	221.117	2
221.118	HMDB0132939	4-hydroxy-1-(4-methoxyphenyl)-4-methylpent-1-en-3-one	n/a	C13H16O3	220.11	M+H	+	221.117	2
221.118	HMDB0132936	1-[3-(4-methoxyphenyl)oxiran-2-yl]-2-methylpropan-1-one	n/a	C13H16O3	220.11	M+H	+	221.117	2
221.118	HMDB0132935	1-(2-hydroxy-4-methoxyphenyl)-4-methylpent-1-en-3-one	n/a	C13H16O3	220.11	M+H	+	221.117	2
221.118	HMDB0132937	5-hydroxy-1-(4-methoxyphenyl)-4-methylpent-1-en-3-one	n/a	C13H16O3	220.11	M+H	+	221.117	2
221.118	HMDB0132933	(1Z)-2-hydroxy-1-(4-methoxyphenyl)-4-methylpent-1-en-3-one	n/a	C13H16O3	220.11	M+H	+	221.117	2
221.118	HMDB0061823	3-Hexenyl salicylic acid	n/a	C13H16O3	220.11	M+H	+	221.117	2
221.118	HMDB0061942	cis-3-Hexenyl salicylate	n/a	C13H16O3	220.11	M+H	+	221.117	2
221.118	HMDB0032589	1-(5-Acetyl-2-hydroxyphenyl)-3-methyl-1-butanone	n/a	C13H16O3	220.11	M+H	+	221.117	2
221.118	HMDB0040424	Ethyl 2-benzylacetoacetate	n/a	C13H16O3	220.11	M+H	+	221.117	2
221.118	HMDB0037492	Ethyl methyl-p-tolylglycidate	n/a	C13H16O3	220.11	M+H	+	221.117	2
221.118	HMDB0163239	(2E,5Z)-11-hydroxyundeca-2,5-dienoic acid	n/a	C11H18O3	198.126	M+Na	+	221.115	13
221.118	HMDB0163242	3-[(2Z)-oct-2-en-1-yl]oxirane-2-carboxylic acid	n/a	C11H18O3	198.126	M+Na	+	221.115	13
221.118	HMDB0163243	(2E)-4-(3-pentyloxiran-2-yl)but-2-enoic acid	n/a	C11H18O3	198.126	M+Na	+	221.115	13
221.118	HMDB0163241	(2E,5Z)-7-hydroxyundeca-2,5-dienoic acid	n/a	C11H18O3	198.126	M+Na	+	221.115	13
221.118	HMDB0178762	methyl (4Z,8Z)-7-hydroxydeca-4,8-dienoate	n/a	C11H18O3	198.126	M+Na	+	221.115	13
221.118	HMDB0179398	methyl (2E)-3-(3-pentyloxiran-2-yl)prop-2-enoate	n/a	C11H18O3	198.126	M+Na	+	221.115	13
221.118	HMDB0179397	methyl 3-[(1Z)-hept-1-en-1-yl]oxirane-2-carboxylate	n/a	C11H18O3	198.126	M+Na	+	221.115	13
221.118	HMDB0179395	methyl (4Z)-6-hydroxydeca-2,4-dienoate	n/a	C11H18O3	198.126	M+Na	+	221.115	13
221.118	HMDB0179396	methyl (2E,4Z)-9-hydroxydeca-2,4-dienoate	n/a	C11H18O3	198.126	M+Na	+	221.115	13
221.118	HMDB0178768	methyl (4Z,8Z)-2-hydroxydeca-4,8-dienoate	n/a	C11H18O3	198.126	M+Na	+	221.115	13
221.118	HMDB0178767	methyl 3-{3-[(3Z)-pent-3-en-1-yl]oxiran-2-yl}propanoate	n/a	C11H18O3	198.126	M+Na	+	221.115	13
221.118	HMDB0178766	methyl (4Z)-7-(3-methyloxiran-2-yl)hept-4-enoate	n/a	C11H18O3	198.126	M+Na	+	221.115	13
221.118	HMDB0178763	methyl (4Z,8Z)-10-hydroxydeca-4,8-dienoate	n/a	C11H18O3	198.126	M+Na	+	221.115	13
221.118	HMDB0178764	methyl (4Z,8Z)-3-hydroxydeca-4,8-dienoate	n/a	C11H18O3	198.126	M+Na	+	221.115	13
221.118	HMDB0178765	methyl (4Z,8Z)-6-hydroxydeca-4,8-dienoate	n/a	C11H18O3	198.126	M+Na	+	221.115	13
221.118	HMDB0179399	methyl (2E,4Z)-10-hydroxydeca-2,4-dienoate	n/a	C11H18O3	198.126	M+Na	+	221.115	13
221.118	HMDB0163238	(2E,5Z)-10-hydroxyundeca-2,5-dienoic acid	n/a	C11H18O3	198.126	M+Na	+	221.115	13
309.204	HMDB0000672	Hexadecanedioic acid	C19615	C16H30O4	286.214	M+Na	+	309.204	2
309.204	HMDB0061936	Isooctanedioldibutyrate	n/a	C16H30O4	286.214	M+Na	+	309.204	2
309.204	HMDB0062018	1-[2-(Isobutyryloxy)-1-methylethyl]-2,2-dimethylpropyl 2-methylpropanoate	n/a	C16H30O4	286.214	M+Na	+	309.204	2
309.204	HMDB0059777	2,2,4-Trimethyl-1,3-pentadienol diisobutyrate	n/a	C16H30O4	286.214	M+Na	+	309.204	2
309.204	HMDB0041287	16-Hydroxy-10-oxohexadecanoic acid	n/a	C16H30O4	286.214	M+Na	+	309.204	2
309.204	HMDB0062359	(6E,10S,12Z)-10-hydroxy-3-oxooctadeca-6,8,12-trienoic acid	n/a	C18H28O4	308.199	M+H	+	309.206	6
309.204	HMDB0062357	(6E,10R,12Z)-10-hydroxy-3-oxooctadeca-6,8,12-trienoic acid	n/a	C18H28O4	308.199	M+H	+	309.206	6
309.204	HMDB0184806	(15S)-5,13,17-trihydroxy-15-methyltetracyclo[8.7.0.0²,⁷.0¹¹,¹⁵]heptadecan-14-one	n/a	C18H28O4	308.199	M+H	+	309.206	6
309.204	HMDB0184807	(15S)-5,17-dihydroxy-15-(hydroxymethyl)tetracyclo[8.7.0.0²,⁷.0¹¹,¹⁵]heptadecan-14-one	n/a	C18H28O4	308.199	M+H	+	309.206	6
309.204	HMDB0184805	(15S)-5,8,17-trihydroxy-15-methyltetracyclo[8.7.0.0²,⁷.0¹¹,¹⁵]heptadecan-14-one	n/a	C18H28O4	308.199	M+H	+	309.206	6
309.204	HMDB0164463	1-(3,4-dihydroxyphenyl)-5-hydroxydodecan-3-one	n/a	C18H28O4	308.199	M+H	+	309.206	6
309.204	HMDB0040867	5-O-Methylembelin	C10373	C18H28O4	308.199	M+H	+	309.206	6
309.204	HMDB0031471	Diplodiatoxin	n/a	C18H28O4	308.199	M+H	+	309.206	6
309.204	HMDB0032664	Corchorifatty acid A	n/a	C18H28O4	308.199	M+H	+	309.206	6
309.204	HMDB0029852	Methylgingerol	n/a	C18H28O4	308.199	M+H	+	309.206	6
[truncated: 2,493 more rows]
