# Supplementary material for: LC-MS Analysis Revealed the Significantly Different Metabolic Profiles in Spent Culture Media of Human Embryos with Distinct Morphology, Karyotype and Implantation Outcomes
Source: Int J Mol Sci. 2022 Feb 28;23(5):2706. doi: 10.3390/ijms23052706 (PMC8911215; doi:10.3390/ijms23052706)
Supplement: Supplementary file 1 [file ijms-23-02706-s001.zip › Table S2.xlsx]

## Sheet: Significant Ions list
	Ions with FC≥2 and p<0.05
	267.976
	182.986
	523.218
	245.079
	171.993
	176.972
	186.957
	159.969
	413.267
	154.99
	199.988
	169.978
	199.991
	141.959
	314.18
	346.864
	355.088
	335.158
	211.984
	141.014
	159.102
	182.04
	308.053
	415.212
	150.969
	357.964
	162.008
	231.104
	165.089
	229.995
	117.998
	376.021
	294.038
	271.022
	180.045
	142.017
	347.063
	257.004
	253.011
	102.034
	139.018
	185.024
	130.008
	208.04
	416.813
	227.983
	193.974
	280.02
	267.027
	295.195
	125.987
	364.167
	122.548
	392.288
	238.034
	266.16
	268.154
	458.009
	143.997
	329.949
	235.001
	167.013
	435.221
	332.17
	219.111
	410.857
	359.241
	433.188
	225.148
	372.32
	141.057
	280.175
	416.216
	399.055
	426.831
	428.761
	254.824
	286.908
	420.886
	371.316
	368.872
	436.871
	264.106
	331.982
	250.156
	111.039
	371.93
	144.077
	110.058
	173.989
	391.285
	475.003
	350.811
	307.14
	118.086
	370.869
	457.203
	296.244
	432.239
	263.103
	154.881
	119.082
	146.129
	456.012
	515.191
	124.544
	210.051
	293.169
	371.979
	153.055
	404.839
	131.975
	280.838
	495.216
	290.856
	236.004
	304.249
	200.973
	183.078
	272.895
	226.952
	494.213
	465.925
	394.794
	243.078
	328.937
	202.857
	385.137
	312.238
	421.318
	493.209
	221.118
	472.81
	398.053
	235.154
	460.27
	303.037
	435.978
	303.077
	289.976
	163.072
	430.914
	294.807
	370.976
	115.055
	224.876
	227.079
	280.093
	501.167
	470.813
	184.003
	189.091
	352.808
	484.789
	468.816
	214.837
	524.222
	541.961
	194.976
	187.156
	219.924
	492.198
	271.115
	393.287
	528.772
	269.09
	489.877
	392.796
	120.004
	538.8
	526.775
	250.202
	326.093
	314.78
	346.025
	158.003
	128.951
	461.274
	258.958
	330.934
	111.541
	409.188
	566.89
	469.051
	479.185
	586.73
	490.87
	166.087
	245.175
	446.888
	175.949
	268.155
	504.847
	488.873
	130.087
	203.107
	390.799
	302.145
	297.246
	546.832
	505.173
	132.077
	291.999
	239.089
	294.939
	158.962
	285.038
	347.204
	179.934
	534.028
	548.829
	491.194
	148.977
	324.217
	550.412
	424.203
	221.154
	230.983
	388.776
	124.048
	275.082
	114.066
	507.189
	195.102
	158.962
	129.055
	147.066
	175.112
	145.086
	167.082
	116.071
	783.576
	316.777
	383.176
	213.147
	328.248
	372.74
	179.091
	134.09
	309.204
	195.994

## Sheet: HMDB mapping_10ppm accuacy
query_mass	compound_id	compound_name	kegg_id	formula	monoisotopic_mass	adduct	adduct_type	adduct_m/z	delta(ppm)
153.055	HMDB0000020	p-Hydroxyphenylacetic acid	C00642	C8H8O3	152.047	M+H	+	153.055	2
118.086	HMDB0000043	Betaine	C00719	C5H11NO2	117.079	M+H	+	118.086	1
132.077	HMDB0000064	Creatine	C00300	C4H9N3O2	131.069	M+H	+	132.077	4
280.093	HMDB0000086	Glycerophosphocholine	C00670	C8H20NO6P	257.103	M+Na	+	280.092	2
166.087	HMDB0000159	L-Phenylalanine	C00079	C9H11NO2	165.079	M+H	+	166.086	4
116.071	HMDB0000162	L-Proline	C00148	C5H9NO2	115.063	M+H	+	116.071	4
153.055	HMDB0000440	3-Hydroxyphenylacetic acid	C05593	C8H8O3	152.047	M+H	+	153.055	2
147.066	HMDB0000448	Adipic acid	C06104	C6H10O4	146.058	M+H	+	147.065	3
114.066	HMDB0000562	Creatinine	C00791	C4H7N3O	113.059	M+H	+	114.066	2
118.086	HMDB0000883	L-Valine	C00183	C5H11NO2	117.079	M+H	+	118.086	1
227.079	HMDB0000929	L-Tryptophan	C00078	C11H12N2O2	204.09	M+Na	+	227.079	2
219.111	HMDB0001238	N-Acetylserotonin	C00978	C12H14N2O2	218.106	M+H	+	219.113	8
119.082	HMDB0002362	2,4-Diaminobutyric acid	n/a	C4H10N2O2	118.074	M+H	+	119.082	5
119.082	HMDB0006284	L-2,4-diaminobutyric acid	C03283	C4H10N2O2	118.074	M+H	+	119.082	5
163.072	HMDB0029424	L-4-Hydroxyglutamine	n/a	C5H10N2O4	162.064	M+H	+	163.071	7
264.106	HMDB0000027	L-erythro-tetrahydrobiopterin	C00272	C9H15N5O3	241.117	M+Na	+	264.107	1
130.087	HMDB0000070	Pipecolic acid	C00408	C6H11NO2	129.079	M+H	+	130.086	2
269.09	HMDB0000195	Inosine	C00294	C10H12N4O5	268.081	M+H	+	269.088	7
245.079	HMDB0000296	Uridine	C00299	C9H12N2O6	244.07	M+H	+	245.077	9
413.267	HMDB0000328	12-Ketodeoxycholic acid	n/a	C24H38O4	390.277	M+Na	+	413.266	2
391.285	HMDB0000328	12-Ketodeoxycholic acid	n/a	C24H38O4	390.277	M+H	+	391.284	2
268.154	HMDB0000378	2-Methylbutyroylcarnitine	n/a	C12H23NO4	245.163	M+Na	+	268.152	7
165.089	HMDB0000392	2-Octenoic acid	n/a	C8H14O2	142.099	M+Na	+	165.089	1
147.066	HMDB0000422	2-Methylglutaric acid	n/a	C6H10O4	146.058	M+H	+	147.065	3
159.102	HMDB0000451	cis-4-Hydroxycyclohexylacetic acid	n/a	C8H14O3	158.094	M+H	+	159.102	2
413.267	HMDB0000460	7-Hydroxy-3-oxocholanoic acid	n/a	C24H38O4	390.277	M+Na	+	413.266	2
391.285	HMDB0000460	7-Hydroxy-3-oxocholanoic acid	n/a	C24H38O4	390.277	M+H	+	391.284	2
413.267	HMDB0000467	Nutriacholic acid	n/a	C24H38O4	390.277	M+Na	+	413.266	2
391.285	HMDB0000467	Nutriacholic acid	n/a	C24H38O4	390.277	M+H	+	391.284	2
269.09	HMDB0000481	Allopurinol riboside	n/a	C10H12N4O5	268.081	M+H	+	269.088	7
413.267	HMDB0000503	7alpha-hydroxy-3-oxo-5beta-cholan-24-oic acid	n/a	C24H38O4	390.277	M+Na	+	413.266	2
391.285	HMDB0000503	7alpha-hydroxy-3-oxo-5beta-cholan-24-oic acid	n/a	C24H38O4	390.277	M+H	+	391.284	2
153.055	HMDB0000669	ortho-Hydroxyphenylacetic acid	C05852	C8H8O3	152.047	M+H	+	153.055	2
309.204	HMDB0000672	Hexadecanedioic acid	C19615	C16H30O4	286.214	M+Na	+	309.204	2
268.154	HMDB0000688	Isovalerylcarnitine	n/a	C12H23NO4	245.163	M+Na	+	268.152	7
153.055	HMDB0000703	Mandelic acid	C01984	C8H8O3	152.047	M+H	+	153.055	2
130.087	HMDB0000716	L-Pipecolic acid	C00408	C6H11NO2	129.079	M+H	+	130.086	2
210.051	HMDB0000734	Indoleacrylic acid	n/a	C11H9NO2	187.063	M+Na	+	210.053	9
147.066	HMDB0000752	Methylglutaric acid	n/a	C6H10O4	146.058	M+H	+	147.065	3
245.079	HMDB0000767	Pseudouridine	C02067	C9H12N2O6	244.07	M+H	+	245.077	9
264.106	HMDB0000787	L-erythro-tetrahydrobiopterin	C00272	C9H15N5O3	241.117	M+Na	+	264.107	1
147.066	HMDB0000858	Monomethyl glutaric acid	n/a	C6H10O4	146.058	M+H	+	147.065	3
159.102	HMDB0000909	trans-4-Hydroxycyclohexylacetic acid	n/a	C8H14O3	158.094	M+H	+	159.102	2
280.093	HMDB0000982	5-Methylcytidine	n/a	C10H15N3O5	257.101	M+Na	+	280.09	8
166.087	HMDB0001007	3-Pyridinebutanoic acid	n/a	C9H11NO2	165.079	M+H	+	166.086	4
110.058	HMDB0001080	4-Aminobutyraldehyde	C02903	C4H9NO	87.0684	M+Na	+	110.058	6
153.055	HMDB0001101	p-Anisic acid	C02519	C8H8O3	152.047	M+H	+	153.055	2
505.173	HMDB0001262	Maltotriose	C01835	C18H32O16	504.169	M+H	+	505.176	7
118.086	HMDB0001382	Vaporole	C07457	C5H11NO2	117.079	M+H	+	118.086	1
469.051	HMDB0001564	CDP-ethanolamine	C00570	C11H20N4O11P2	446.06	M+Na	+	469.05	4
165.089	HMDB0001568	trans-2-Octenoic acid	n/a	C8H14O2	142.099	M+Na	+	165.089	1
231.104	HMDB0001923	Naproxen	C01517	C14H14O3	230.094	M+H	+	231.102	9
145.086	HMDB0001988	4-Hydroxycyclohexylcarboxylic acid	n/a	C7H12O3	144.079	M+H	+	145.086	2
271.115	HMDB0002053	Histidylproline diketopiperazine	n/a	C12H16N4O2	248.127	M+Na	+	271.117	6
245.079	HMDB0002056	Monoisobutyl phthalic acid	n/a	C12H14O4	222.089	M+Na	+	245.078	2
147.066	HMDB0002074	2,2-Dimethylsuccinic acid	n/a	C6H10O4	146.058	M+H	+	147.065	3
118.086	HMDB0002141	N-Methyl-a-aminoisobutyric acid	n/a	C5H11NO2	117.079	M+H	+	118.086	1
147.066	HMDB0002173	Solerol	n/a	C6H10O4	146.058	M+H	+	147.065	3
245.175	HMDB0002327	1,11-Undecanedicarboxylic acid	n/a	C13H24O4	244.167	M+H	+	245.175	2
153.055	HMDB0002390	3-Cresotinic acid	C14088	C8H8O3	152.047	M+H	+	153.055	2
239.089	HMDB0002511	3,4,5-Trimethoxycinnamic acid	n/a	C12H14O5	238.084	M+H	+	239.091	9
269.09	HMDB0003040	Arabinosylhypoxanthine	n/a	C10H12N4O5	268.081	M+H	+	269.088	7
505.173	HMDB0003213	Raffinose	C00492	C18H32O16	504.169	M+H	+	505.176	7
118.086	HMDB0003355	5-Aminopentanoic acid	C00431	C5H11NO2	117.079	M+H	+	118.086	1
116.071	HMDB0003411	D-Proline	C00763	C5H9NO2	115.063	M+H	+	116.071	4
505.173	HMDB0003539	Levan	C01355	C18H32O16	504.169	M+H	+	505.176	7
153.055	HMDB0003791	3,4-Dihydroxyphenylacetaldehyde	C04043	C8H8O3	152.047	M+H	+	153.055	2
245.079	HMDB0004215	3,3',4'5-Tetrahydroxystilbene	C05901	C14H12O4	244.074	M+H	+	245.081	8
130.087	HMDB0004226	N4-Acetylaminobutanal	C05936	C6H11NO2	129.079	M+H	+	130.086	2
153.055	HMDB0004815	4-Hydroxy-3-methylbenzoic acid	n/a	C8H8O3	152.047	M+H	+	153.055	2
166.087	HMDB0004992	Benzocaine	C07527	C9H11NO2	165.079	M+H	+	166.086	4
130.087	HMDB0005960	D-Pipecolic acid	n/a	C6H11NO2	129.079	M+H	+	130.086	2
166.087	HMDB0006044	Norsalsolinol	n/a	C9H11NO2	165.079	M+H	+	166.086	4
324.217	HMDB0006320	2,6 Dimethylheptanoyl carnitine	n/a	C16H31NO4	301.225	M+Na	+	324.215	9
271.022	HMDB0006343	Selenocystathionine	C05699	C7H14N2O4Se	270.012	M+H	+	271.019	9
505.173	HMDB0006599	3-Galactosyllactose	n/a	C18H32O16	504.169	M+H	+	505.176	7
505.173	HMDB0006857	Dextrin	C00721	C18H32O16	504.169	M+H	+	505.176	7
147.066	HMDB0006900	(S)-2-Aceto-2-hydroxybutanoic acid	C06006	C6H10O4	146.058	M+H	+	147.065	3
159.102	HMDB0010721	3-Oxooctanoic acid	n/a	C8H14O3	158.094	M+H	+	159.102	2
227.079	HMDB0011105	5-Acetylamino-6-formylamino-3-methyluracil	C16365	C8H10N4O4	226.07	M+H	+	227.077	9
239.089	HMDB0011721	Trans-2, 3, 4-Trimethoxycinnamate	n/a	C12H14O5	238.084	M+H	+	239.091	9
505.173	HMDB0011729	1-Kestose	C03661	C18H32O16	504.169	M+H	+	505.176	7
505.173	HMDB0011730	Melezitose	C08243	C18H32O16	504.169	M+H	+	505.176	7
185.024	HMDB0012134	1,2-Dihydroxy-3-keto-5-methylthiopentene	C15606	C6H10O3S	162.035	M+Na	+	185.024	3
153.055	HMDB0012308	Vanillin	C00755	C8H8O3	152.047	M+H	+	153.055	2
492.198	HMDB0012634	20-COOH-leukotriene E4	n/a	C23H35NO7S	469.213	M+Na	+	492.203	10
413.267	HMDB0012866	9'-Carboxy-alpha-chromanol	n/a	C24H38O4	390.277	M+Na	+	413.266	2
391.285	HMDB0012866	9'-Carboxy-alpha-chromanol	n/a	C24H38O4	390.277	M+H	+	391.284	2
116.071	HMDB0012880	Acetamidopropanal	C18170	C5H9NO2	115.063	M+H	+	116.071	4
359.241	HMDB0012983	Kinetensin 1-3	n/a	C15H30N6O4	358.233	M+H	+	359.24	2
268.154	HMDB0013128	Valerylcarnitine	n/a	C12H24NO4	246.17	M+Na	+	268.152	7
243.078	HMDB0013139	1-Hydroxypyrene	C14519	C16H12O	220.089	M+Na	+	243.078	1
159.102	HMDB0013211	Alpha-Ketooctanoic acid	n/a	C8H14O3	158.094	M+H	+	159.102	2
132.077	HMDB0013222	Beta-Guanidinopropionic acid	C03065	C4H9N3O2	131.069	M+H	+	132.077	4
245.079	HMDB0013247	Monobutylphthalate	n/a	C12H14O4	222.089	M+Na	+	245.078	2
324.217	HMDB0013288	Nonanoylcarnitine	n/a	C16H31NO4	301.225	M+Na	+	324.215	9
227.079	HMDB0013609	D-Tryptophan	C00525	C11H12N2O2	204.09	M+Na	+	227.079	2
269.09	HMDB0013713	N-acetyltryptophan	n/a	C13H14N2O3	246.1	M+Na	+	269.09	1
118.086	HMDB0013716	Norvaline	C01799	C5H11NO2	117.079	M+H	+	118.086	1
221.154	HMDB0013817	2,6-Di-tert-butylbenzoquinone	n/a	C14H20O2	220.146	M+H	+	221.154	0
227.079	HMDB0013840	3-Hydroxymethylantipyrine	n/a	C11H12N2O2	204.09	M+Na	+	227.079	2
269.09	HMDB0013896	3'-HPPH	n/a	C15H12N2O3	268.085	M+H	+	269.092	8
165.089	HMDB0013897	4-ene-Valproic acid	C16648	C8H14O2	142.099	M+Na	+	165.089	1
165.089	HMDB0013902	2-ene-Valproic acid	C16653	C8H14O2	142.099	M+Na	+	165.089	1
165.089	HMDB0013903	(3Z)-2-Propylpent-3-enoic acid	C16654	C8H14O2	142.099	M+Na	+	165.089	1
165.089	HMDB0013904	(3E)-2-Propylpent-3-enoic acid	n/a	C8H14O2	142.099	M+Na	+	165.089	1
435.221	HMDB0014326	Flunisolide	C07005	C24H31FO6	434.21	M+H	+	435.218	7
457.203	HMDB0014326	Flunisolide	C07005	C24H31FO6	434.21	M+Na	+	457.2	7
383.176	HMDB0014361	Eletriptan	n/a	C22H26N2O2S	382.171	M+H	+	383.179	7
308.053	HMDB0014387	Cladribine	n/a	C10H12ClN5O3	285.063	M+Na	+	308.052	4
275.082	HMDB0014397	Phenytoin	C07443	C15H12N2O2	252.09	M+Na	+	275.079	10
335.158	HMDB0014536	Ethopropazine	n/a	C19H24N2S	312.166	M+Na	+	335.155	9
295.195	HMDB0014607	Sodium Tetradecyl Sulfate	n/a	C14H30O4S	294.186	M+H	+	295.194	4
280.093	HMDB0014643	Tolmetin	C07149	C15H15NO3	257.105	M+Na	+	280.094	6
219.111	HMDB0014673	Mephenytoin	n/a	C12H14N2O2	218.106	M+H	+	219.113	8
243.078	HMDB0014774	Clofibrate	C06916	C12H15ClO3	242.071	M+H	+	243.078	2
415.212	HMDB0014838	Eplerenone	C12512	C24H30O6	414.204	M+H	+	415.212	2
457.203	HMDB0014843	Delavirdine	C06941	C22H28N6O3S	456.194	M+H	+	457.202	2
479.185	HMDB0014843	Delavirdine	C06941	C22H28N6O3S	456.194	M+Na	+	479.184	3
227.079	HMDB0014892	Ethotoin	C07839	C11H12N2O2	204.09	M+Na	+	227.079	2
275.082	HMDB0014914	Oxcarbazepine	C07492	C15H12N2O2	252.09	M+Na	+	275.079	10
219.111	HMDB0014932	Primidone	C07371	C12H14N2O2	218.106	M+H	+	219.113	8
307.14	HMDB0014947	Tropicamide	n/a	C17H20N2O2	284.152	M+Na	+	307.142	4
269.09	HMDB0014987	Methylphenobarbital	C07829	C13H14N2O3	246.1	M+Na	+	269.09	1
495.216	HMDB0015181	Fluocinonide	C07007	C26H32F2O7	494.212	M+H	+	495.219	7
130.087	HMDB0015212	Vigabatrin	C07500	C6H11NO2	129.079	M+H	+	130.086	2
302.145	HMDB0015228	Oxamniquine	C07341	C14H21N3O3	279.158	M+Na	+	302.148	9
326.093	HMDB0015336	Flumazenil	C07825	C15H14FN3O3	303.102	M+Na	+	326.091	5
118.086	HMDB0015550	Amyl Nitrite	C07457	C5H11NO2	117.079	M+H	+	118.086	1
243.078	HMDB0028693	Alanylmethionine	n/a	C8H16N2O3S	220.088	M+Na	+	243.077	1
243.078	HMDB0028788	Cysteinyl-Valine	n/a	C8H16N2O3S	220.088	M+Na	+	243.077	1
163.072	HMDB0028850	Glycyl-Serine	n/a	C5H10N2O4	162.064	M+H	+	163.071	7
243.078	HMDB0028966	Methionyl-Alanine	n/a	C8H16N2O3S	220.088	M+Na	+	243.077	1
163.072	HMDB0029039	Serylglycine	n/a	C5H10N2O4	162.064	M+H	+	163.071	7
243.078	HMDB0029124	valinyl-cysteine	n/a	C8H16N2O3S	220.088	M+Na	+	243.077	1
267.027	HMDB0029218	Urolithin C	n/a	C13H8O5	244.037	M+Na	+	267.026	1
245.079	HMDB0029226	5'-(3'-Methoxy-4'-hydroxyphenyl)-gamma-valerolactone	n/a	C12H14O4	222.089	M+Na	+	245.078	2
213.147	HMDB0029388	Cucurbic acid	n/a	C12H20O3	212.141	M+H	+	213.149	7
324.217	HMDB0029391	(-)-JA-L-Ile	C18699	C18H29NO4	323.21	M+H	+	324.217	2
130.087	HMDB0029435	L-trans-4-Methyl-2-pyrrolidinecarboxylic acid	n/a	C6H11NO2	129.079	M+H	+	130.086	2
130.087	HMDB0029444	2-Pyrrolidineacetic acid	n/a	C6H11NO2	129.079	M+H	+	130.086	2
267.027	HMDB0029463	Gentisein	C10065	C13H8O5	244.037	M+Na	+	267.026	1
245.079	HMDB0029470	Isodillapiole	n/a	C12H14O4	222.089	M+Na	+	245.078	2
189.091	HMDB0029495	Trigoforin	n/a	C12H12O2	188.084	M+H	+	189.091	2
268.154	HMDB0029560	Hesperaline	n/a	C14H22NO4	268.155	M+H	+	268.155	4
268.155	HMDB0029560	Hesperaline	n/a	C14H22NO4	268.155	M+H	+	268.155	0
179.091	HMDB0029569	Dibutyl disulfide	n/a	C8H18S2	178.085	M+H	+	179.092	9
153.055	HMDB0029657	2,4'-Dihydroxyacetophenone	C13635	C8H8O3	152.047	M+H	+	153.055	2
153.055	HMDB0029658	2',3'-Dihydroxyacetophenone	n/a	C8H8O3	152.047	M+H	+	153.055	2
153.055	HMDB0029659	2',4'-Dihydroxyacetophenone	C03663	C8H8O3	152.047	M+H	+	153.055	2
153.055	HMDB0029660	2',6'-Dihydroxyacetophenone	n/a	C8H8O3	152.047	M+H	+	153.055	2
153.055	HMDB0029661	3',4'-Dihydroxyacetophenone	C10675	C8H8O3	152.047	M+H	+	153.055	2
153.055	HMDB0029662	3',5'-Dihydroxyacetophenone	n/a	C8H8O3	152.047	M+H	+	153.055	2
225.148	HMDB0029670	Epoxyeremopetasinorol	n/a	C13H20O3	224.141	M+H	+	225.149	1
132.077	HMDB0029722	1,2,5-Trimethyl-1H-pyrrole	n/a	C7H11N	109.089	M+Na	+	132.078	8
219.111	HMDB0029741	2-Isopropyl-3,5-dimethoxy-6-methylpyrazine	n/a	C10H16N2O2	196.121	M+Na	+	219.11	3
165.089	HMDB0029761	Ethyl (Â±)-2-methyl-4-pentenoate	n/a	C8H14O2	142.099	M+Na	+	165.089	1
309.204	HMDB0029852	Methylgingerol	n/a	C18H28O4	308.199	M+H	+	309.206	6
505.173	HMDB0029910	Gentiotriose	n/a	C18H32O16	504.169	M+H	+	505.176	7
505.173	HMDB0029921	Neokestose	n/a	C18H32O16	504.169	M+H	+	505.176	7
505.173	HMDB0029922	Galactotriose	C07283	C18H32O16	504.169	M+H	+	505.176	7
505.173	HMDB0029929	6-O-Glucosylmaltose	n/a	C18H32O16	504.169	M+H	+	505.176	7
505.173	HMDB0029930	beta-D-Fructofuranosyl alpha-D-glucopyranosyl-(1->4)-D-glucopyranoside	n/a	C18H32O16	504.169	M+H	+	505.176	7
505.173	HMDB0029937	Panose	C00713	C18H32O16	504.169	M+H	+	505.176	7
413.267	HMDB0030057	Boviquinone 4	n/a	C26H36O4	412.261	M+H	+	413.269	4
507.189	HMDB0030084	Diosbulbinoside D	n/a	C25H30O11	506.179	M+H	+	507.186	5
269.09	HMDB0030269	Nigellicine	n/a	C13H14N2O3	246.1	M+Na	+	269.09	1
159.102	HMDB0030303	6-Ethyl-1-methyl-2,7,8-trioxabicyclo[3.2.1]octane	n/a	C8H14O3	158.094	M+H	+	159.102	2
227.079	HMDB0030396	(Â±)-Tryptophan	C00806	C11H12N2O2	204.09	M+Na	+	227.079	2
415.212	HMDB0030404	Armillaripin	n/a	C24H30O6	414.204	M+H	+	415.212	2
116.071	HMDB0030409	4-Amino-2-methylenebutanoic acid	n/a	C5H9NO2	115.063	M+H	+	116.071	4
433.188	HMDB0030503	(2S,4S,6S)-2-[2-(4-Hydroxy-3-meyhoxyphenyl)ethyl]tetrahydro-6-(4,5-dihydroxy-3-methoxyphenyl)-2H-pyran-4-yl 4-acetate	n/a	C23H28O8	432.178	M+H	+	433.186	5
245.079	HMDB0030595	Suberenone	n/a	C14H12O4	244.074	M+H	+	245.081	8
263.103	HMDB0030672	Obtustyrene	n/a	C16H16O2	240.115	M+Na	+	263.104	4
263.103	HMDB0030722	(E)-3,5-Dimethoxystilbene	n/a	C16H16O2	240.115	M+Na	+	263.104	4
245.079	HMDB0030725	Dillapiol	C10449	C12H14O4	222.089	M+Na	+	245.078	2
203.107	HMDB0030816	6-Acetyl-2,2-dimethyl-2H-1-benzopyran	n/a	C13H14O2	202.099	M+H	+	203.107	2
263.103	HMDB0030881	1-Acetoxy-4,6-tetradecadiene-8,10,12-triyne	n/a	C16H16O2	240.115	M+Na	+	263.104	4
245.079	HMDB0030946	(2E,11Z)-Wyerone acid	n/a	C14H12O4	244.074	M+H	+	245.081	8
145.086	HMDB0031176	Tetrahydrofurfuryl acetate	n/a	C7H12O3	144.079	M+H	+	145.086	2
159.102	HMDB0031177	Tetrahydrofurfuryl propionate	n/a	C8H14O3	158.094	M+H	+	159.102	2
110.058	HMDB0031215	N-Ethylacetamide	n/a	C4H9NO	87.0684	M+Na	+	110.058	6
165.089	HMDB0031293	2,3-Octanedione	n/a	C8H14O2	142.099	M+Na	+	165.089	1
129.055	HMDB0031303	Osmundalactone	n/a	C6H8O3	128.047	M+H	+	129.055	4
129.055	HMDB0031306	3-Hydroxy-4,5-dimethyl-2(5H)-furanone	n/a	C6H8O3	128.047	M+H	+	129.055	4
159.102	HMDB0031307	Ethyl 3-oxohexanoate	C02975	C8H14O3	158.094	M+H	+	159.102	2
165.089	HMDB0031343	Methyl cyclohexanecarboxylate	n/a	C8H14O2	142.099	M+Na	+	165.089	1
165.089	HMDB0031352	Cyclohexyl acetate	C12297	C8H14O2	142.099	M+Na	+	165.089	1
263.103	HMDB0031360	L-cis-Cyclo(aspartylphenylalanyl)	n/a	C13H14N2O4	262.095	M+H	+	263.103	2
165.089	HMDB0031403	Cyclohexaneacetic acid	n/a	C8H14O2	142.099	M+Na	+	165.089	1
309.204	HMDB0031471	Diplodiatoxin	n/a	C18H28O4	308.199	M+H	+	309.206	6
195.102	HMDB0031517	(R)-3-Hydroxy-5-phenylpentanoic acid	n/a	C11H14O3	194.094	M+H	+	195.102	2
183.078	HMDB0031567	3-Methyl-4-phenyl-3-buten-2-one	n/a	C11H12O	160.089	M+Na	+	183.078	1
110.058	HMDB0031581	Morpholine	C14452	C4H9NO	87.0684	M+Na	+	110.058	6
153.055	HMDB0031609	Phenoxyacetic acid	C02181	C8H8O3	152.047	M+H	+	153.055	2
175.112	HMDB0031622	6-Phenyl-3-hexen-2-one	n/a	C12H14O	174.104	M+H	+	175.112	0
203.107	HMDB0031663	3-(3-Methylbutylidene)-1(3H)-isobenzofuranone	n/a	C13H14O2	202.099	M+H	+	203.107	2
245.079	HMDB0031668	Dihydrodeoxy-8-epiaustdiol	n/a	C12H14O4	222.089	M+Na	+	245.078	2
239.089	HMDB0031771	1-(2,4,5-Trimethoxyphenyl)-1,2-propanedione	n/a	C12H14O5	238.084	M+H	+	239.091	9
326.093	HMDB0031787	Fenamiphos	C18659	C13H22NO3PS	303.106	M+Na	+	326.095	6
129.055	HMDB0031847	2-Ethyl-3,4-dihydroxyfuran	n/a	C6H8O3	128.047	M+H	+	129.055	4
271.115	HMDB0031876	Prenyl glucoside	C09808	C11H20O6	248.126	M+Na	+	271.115	1
195.102	HMDB0031984	2,5-Dimethoxy-4-(2-propenyl)phenol	n/a	C11H14O3	194.094	M+H	+	195.102	2
189.091	HMDB0032028	(E)-3-(2-Methylpropylidene)-1(3H)-isobenzofuranone	n/a	C12H12O2	188.084	M+H	+	189.091	2
189.091	HMDB0032061	3-Butylidene-1(3H)-isobenzofuranone	C16924	C12H12O2	188.084	M+H	+	189.091	2
165.089	HMDB0032164	Allyl valerate	n/a	C8H14O2	142.099	M+Na	+	165.089	1
165.089	HMDB0032207	cis-5-Octenoic acid	n/a	C8H14O2	142.099	M+Na	+	165.089	1
165.089	HMDB0032266	Ethyl (E)-3-hexenoate	n/a	C8H14O2	142.099	M+Na	+	165.089	1
165.089	HMDB0032267	Ethyl 5-hexenoate	n/a	C8H14O2	142.099	M+Na	+	165.089	1
165.089	HMDB0032268	Ethyl 2E-hexenoate	n/a	C8H14O2	142.099	M+Na	+	165.089	1
165.089	HMDB0032278	Ethyl trans-2-methyl-2-pentenoate	n/a	C8H14O2	142.099	M+Na	+	165.089	1
163.072	HMDB0032311	2,4-Hexadienyl acetate	n/a	C8H12O2	140.084	M+Na	+	163.073	3
153.055	HMDB0032399	Methyl furfuracrylate	n/a	C8H8O3	152.047	M+H	+	153.055	2
225.148	HMDB0032443	3-Hydroxynonyl acetate	n/a	C11H22O3	202.157	M+Na	+	225.146	9
165.089	HMDB0032533	trans-3-Hexenyl acetate	n/a	C8H14O2	142.099	M+Na	+	165.089	1
153.055	HMDB0032572	Methylparaben	n/a	C8H8O3	152.047	M+H	+	153.055	2
195.102	HMDB0032575	Butylparaben	n/a	C11H14O3	194.094	M+H	+	195.102	2
221.118	HMDB0032589	1-(5-Acetyl-2-hydroxyphenyl)-3-methyl-1-butanone	n/a	C13H16O3	220.11	M+H	+	221.117	2
195.102	HMDB0032590	Zingerone	C17497	C11H14O3	194.094	M+H	+	195.102	2
153.055	HMDB0032594	2-(Hydroxymethyl)benzoic acid	C10804	C8H8O3	152.047	M+H	+	153.055	2
153.055	HMDB0032604	2-Methoxybenzoic acid	n/a	C8H8O3	152.047	M+H	+	153.055	2
153.055	HMDB0032606	3-Methoxybenzoic acid	n/a	C8H8O3	152.047	M+H	+	153.055	2
153.055	HMDB0032629	2',5'-Dihydroxyacetophenone	n/a	C8H8O3	152.047	M+H	+	153.055	2
285.038	HMDB0032644	Maclurin	C09951	C13H10O6	262.048	M+Na	+	285.037	4
309.204	HMDB0032664	Corchorifatty acid A	n/a	C18H28O4	308.199	M+H	+	309.206	6
225.148	HMDB0032679	Annuionone A	n/a	C13H20O3	224.141	M+H	+	225.149	1
225.148	HMDB0032689	Annuionone C	n/a	C13H20O3	224.141	M+H	+	225.149	1
285.038	HMDB0032876	Rhein	C10401	C15H8O6	284.032	M+H	+	285.039	4
515.191	HMDB0032906	Isolariciresinol 9'-O-alpha-L-arabinofuranoside	n/a	C25H32O10	492.2	M+Na	+	515.189	5
493.209	HMDB0032906	Isolariciresinol 9'-O-alpha-L-arabinofuranoside	n/a	C25H32O10	492.2	M+H	+	493.207	5
523.218	HMDB0032907	Isolariciresinol 9-O-beta-D-glucoside	n/a	C26H34O11	522.21	M+H	+	523.217	2
153.055	HMDB0032919	Ethyl 2-furanyl diketone	n/a	C8H8O3	152.047	M+H	+	153.055	2
158.003	HMDB0032930	Benzothiazole	n/a	C7H5NS	135.014	M+Na	+	158.003	3
208.04	HMDB0032986	5-(2-Hydroxyethyl)-4-methylthiazole acetate	n/a	C8H11NO2S	185.051	M+Na	+	208.04	2
153.055	HMDB0033003	1-(5-Methyl-2-furanyl)-1,2-propanedione	n/a	C8H8O3	152.047	M+H	+	153.055	2
271.115	HMDB0033064	(E)-2-Methyl-2-buten-1-ol O-beta-D-Glucopyranoside	n/a	C11H20O6	248.126	M+Na	+	271.115	1
231.104	HMDB0033184	Pondaplin	n/a	C14H14O3	230.094	M+H	+	231.102	9
309.204	HMDB0033243	Corchorifatty acid D	n/a	C18H28O4	308.199	M+H	+	309.206	6
210.051	HMDB0033249	6-Chloro-N-(1-methylethyl)-1,3,5-triazine-2,4-diamine	C06559	C6H10ClN5	187.062	M+Na	+	210.052	5
129.055	HMDB0033285	L-erythro-5-(1-Hydroxyethyl)-2(5H)-furanone	n/a	C6H8O3	128.047	M+H	+	129.055	4
166.087	HMDB0033485	Gentiatibetine	n/a	C9H11NO2	165.079	M+H	+	166.086	4
129.055	HMDB0033517	5,6-Dihydro-4-methoxy-2H-pyran-2-one	n/a	C6H8O3	128.047	M+H	+	129.055	4
166.087	HMDB0033589	Ethyl 2-aminobenzoate	n/a	C9H11NO2	165.079	M+H	+	166.086	4
213.147	HMDB0033601	Dihydrojasmonic acid	n/a	C12H20O3	212.141	M+H	+	213.149	7
505.173	HMDB0033673	6-Kestose	n/a	C18H32O16	504.169	M+H	+	505.176	7
245.079	HMDB0033735	Graveolone	n/a	C14H12O4	244.074	M+H	+	245.081	8
505.173	HMDB0033748	Umbelliferose	C08251	C18H32O16	504.169	M+H	+	505.176	7
245.079	HMDB0033776	Apiole	C10429	C12H14O4	222.089	M+Na	+	245.078	2
179.091	HMDB0033789	2-O-Methyl-L-fucose	n/a	C7H14O5	178.084	M+H	+	179.091	4
147.066	HMDB0033837	Dimethyl succinate	n/a	C6H10O4	146.058	M+H	+	147.065	3
110.058	HMDB0033870	Butyramide	n/a	C4H9NO	87.0684	M+Na	+	110.058	6
285.038	HMDB0034042	Glycerol 1,2-di-(9Z-octadecenoate)	n/a	C15H8O6	284.032	M+H	+	285.039	4
245.079	HMDB0034056	5-(3,4-Methylenedioxyphenyl)pentanoic acid	n/a	C12H14O4	222.089	M+Na	+	245.078	2
505.173	HMDB0034072	Gentianose	C08239	C18H32O16	504.169	M+H	+	505.176	7
231.104	HMDB0034130	Osthenol	C18080	C14H14O3	230.094	M+H	+	231.102	9
285.038	HMDB0034138	Repensol	n/a	C15H8O6	284.032	M+H	+	285.039	4
166.087	HMDB0034169	Methyl N-methylanthranilate	n/a	C9H11NO2	165.079	M+H	+	166.086	4
153.055	HMDB0034172	Methyl 2-hydroxybenzoate	C12305	C8H8O3	152.047	M+H	+	153.055	2
195.102	HMDB0034206	Ethyl 4-methylphenoxyacetate	n/a	C11H14O3	194.094	M+H	+	195.102	2
116.071	HMDB0034208	Pterolactam	n/a	C5H9NO2	115.063	M+H	+	116.071	4
231.104	HMDB0034212	(R)-Kawain	C09947	C14H14O3	230.094	M+H	+	231.102	9
257.004	HMDB0034453	4-[2,2'-Bithiophen-5-yl]-3-butyn-1-ol	C04486	C12H10OS2	234.017	M+Na	+	257.007	9
225.148	HMDB0034564	13-Oxo-9,11-tridecadienoic acid	n/a	C13H20O3	224.141	M+H	+	225.149	1
415.212	HMDB0034662	Dihydrofukinolide	n/a	C22H32O6	392.22	M+Na	+	415.209	8
523.218	HMDB0034749	Icariside E5	n/a	C26H34O11	522.21	M+H	+	523.217	2
309.204	HMDB0034781	Dihydrocapsiate	n/a	C18H28O4	308.199	M+H	+	309.206	6
195.102	HMDB0034990	4-Methoxybenzyl propanoate	n/a	C11H14O3	194.094	M+H	+	195.102	2
263.103	HMDB0035009	Phenethyl phenylacetate	n/a	C16H16O2	240.115	M+Na	+	263.104	4
213.147	HMDB0035085	Vulgarole	n/a	C12H20O3	212.141	M+H	+	213.149	7
183.078	HMDB0035207	2-Phenyl-4-pentenal	n/a	C11H12O	160.089	M+Na	+	183.078	1
505.173	HMDB0035322	Fagopyritol B2	n/a	C18H32O16	504.169	M+H	+	505.176	7
165.089	HMDB0035422	4-Butyl-gamma-butyrolactone	n/a	C8H14O2	142.099	M+Na	+	165.089	1
433.188	HMDB0035865	Melledonal A	n/a	C23H28O8	432.178	M+H	+	433.186	5
245.175	HMDB0036141	Menthyl ethylene glycol carbonate	n/a	C13H24O4	244.167	M+H	+	245.175	2
163.072	HMDB0036176	3-Ethyl-2-hydroxy-4-methyl-2-cyclopenten-1-one	n/a	C8H12O2	140.084	M+Na	+	163.073	3
185.024	HMDB0036204	1-(Methylsulfanyl)-1-oxopropan-2-yl acetate	n/a	C6H10O3S	162.035	M+Na	+	185.024	3
165.089	HMDB0036212	2-Methylpropyl (2E)-butenoate	n/a	C8H14O2	142.099	M+Na	+	165.089	1
159.102	HMDB0036230	1-Methyl-2-oxopropyl butyrate	n/a	C8H14O3	158.094	M+H	+	159.102	2
165.089	HMDB0036236	2-Methylallyl butyrate	n/a	C8H14O2	142.099	M+Na	+	165.089	1
221.154	HMDB0036389	3-Phenylpropyl isovalerate	n/a	C14H20O2	220.146	M+H	+	221.154	0
159.102	HMDB0036395	2-Methylpropyl 3-oxobutanoate	n/a	C8H14O3	158.094	M+H	+	159.102	2
195.102	HMDB0036432	Isobutyl salicylate	n/a	C11H14O3	194.094	M+H	+	195.102	2
225.148	HMDB0036583	Methyl jasmonate	C11512	C13H20O3	224.141	M+H	+	225.149	1
145.086	HMDB0036594	Botryodiplodin	n/a	C7H12O3	144.079	M+H	+	145.086	2
153.055	HMDB0036907	2-Propenyl 2-furancarboxylate	n/a	C8H8O3	152.047	M+H	+	153.055	2
399.055	HMDB0036933	1-Methyl 2-galloylgalactarate	n/a	C14H16O12	376.064	M+Na	+	399.053	5
399.055	HMDB0036934	6-Methyl 2-galloylgalactarate	n/a	C14H16O12	376.064	M+Na	+	399.053	5
415.212	HMDB0037039	4-O-Methylmelleolide	n/a	C24H30O6	414.204	M+H	+	415.212	2
145.086	HMDB0037114	Methyl (R)-3-methyl-2-oxopentanoate	n/a	C7H12O3	144.079	M+H	+	145.086	2
245.079	HMDB0037130	Piperonyl isobutyrate	n/a	C12H14O4	222.089	M+Na	+	245.078	2
163.072	HMDB0037167	3-Ethyl-5-methyl-1,2-cyclopentanedione	n/a	C8H12O2	140.084	M+Na	+	163.073	3
245.175	HMDB0037184	(Â±)-1,4-Nonanediol diacetate	n/a	C13H24O4	244.167	M+H	+	245.175	2
163.072	HMDB0037196	Ethyl 2-methyl-3,4-pentadienoate	n/a	C8H12O2	140.084	M+Na	+	163.073	3
225.148	HMDB0037244	(8alpha,10beta,11beta)-3-Hydroxy-4,15-dinor-1(5)-xanthen-12,8-olide	n/a	C13H20O3	224.141	M+H	+	225.149	1
195.102	HMDB0037271	2,6-Dimethoxy-4-(1-propenyl)phenol	n/a	C11H14O3	194.094	M+H	+	195.102	2
175.112	HMDB0037281	4-Methyl-2-phenyl-2-pentenal	n/a	C12H14O	174.104	M+H	+	175.112	0
213.147	HMDB0037326	Traumatin	C16309	C12H20O3	212.141	M+H	+	213.149	7
221.118	HMDB0037492	Ethyl methyl-p-tolylglycidate	n/a	C13H16O3	220.11	M+H	+	221.117	2
335.158	HMDB0037499	3'-N'-Acetylfusarochromanone	n/a	C17H22N2O5	334.153	M+H	+	335.16	5
221.154	HMDB0037606	13-Nor-6-eremophilene-8,11-dione	n/a	C14H20O2	220.146	M+H	+	221.154	0
165.089	HMDB0037622	Ethyl 2-methyl-3-pentenoate	n/a	C8H14O2	142.099	M+Na	+	165.089	1
165.089	HMDB0037624	Isopropyl tiglate	n/a	C8H14O2	142.099	M+Na	+	165.089	1
163.072	HMDB0037625	Allyl tiglate	n/a	C8H12O2	140.084	M+Na	+	163.073	3
165.089	HMDB0037630	xi-Tetrahydro-3-propyl-2H-pyran-2-one	n/a	C8H14O2	142.099	M+Na	+	165.089	1
245.079	HMDB0037681	Vanillin isobutyrate	n/a	C12H14O4	222.089	M+Na	+	245.078	2
221.154	HMDB0037714	Hexyl phenylacetate	n/a	C14H20O2	220.146	M+H	+	221.154	0
221.154	HMDB0037718	2-Phenylethyl hexanoate	n/a	C14H20O2	220.146	M+H	+	221.154	0
225.148	HMDB0037726	Octyl 2-furoate	n/a	C13H20O3	224.141	M+H	+	225.149	1
225.148	HMDB0037730	Furfuryl octanoate	n/a	C13H20O3	224.141	M+H	+	225.149	1
225.148	HMDB0037736	3-Methylbutyl 2-furanbutanoate	n/a	C13H20O3	224.141	M+H	+	225.149	1
285.038	HMDB0037921	Aureol	n/a	C15H8O6	284.032	M+H	+	285.039	4
165.089	HMDB0038036	2-Propenyl 3-methylbutanoate	C19318	C8H14O2	142.099	M+Na	+	165.089	1
129.055	HMDB0038072	xi-5-Acetyltetrahydro-2(3H)-furanone	n/a	C6H8O3	128.047	M+H	+	129.055	4
391.285	HMDB0038073	Octadecyl fumarate	n/a	C22H40O4	368.293	M+Na	+	391.282	8
275.082	HMDB0038161	Pterosin J	n/a	C14H17ClO2	252.092	M+Na	+	275.081	3
159.102	HMDB0038305	3-Methylbutyl 2-oxopropanoate	n/a	C8H14O3	158.094	M+H	+	159.102	2
165.089	HMDB0038310	xi-Tetrahydro-6-propyl-2H-pyran-2-one	n/a	C8H14O2	142.099	M+Na	+	165.089	1
398.053	HMDB0038421	2-Methylpropyl glucosinolate	n/a	C11H21NO9S2	375.066	M+Na	+	398.055	5
398.053	HMDB0038426	Butyl glucosinolate	n/a	C11H21NO9S2	375.066	M+Na	+	398.055	5
253.011	HMDB0038430	5-(1-Propynyl)-5'-vinyl-2,2'-bithiophene	n/a	C13H10S2	230.022	M+Na	+	253.012	2
139.018	HMDB0038556	xI-Dihydro-2-methyl-3(2H)-thiophenone	n/a	C5H8OS	116.03	M+Na	+	139.019	4
245.079	HMDB0038563	(Z)-3-(2,4,5-Trimethoxyphenyl)-2-propenal	n/a	C12H14O4	222.089	M+Na	+	245.078	2
275.082	HMDB0038571	Methylhalfordinol	n/a	C15H12N2O2	252.09	M+Na	+	275.079	10
416.216	HMDB0038618	Acidissiminol	n/a	C25H31NO3	393.23	M+Na	+	416.22	9
523.218	HMDB0038711	(7'R,8'R)-4,7'-Epoxy-3',5-dimethoxy-4',9,9'-lignanetriol 9'-glucoside	n/a	C26H34O11	522.21	M+H	+	523.217	2
183.078	HMDB0038790	3-Phenyl-4-pentenal	n/a	C11H12O	160.089	M+Na	+	183.078	1
505.173	HMDB0038851	beta-D-Galactopyranosyl-(1->2)-[beta-D-galactopyranosyl-(1->4)]-D-galactose	n/a	C18H32O16	504.169	M+H	+	505.176	7
505.173	HMDB0038852	beta-D-Galactopyranosyl-(1->4)-beta-D-galactopyranosyl-(1->4)-D-galactose	C00420	C18H32O16	504.169	M+H	+	505.176	7
505.173	HMDB0038853	beta-D-Galactopyranosyl-(1->3)-beta-D-galactopyranosyl-(1->6)-D-galactose	n/a	C18H32O16	504.169	M+H	+	505.176	7
523.218	HMDB0038927	Isolariciresinol 9'-O-beta-D-glucoside	n/a	C26H34O11	522.21	M+H	+	523.217	2
221.154	HMDB0038996	(Z)-6-Tetradecene-1,3-diyne-5,8-diol	n/a	C14H20O2	220.146	M+H	+	221.154	0
409.188	HMDB0039084	3-O-Methylniveusin A	n/a	C21H28O8	408.178	M+H	+	409.186	5
231.104	HMDB0039097	Demethylbatatasin IV	C10253	C14H14O3	230.094	M+H	+	231.102	9
175.112	HMDB0039153	(R)-11,12,13-Trinor-1(5),6,9-guaiatrien-8-one	n/a	C12H14O	174.104	M+H	+	175.112	0
280.093	HMDB0039229	Pyro-L-glutaminyl-L-glutamine	n/a	C10H15N3O5	257.101	M+Na	+	280.09	8
415.212	HMDB0039380	Armillarin	n/a	C24H30O6	414.204	M+H	+	415.212	2
245.079	HMDB0039430	9,10-Dihydro-2,3,5,7-Phenanthrenetetrol	n/a	C14H12O4	244.074	M+H	+	245.081	8
221.154	HMDB0039539	13-Tetradecene-1,3-diyne-6,7-diol	n/a	C14H20O2	220.146	M+H	+	221.154	0
163.072	HMDB0039651	3-Propyl-1,2-cyclopentanedione	n/a	C8H12O2	140.084	M+Na	+	163.073	3
163.072	HMDB0039652	2-Hydroxy-3,4,5-trimethyl-2-cyclopenten-1-one	n/a	C8H12O2	140.084	M+Na	+	163.073	3
163.072	HMDB0039673	4-Ethyl-2-hydroxy-3-methyl-2-cyclopenten-1-one	n/a	C8H12O2	140.084	M+Na	+	163.073	3
163.072	HMDB0039680	3,5,5-Trimethyl-1,2-cyclopentanedione	n/a	C8H12O2	140.084	M+Na	+	163.073	3
163.072	HMDB0039681	3-Isopropyl-1,2-cyclopentanedione	n/a	C8H12O2	140.084	M+Na	+	163.073	3
505.173	HMDB0039703	3-beta-Gentiobiosylglucose	n/a	C18H32O16	504.169	M+H	+	505.176	7
505.173	HMDB0039704	alpha-D-Glucopyranosyl-(1->6)-alpha-D-glucopyranosyl-(1->2)-D-glucose	n/a	C18H32O16	504.169	M+H	+	505.176	7
505.173	HMDB0039706	4-O-beta-Laminaribiosyl-D-glucose	n/a	C18H32O16	504.169	M+H	+	505.176	7
505.173	HMDB0039707	alpha-D-Glucopyranosyl-(1->4)-alpha-D-glucopyranosyl-(1->6)-D-glucose	n/a	C18H32O16	504.169	M+H	+	505.176	7
505.173	HMDB0039708	3-beta-Cellobiosylglucose	n/a	C18H32O16	504.169	M+H	+	505.176	7
501.167	HMDB0039777	N-(1-Deoxy-1-fructosyl)isoleucine	n/a	C28H24N2O7	500.158	M+H	+	501.166	2
165.089	HMDB0039793	(E)-4-Octenoic acid	n/a	C8H14O2	142.099	M+Na	+	165.089	1
165.089	HMDB0039872	Methyl 2-heptenoate	n/a	C8H14O2	142.099	M+Na	+	165.089	1
139.018	HMDB0040150	Dihydro-5-methyl-2(3H)-thiophenone	n/a	C5H8OS	116.03	M+Na	+	139.019	4
505.173	HMDB0040181	Fagopyritol A2	n/a	C18H32O16	504.169	M+H	+	505.176	7
165.089	HMDB0040212	2-Hexenyl acetate	n/a	C8H14O2	142.099	M+Na	+	165.089	1
165.089	HMDB0040215	cis-3-Hexenyl acetate	C19757	C8H14O2	142.099	M+Na	+	165.089	1
221.154	HMDB0040217	3,4-Dihydro-2,2,5,7,8-pentamethyl-2H-1-benzopyran-6-ol	n/a	C14H20O2	220.146	M+H	+	221.154	0
221.154	HMDB0040226	2-Methyl-1-phenyl-2-propanyl butyrate	n/a	C14H20O2	220.146	M+H	+	221.154	0
139.018	HMDB0040258	xi-2-Acetylthietane	n/a	C5H8OS	116.03	M+Na	+	139.019	4
371.316	HMDB0040270	Diethylhexyl adipate	C14240	C22H42O4	370.308	M+H	+	371.316	2
179.091	HMDB0040348	1,8-Octanedithiol	n/a	C8H18S2	178.085	M+H	+	179.092	9
221.118	HMDB0040424	Ethyl 2-benzylacetoacetate	n/a	C13H16O3	220.11	M+H	+	221.117	2
145.086	HMDB0040433	Ethyl levulinate	n/a	C7H12O3	144.079	M+H	+	145.086	2
159.102	HMDB0040447	Butyl acetoacetate	n/a	C8H14O3	158.094	M+H	+	159.102	2
293.169	HMDB0040459	Ethylene brassylate	n/a	C15H26O4	270.183	M+Na	+	293.172	10
163.072	HMDB0040463	Ethyl sorbate	n/a	C8H12O2	140.084	M+Na	+	163.073	3
523.218	HMDB0040471	Isolariciresinol 4'-O-beta-D-glucoside	n/a	C26H34O11	522.21	M+H	+	523.217	2
163.072	HMDB0040526	3,4,4-Trimethyl-1,2-cyclopentanedione	n/a	C8H12O2	140.084	M+Na	+	163.073	3
219.111	HMDB0040551	L-alpha-Amino-1H-pyrrole-1-hexanoic acid	n/a	C10H16N2O2	196.121	M+Na	+	219.11	3
139.018	HMDB0040580	Dihydro-2-methyl-3(2H)-furanthione	n/a	C5H8OS	116.03	M+Na	+	139.019	4
129.055	HMDB0040594	(Â±)-Furaneol	n/a	C6H8O3	128.047	M+H	+	129.055	4
195.102	HMDB0040730	Butyl salicylate	n/a	C11H14O3	194.094	M+H	+	195.102	2
129.055	HMDB0040732	2,7-Oxepanedione	n/a	C6H8O3	128.047	M+H	+	129.055	4
421.318	HMDB0040815	Nb-Palmitoyltryptamine	n/a	C26H42N2O	398.33	M+Na	+	421.319	2
175.112	HMDB0040823	(S)-11,12,13-Trinor-7-calamenone	n/a	C12H14O	174.104	M+H	+	175.112	0
309.204	HMDB0040867	5-O-Methylembelin	C10373	C18H28O4	308.199	M+H	+	309.206	6
245.079	HMDB0040876	(R)-Apiumetin	n/a	C14H12O4	244.074	M+H	+	245.081	8
505.173	HMDB0040984	Sophorotriose	n/a	C18H32O16	504.169	M+H	+	505.176	7
245.079	HMDB0041016	Eriobofuran	C08743	C14H12O4	244.074	M+H	+	245.081	8
195.102	HMDB0041194	Methoxyeugenol	n/a	C11H14O3	194.094	M+H	+	195.102	2
189.091	HMDB0041219	Allyl cinnamate	n/a	C12H12O2	188.084	M+H	+	189.091	2
153.055	HMDB0041283	1-(2-Furanyl)-1,3-butanedione	n/a	C8H8O3	152.047	M+H	+	153.055	2
309.204	HMDB0041287	16-Hydroxy-10-oxohexadecanoic acid	n/a	C16H30O4	286.214	M+Na	+	309.204	2
245.079	HMDB0041379	2,3-Dihydro-3-hydroxy-6-methoxy-2,2-dimethyl-4H-1-benzopyran-4-one	n/a	C12H14O4	222.089	M+Na	+	245.078	2
415.212	HMDB0041407	Clausarinol	n/a	C24H30O6	414.204	M+H	+	415.212	2
413.267	HMDB0041454	D8'-Merulinic acid A	n/a	C24H38O4	390.277	M+Na	+	413.266	2
391.285	HMDB0041454	D8'-Merulinic acid A	n/a	C24H38O4	390.277	M+H	+	391.284	2
195.102	HMDB0041505	5-Hydroxy-2-benzyl-1,3-dioxane	n/a	C11H14O3	194.094	M+H	+	195.102	2
195.102	HMDB0041506	2-Benzyl-5-hydroxymethyl-1,3-dioxolane	n/a	C11H14O3	194.094	M+H	+	195.102	2
213.147	HMDB0041572	3-Ethenyl-4-hydroxy-2,5-dimethylhex-5-en-2-yl acetate	n/a	C12H20O3	212.141	M+H	+	213.149	7
159.102	HMDB0041616	Propyl levulinate	n/a	C8H14O3	158.094	M+H	+	159.102	2
371.316	HMDB0041619	Dioctyl hexanedioate	n/a	C22H42O4	370.308	M+H	+	371.316	2
195.102	HMDB0041666	3-Hydroxyphenyl-valeric acid	n/a	C11H14O3	194.094	M+H	+	195.102	2
308.053	HMDB0041817	7-Aminoclonazepam	n/a	C15H12ClN3O	285.067	M+Na	+	308.056	9
280.175	HMDB0041889	Etamiphylline	n/a	C13H21N5O2	279.17	M+H	+	280.177	5
308.053	HMDB0041892	Faropenem	C13310	C12H15NO5S	285.067	M+Na	+	308.056	9
269.09	HMDB0041905	4-Hydroxyphenytoin	n/a	C15H12N2O3	268.085	M+H	+	269.092	8
505.173	HMDB0041948	Nephritogenoside	n/a	C18H32O16	504.169	M+H	+	505.176	7
268.154	HMDB0041993	Pivaloylcarnitine	n/a	C12H23NO4	245.163	M+Na	+	268.152	7
118.086	HMDB0059606	N,N,N-trimethylglycinium	n/a	C5H12NO2	118.087	M+H	+	118.087	3
130.087	HMDB0059649	3-Acetamidobutanal	n/a	C6H11NO2	129.079	M+H	+	130.086	2
264.106	HMDB0059658	L-erythro-tetrahydrobiopterin	C00272	C9H15N5O3	241.117	M+Na	+	264.107	1
225.148	HMDB0059736	2-Hydroxyundecanoate	n/a	C11H22O3	202.157	M+Na	+	225.146	9
309.204	HMDB0059777	2,2,4-Trimethyl-1,3-pentadienol diisobutyrate	n/a	C16H30O4	286.214	M+Na	+	309.204	2
195.102	HMDB0059898	Ethyl 4-ethoxybenzoate	n/a	C11H14O3	194.094	M+H	+	195.102	2
165.089	HMDB0059908	Ethyl-3-hexanoate	n/a	C8H14O2	142.099	M+Na	+	165.089	1
166.087	HMDB0059934	Benzyl glycinate	n/a	C9H11NO2	165.079	M+H	+	166.086	4
159.102	HMDB0059938	5-Butyl-1,4-dioxan-2-one	n/a	C8H14O3	158.094	M+H	+	159.102	2
159.102	HMDB0059939	6-Butyl-1,4-dioxan-2-one	n/a	C8H14O3	158.094	M+H	+	159.102	2
195.102	HMDB0059940	[2-(2-Methylphenyl)-1,3-dioxolan-4-yl]methanol	n/a	C11H14O3	194.094	M+H	+	195.102	2
195.102	HMDB0059941	[2-(3-Methylphenyl)-1,3-dioxolan-4-yl]methanol	n/a	C11H14O3	194.094	M+H	+	195.102	2
195.102	HMDB0059942	[2-(4-Methylphenyl)-1,3-dioxolan-4-yl]methanol	n/a	C11H14O3	194.094	M+H	+	195.102	2
195.102	HMDB0059943	2-(2-Methylphenyl)-1,3-dioxan-5-ol	n/a	C11H14O3	194.094	M+H	+	195.102	2
195.102	HMDB0059944	2-(3-Methylphenyl)-1,3-dioxan-5-ol	n/a	C11H14O3	194.094	M+H	+	195.102	2
195.102	HMDB0059945	2-(4-Methylphenyl)-1,3-dioxan-5-ol	n/a	C11H14O3	194.094	M+H	+	195.102	2
110.058	HMDB0060247	4-Aminobutyraldehyde	C02903	C4H9NO	87.0684	M+Na	+	110.058	6
226.952	HMDB0060363	2,5-Dichloro-4-oxohex-2-enedioate	C12835	C6H4Cl2O5	225.944	M+H	+	226.951	5
153.055	HMDB0060390	4-Hydroxyphenyl acetate	C13636	C8H8O3	152.047	M+H	+	153.055	2
505.173	HMDB0060468	D-Gal alpha 1->6D-Gal alpha 1->6D-Glucose	C05404	C18H32O16	504.169	M+H	+	505.176	7
227.079	HMDB0060533	Nirvanol	C14916	C11H12N2O2	204.09	M+Na	+	227.079	2
269.09	HMDB0060598	4-Hydroxyphenytoin	n/a	C15H12N2O3	268.085	M+H	+	269.092	8
275.082	HMDB0060651	Norcodeine	C16576	C15H12N2O2	252.09	M+Na	+	275.079	10
275.082	HMDB0060653	3-Hydroxycarbamazepine	C16602	C15H12N2O2	252.09	M+Na	+	275.079	10
275.082	HMDB0060658	Carbamazepine-10,11-epoxide	C07496	C15H12N2O2	252.09	M+Na	+	275.079	10
269.09	HMDB0060673	2,3-Dihydroxycarbamazepine	C16603	C15H12N2O3	268.085	M+H	+	269.092	8
163.072	HMDB0060682	2-Propyl-2,4-pentadienoic acid	C16656	C8H12O2	140.084	M+Na	+	163.073	3
159.102	HMDB0060683	2-n-Propyl-4-oxopentanoic acid	C16655	C8H14O3	158.094	M+H	+	159.102	2
159.102	HMDB0060685	3-Oxovalproic acid	C16652	C8H14O3	158.094	M+H	+	159.102	2
142.017	HMDB0060688	Nornitrogen mustard	C16552	C4H9Cl2N	141.011	M+H	+	142.018	9
376.021	HMDB0060696	Adefovir Monophosphate	n/a	C8H13N5O7P2	353.029	M+Na	+	376.018	7
269.09	HMDB0060810	cyclic 6-Hydroxymelatonin	n/a	C13H14N2O3	246.1	M+Na	+	269.09	1
303.077	HMDB0060842	N-Despyridinyl rosiglitazone	n/a	C13H16N2O3S	280.088	M+Na	+	303.077	2
269.09	HMDB0060864	Phenytoin arene-oxide	n/a	C15H12N2O3	268.085	M+H	+	269.092	8
227.079	HMDB0060878	4-Hydroxyantipyrine	n/a	C11H12N2O2	204.09	M+Na	+	227.079	2
227.079	HMDB0060967	S-nirvanol	n/a	C11H12N2O2	204.09	M+Na	+	227.079	2
269.09	HMDB0060972	4-Hydroxyphenytoin	n/a	C15H12N2O3	268.085	M+H	+	269.092	8
275.082	HMDB0060978	Carbamazepine-10,11-epoxide	C07496	C15H12N2O2	252.09	M+Na	+	275.079	10
435.221	HMDB0061126	4,5-Dihydro-drospirenone-3-sulfate	n/a	C24H34O5S	434.213	M+H	+	435.22	2
457.203	HMDB0061126	4,5-Dihydro-drospirenone-3-sulfate	n/a	C24H34O5S	434.213	M+Na	+	457.202	2
507.189	HMDB0061147	Hydroxyclomipramine glucuronide	n/a	C25H31ClN2O7	506.182	M+H	+	507.189	1
185.024	HMDB0061265	Ifosforamide Aziridinium	n/a	C4H11ClN2O2P	185.025	M+H	+	185.025	5
308.053	HMDB0061312	clopidogrel carboxylic acid	n/a	C15H14ClNO2S	307.043	M+H	+	308.051	9
165.089	HMDB0061342	(3Z)-2-Propylpent-3-enoic acid	C16654	C8H14O2	142.099	M+Na	+	165.089	1
275.082	HMDB0061343	2Fe-2S	n/a	C15H12N2O2	252.09	M+Na	+	275.079	10
225.148	HMDB0061654	3-hydroxyundecanoic acid	n/a	C11H22O3	202.157	M+Na	+	225.146	9
221.118	HMDB0061823	3-Hexenyl salicylic acid	n/a	C13H16O3	220.11	M+H	+	221.117	2
147.066	HMDB0061930	4-Ethoxy-4-oxobutanoic acid	n/a	C6H10O4	146.058	M+H	+	147.065	3
309.204	HMDB0061936	Isooctanedioldibutyrate	n/a	C16H30O4	286.214	M+Na	+	309.204	2
221.118	HMDB0061942	cis-3-Hexenyl salicylate	n/a	C13H16O3	220.11	M+H	+	221.117	2
118.086	HMDB0061966	1-nitropentane	n/a	C5H11NO2	117.079	M+H	+	118.086	1
145.086	HMDB0061990	2-hydroxycyclohexanecarboxylic acid	n/a	C7H12O3	144.079	M+H	+	145.086	2
153.055	HMDB0062005	Dihydroxyacetophenone	n/a	C8H8O3	152.047	M+H	+	153.055	2
309.204	HMDB0062018	1-[2-(Isobutyryloxy)-1-methylethyl]-2,2-dimethylpropyl 2-methylpropanoate	n/a	C16H30O4	286.214	M+Na	+	309.204	2
129.055	HMDB0062047	3,4-dimethyloxolane-2,5-dione	n/a	C6H8O3	128.047	M+H	+	129.055	4
195.102	HMDB0062055	4-hydroxy-5-phenylpentanoic acid	n/a	C11H14O3	194.094	M+H	+	195.102	2
165.089	HMDB0062077	6-methylheptan-2,4-dione	n/a	C8H14O2	142.099	M+Na	+	165.089	1
118.086	HMDB0062141	N,N-Dimethyl-L-Alanine	n/a	C5H11NO2	117.079	M+H	+	118.086	1
165.089	HMDB0062166	Vinyl hexanoate	n/a	C8H14O2	142.099	M+Na	+	165.089	1
130.087	HMDB0062225	(2E)-Decenoyl-ACP	C03969	C6H11NO2	129.079	M+H	+	130.086	2
415.212	HMDB0062274	(4Z,7Z,10S,11E)-10-hydroperoxy-12-[(1R,4S,5S,6R)-6-[(2Z)-pent-2-en-1-yl]-2,3-dioxabicyclo[2.2.1]heptan-5-yl]dodeca-4,7,11-trienoic acid	n/a	C22H32O6	392.22	M+Na	+	415.209	8
415.212	HMDB0062282	3-[(1R,4S,5S,6R)-6-[(1E,3S,5Z,8Z,11Z)-3-hydroperoxytetradeca-1,5,8,11-tetraen-1-yl]-2,3-dioxabicyclo[2.2.1]heptan-5-yl]propanoic acid	n/a	C22H32O6	392.22	M+Na	+	415.209	8
415.212	HMDB0062292	14-Hydroperoxy-H4-neuroprostane	n/a	C22H32O6	392.22	M+Na	+	415.209	8
309.204	HMDB0062357	(6E,10R,12Z)-10-hydroxy-3-oxooctadeca-6,8,12-trienoic acid	n/a	C18H28O4	308.199	M+H	+	309.206	6
309.204	HMDB0062359	(6E,10S,12Z)-10-hydroxy-3-oxooctadeca-6,8,12-trienoic acid	n/a	C18H28O4	308.199	M+H	+	309.206	6
166.087	HMDB0062402	4-Hydroxy-1-(3-pyridinyl)-1-butanone	C19565	C9H11NO2	165.079	M+H	+	166.086	4
166.087	HMDB0062407	5-(3-Pyridyl)-2-hydroxytetrahydrofuran	C19578	C9H11NO2	165.079	M+H	+	166.086	4
180.045	HMDB0062441	2-Amino-5-fluorobenzotrifluoride	n/a	C7H5F4N	179.036	M+H	+	180.043	10
180.045	HMDB0062448	2-Amino-5-fluorobenzotrifluoride	n/a	C7H5F4N	179.036	M+H	+	180.043	10
275.082	HMDB0062469	Benzo[a]pyrene	C07535	C20H12	252.094	M+Na	+	275.083	5
271.022	HMDB0062527	L-Selenocystathionine	C05699	C7H14N2O4Se	270.012	M+H	+	271.019	9
153.055	HMDB0062635	(R)-mandelic Acid	C01983	C8H8O3	152.047	M+H	+	153.055	2
328.248	HMDB0062737	(9E)-10-nitrooctadecenoic acid	n/a	C18H33NO4	327.241	M+H	+	328.248	2
328.248	HMDB0062738	(9E)-9-nitrooctadecenoic acid	n/a	C18H33NO4	327.241	M+H	+	328.248	2
413.267	HMDB0062742	12alpha-hydroxy-3-oxo-5beta-cholan-24-oic acid	n/a	C24H38O4	390.277	M+Na	+	413.266	2
391.285	HMDB0062742	12alpha-hydroxy-3-oxo-5beta-cholan-24-oic acid	n/a	C24H38O4	390.277	M+H	+	391.284	2
130.087	HMDB0062767	Pipecolic acid	C00408	C6H11NO2	129.079	M+H	+	130.086	2
159.102	HMDB0062788	isobutyric acid anhydride	n/a	C8H14O3	158.094	M+H	+	159.102	2
413.267	HMDB0062796	7alpha-hydroxy-3-oxo-5beta-cholan-24-oic acid	n/a	C24H38O4	390.277	M+Na	+	413.266	2
391.285	HMDB0062796	7alpha-hydroxy-3-oxo-5beta-cholan-24-oic acid	n/a	C24H38O4	390.277	M+H	+	391.284	2
158.003	HMDB0062799	L-cysteine hydrochloride	n/a	C3H8ClNO2S	156.996	M+H	+	158.004	4
245.079	HMDB0094660	Diethyl phthalic acid	C14175	C12H14O4	222.089	M+Na	+	245.078	2
130.087	HMDB0094696	N-Methyl-L-proline	n/a	C6H11NO2	129.079	M+H	+	130.086	2
130.087	HMDB0094697	piperidine-1-carboxylic acid	n/a	C6H11NO2	129.079	M+H	+	130.086	2
225.148	HMDB0112084	3-(3-methyl-5-pentylfuran-2-yl)propanoic acid	n/a	C13H20O3	224.141	M+H	+	225.149	1
239.089	HMDB0124869	3-(3,4,5-trimethoxyphenyl)prop-2-enoic acid	n/a	C12H14O5	238.084	M+H	+	239.091	9
195.102	HMDB0124918	2-(3-methylbut-2-en-1-yl)benzene-1,3,5-triol	n/a	C11H14O3	194.094	M+H	+	195.102	2
153.055	HMDB0124926	Mandelic acid	n/a	C8H8O3	152.047	M+H	+	153.055	2
347.063	HMDB0125158	6-(2-carboxy-3,5-dihydroxyphenoxy)-3,4,5-trihydroxyoxane-2-carboxylic acid	n/a	C13H14O11	346.054	M+H	+	347.061	7
347.063	HMDB0125159	6-(4-carboxy-3,5-dihydroxyphenoxy)-3,4,5-trihydroxyoxane-2-carboxylic acid	n/a	C13H14O11	346.054	M+H	+	347.061	7
347.063	HMDB0125160	3,4,5-trihydroxy-6-(2,4,6-trihydroxybenzoyloxy)oxane-2-carboxylic acid	n/a	C13H14O11	346.054	M+H	+	347.061	7
153.055	HMDB0125528	5-ethenylbenzene-1,2,3-triol	n/a	C8H8O3	152.047	M+H	+	153.055	2
505.173	HMDB0125552	6-{6-[(E)-2-(2,4-dihydroxyphenyl)ethenyl]-2,4-dihydroxy-3-(3-methylbut-2-en-1-yl)phenoxy}-3,4,5-trihydroxyoxane-2-carboxylic acid	n/a	C25H28O11	504.163	M+H	+	505.17	4
505.173	HMDB0125553	6-{3-[(E)-2-(2,4-dihydroxyphenyl)ethenyl]-2,5-dihydroxy-6-(3-methylbut-2-en-1-yl)phenoxy}-3,4,5-trihydroxyoxane-2-carboxylic acid	n/a	C25H28O11	504.163	M+H	+	505.17	4
505.173	HMDB0125554	3,4,5-trihydroxy-6-{3-hydroxy-4-[(E)-2-[2,3,5-trihydroxy-4-(3-methylbut-2-en-1-yl)phenyl]ethenyl]phenoxy}oxane-2-carboxylic acid	n/a	C25H28O11	504.163	M+H	+	505.17	4
505.173	HMDB0125555	3,4,5-trihydroxy-6-{5-hydroxy-2-[(E)-2-[2,3,5-trihydroxy-4-(3-methylbut-2-en-1-yl)phenyl]ethenyl]phenoxy}oxane-2-carboxylic acid	n/a	C25H28O11	504.163	M+H	+	505.17	4
505.173	HMDB0125556	6-{5-[(E)-2-(2,4-dihydroxyphenyl)ethenyl]-3,4-dihydroxy-2-(3-methylbut-2-en-1-yl)phenoxy}-3,4,5-trihydroxyoxane-2-carboxylic acid	n/a	C25H28O11	504.163	M+H	+	505.17	4
505.173	HMDB0125558	6-{2-[(E)-2-[3,5-dihydroxy-4-(3-methylbut-2-en-1-yl)phenyl]ethenyl]-3,5-dihydroxyphenoxy}-3,4,5-trihydroxyoxane-2-carboxylic acid	n/a	C25H28O11	504.163	M+H	+	505.17	4
505.173	HMDB0125559	3,4,5-trihydroxy-6-[3-hydroxy-2-(3-methylbut-2-en-1-yl)-5-[(E)-2-(2,4,6-trihydroxyphenyl)ethenyl]phenoxy]oxane-2-carboxylic acid	n/a	C25H28O11	504.163	M+H	+	505.17	4
505.173	HMDB0125560	6-{4-[(E)-2-[3,5-dihydroxy-4-(3-methylbut-2-en-1-yl)phenyl]ethenyl]-3,5-dihydroxyphenoxy}-3,4,5-trihydroxyoxane-2-carboxylic acid	n/a	C25H28O11	504.163	M+H	+	505.17	4
505.173	HMDB0125561	6-{5-[(E)-2-[3,5-dihydroxy-4-(3-methylbut-2-en-1-yl)phenyl]ethenyl]-2,4-dihydroxyphenoxy}-3,4,5-trihydroxyoxane-2-carboxylic acid	n/a	C25H28O11	504.163	M+H	+	505.17	4
505.173	HMDB0125562	3,4,5-trihydroxy-6-[3-hydroxy-2-(3-methylbut-2-en-1-yl)-5-[(E)-2-(2,4,5-trihydroxyphenyl)ethenyl]phenoxy]oxane-2-carboxylic acid	n/a	C25H28O11	504.163	M+H	+	505.17	4
505.173	HMDB0125563	6-{4-[(E)-2-[3,5-dihydroxy-4-(3-methylbut-2-en-1-yl)phenyl]ethenyl]-2,5-dihydroxyphenoxy}-3,4,5-trihydroxyoxane-2-carboxylic acid	n/a	C25H28O11	504.163	M+H	+	505.17	4
505.173	HMDB0125564	6-{2-[(E)-2-[3,5-dihydroxy-4-(3-methylbut-2-en-1-yl)phenyl]ethenyl]-4,5-dihydroxyphenoxy}-3,4,5-trihydroxyoxane-2-carboxylic acid	n/a	C25H28O11	504.163	M+H	+	505.17	4
505.173	HMDB0125566	6-{3-[(E)-2-[3,5-dihydroxy-4-(3-methylbut-2-en-1-yl)phenyl]ethenyl]-2,6-dihydroxyphenoxy}-3,4,5-trihydroxyoxane-2-carboxylic acid	n/a	C25H28O11	504.163	M+H	+	505.17	4
505.173	HMDB0125567	3,4,5-trihydroxy-6-[3-hydroxy-2-(3-methylbut-2-en-1-yl)-5-[(E)-2-(2,3,4-trihydroxyphenyl)ethenyl]phenoxy]oxane-2-carboxylic acid	n/a	C25H28O11	504.163	M+H	+	505.17	4
505.173	HMDB0125568	6-{4-[(E)-2-[3,5-dihydroxy-4-(3-methylbut-2-en-1-yl)phenyl]ethenyl]-2,3-dihydroxyphenoxy}-3,4,5-trihydroxyoxane-2-carboxylic acid	n/a	C25H28O11	504.163	M+H	+	505.17	4
505.173	HMDB0125569	6-{6-[(E)-2-[3,5-dihydroxy-4-(3-methylbut-2-en-1-yl)phenyl]ethenyl]-2,3-dihydroxyphenoxy}-3,4,5-trihydroxyoxane-2-carboxylic acid	n/a	C25H28O11	504.163	M+H	+	505.17	4
505.173	HMDB0125571	6-{5-[3-(2,4-dihydroxyphenyl)oxiran-2-yl]-3-hydroxy-2-(3-methylbut-2-en-1-yl)phenoxy}-3,4,5-trihydroxyoxane-2-carboxylic acid	n/a	C25H28O11	504.163	M+H	+	505.17	4
505.173	HMDB0125572	6-(4-{3-[3,5-dihydroxy-4-(3-methylbut-2-en-1-yl)phenyl]oxiran-2-yl}-3-hydroxyphenoxy)-3,4,5-trihydroxyoxane-2-carboxylic acid	n/a	C25H28O11	504.163	M+H	+	505.17	4
505.173	HMDB0125573	6-(2-{3-[3,5-dihydroxy-4-(3-methylbut-2-en-1-yl)phenyl]oxiran-2-yl}-5-hydroxyphenoxy)-3,4,5-trihydroxyoxane-2-carboxylic acid	n/a	C25H28O11	504.163	M+H	+	505.17	4
505.173	HMDB0125576	6-{5-[(E)-2-(2,4-dihydroxyphenyl)ethenyl]-2-[(3,3-dimethyloxiran-2-yl)methyl]-3-hydroxyphenoxy}-3,4,5-trihydroxyoxane-2-carboxylic acid	n/a	C25H28O11	504.163	M+H	+	505.17	4
505.173	HMDB0125577	6-{4-[(E)-2-{4-[(3,3-dimethyloxiran-2-yl)methyl]-3,5-dihydroxyphenyl}ethenyl]-3-hydroxyphenoxy}-3,4,5-trihydroxyoxane-2-carboxylic acid	n/a	C25H28O11	504.163	M+H	+	505.17	4
505.173	HMDB0125578	6-{2-[(E)-2-{4-[(3,3-dimethyloxiran-2-yl)methyl]-3,5-dihydroxyphenyl}ethenyl]-5-hydroxyphenoxy}-3,4,5-trihydroxyoxane-2-carboxylic acid	n/a	C25H28O11	504.163	M+H	+	505.17	4
515.191	HMDB0125859	3,4,5-trihydroxy-6-{4-[3-(5-methoxy-2,2-dimethyl-2H-chromen-6-yl)propanoyl]phenoxy}oxane-2-carboxylic acid	n/a	C27H30O10	514.184	M+H	+	515.191	0
515.191	HMDB0125876	3,4,5-trihydroxy-6-{4-[1-hydroxy-3-(5-methoxy-2,2-dimethyl-2H-chromen-6-yl)prop-2-en-1-yl]phenoxy}oxane-2-carboxylic acid	n/a	C27H30O10	514.184	M+H	+	515.191	0
515.191	HMDB0125913	3,4,5-trihydroxy-6-{[5-methoxy-2,2-dimethyl-6-(3-oxo-3-phenylpropyl)-2H-chromen-7-yl]oxy}oxane-2-carboxylic acid	n/a	C27H30O10	514.184	M+H	+	515.191	0
195.102	HMDB0126161	2-(4-hydroxy-3-methylbut-2-en-1-yl)benzene-1,3-diol	n/a	C11H14O3	194.094	M+H	+	195.102	2
195.102	HMDB0126162	3-(3-methylbut-2-en-1-yl)benzene-1,2,4-triol	n/a	C11H14O3	194.094	M+H	+	195.102	2
195.102	HMDB0126163	2-[(3,3-dimethyloxiran-2-yl)methyl]benzene-1,3-diol	n/a	C11H14O3	194.094	M+H	+	195.102	2
195.102	HMDB0126262	2-[(2E)-4-hydroxy-3-methylbut-2-en-1-yl]benzene-1,3-diol	n/a	C11H14O3	194.094	M+H	+	195.102	2
195.102	HMDB0126462	2-[(1E)-3-hydroxy-3-methylbut-1-en-1-yl]benzene-1,3-diol	n/a	C11H14O3	194.094	M+H	+	195.102	2
195.102	HMDB0126463	3-[(1E)-3-methylbut-1-en-1-yl]benzene-1,2,4-triol	n/a	C11H14O3	194.094	M+H	+	195.102	2
195.102	HMDB0126464	2-[(1E)-3-methylbut-1-en-1-yl]benzene-1,3,5-triol	n/a	C11H14O3	194.094	M+H	+	195.102	2
195.102	HMDB0126465	2-[3-(propan-2-yl)oxiran-2-yl]benzene-1,3-diol	n/a	C11H14O3	194.094	M+H	+	195.102	2
195.102	HMDB0126466	2-[(1E)-4-hydroxy-3-methylbut-1-en-1-yl]benzene-1,3-diol	n/a	C11H14O3	194.094	M+H	+	195.102	2
221.154	HMDB0126515	2-(phenylmethylidene)heptane-1,3-diol	n/a	C14H20O2	220.146	M+H	+	221.154	0
221.154	HMDB0126516	3-[(1Z)-3-hydroxy-2-pentylprop-1-en-1-yl]phenol	n/a	C14H20O2	220.146	M+H	+	221.154	0
221.154	HMDB0126517	4-[(1Z)-3-hydroxy-2-pentylprop-1-en-1-yl]phenol	n/a	C14H20O2	220.146	M+H	+	221.154	0
221.154	HMDB0126518	(2Z)-2-(phenylmethylidene)heptane-1,6-diol	n/a	C14H20O2	220.146	M+H	+	221.154	0
221.154	HMDB0126519	(2-pentyl-3-phenyloxiran-2-yl)methanol	n/a	C14H20O2	220.146	M+H	+	221.154	0
221.154	HMDB0126520	(2Z)-2-(phenylmethylidene)heptane-1,7-diol	n/a	C14H20O2	220.146	M+H	+	221.154	0
347.063	HMDB0126636	6-(4-carboxy-2,6-dihydroxyphenoxy)-3,4,5-trihydroxyoxane-2-carboxylic acid	n/a	C13H14O11	346.054	M+H	+	347.061	7
347.063	HMDB0126637	6-(5-carboxy-2,3-dihydroxyphenoxy)-3,4,5-trihydroxyoxane-2-carboxylic acid	n/a	C13H14O11	346.054	M+H	+	347.061	7
347.063	HMDB0126638	3,4,5-trihydroxy-6-(3,4,5-trihydroxybenzoyloxy)oxane-2-carboxylic acid	n/a	C13H14O11	346.054	M+H	+	347.061	7
245.079	HMDB0127824	5-[(3-hydroxy-4-methoxyphenyl)methyl]oxolan-2-one	n/a	C12H14O4	222.089	M+Na	+	245.078	2
285.038	HMDB0128435	5,13,14-trihydroxy-8,17-dioxatetracyclo[8.7.0.0Â²,â·.0Â¹Â¹,Â¹â¶]heptadeca-1(10),2(7),3,5,11(16),12,14-heptaen-9-one	n/a	C15H8O6	284.032	M+H	+	285.039	4
245.079	HMDB0128503	6-[(E)-2-(4-hydroxyphenyl)ethenyl]benzene-1,2,4-triol	n/a	C14H12O4	244.074	M+H	+	245.081	8
245.079	HMDB0128504	5-[(E)-2-(4-hydroxyphenyl)ethenyl]benzene-1,2,3-triol	n/a	C14H12O4	244.074	M+H	+	245.081	8
245.079	HMDB0128505	4-[(E)-2-(3,5-dihydroxyphenyl)ethenyl]benzene-1,3-diol	C10273	C14H12O4	244.074	M+H	+	245.081	8
245.079	HMDB0128506	5-[3-(4-hydroxyphenyl)oxiran-2-yl]benzene-1,3-diol	n/a	C14H12O4	244.074	M+H	+	245.081	8
239.089	HMDB0128658	3-(6,7-dimethoxy-2H-1,3-benzodioxol-5-yl)propanal	n/a	C12H14O5	238.084	M+H	+	239.091	9
239.089	HMDB0128659	3-(6,7-dimethoxy-2H-1,3-benzodioxol-5-yl)prop-2-en-1-ol	n/a	C12H14O5	238.084	M+H	+	239.091	9
239.089	HMDB0128697	3-(4-hydroxy-2,3,5-trimethoxyphenyl)prop-2-enal	n/a	C12H14O5	238.084	M+H	+	239.091	9
505.173	HMDB0129040	6-{5-[(E)-2-(3,4-dihydroxyphenyl)ethenyl]-3-hydroxy-2-[(1E)-3-hydroxy-3-methylbut-1-en-1-yl]phenoxy}-3,4,5-trihydroxyoxane-2-carboxylic acid	n/a	C25H28O11	504.163	M+H	+	505.17	4
505.173	HMDB0129041	6-{4-[(E)-2-{3,5-dihydroxy-4-[(1E)-3-hydroxy-3-methylbut-1-en-1-yl]phenyl}ethenyl]-2-hydroxyphenoxy}-3,4,5-trihydroxyoxane-2-carboxylic acid	n/a	C25H28O11	504.163	M+H	+	505.17	4
505.173	HMDB0129042	6-{5-[(E)-2-{3,5-dihydroxy-4-[(1E)-3-hydroxy-3-methylbut-1-en-1-yl]phenyl}ethenyl]-2-hydroxyphenoxy}-3,4,5-trihydroxyoxane-2-carboxylic acid	n/a	C25H28O11	504.163	M+H	+	505.17	4
505.173	HMDB0129045	6-{6-[(E)-2-(3,4-dihydroxyphenyl)ethenyl]-2,4-dihydroxy-3-[(1E)-3-methylbut-1-en-1-yl]phenoxy}-3,4,5-trihydroxyoxane-2-carboxylic acid	n/a	C25H28O11	504.163	M+H	+	505.17	4
505.173	HMDB0129046	6-{3-[(E)-2-(3,4-dihydroxyphenyl)ethenyl]-2,5-dihydroxy-6-[(1E)-3-methylbut-1-en-1-yl]phenoxy}-3,4,5-trihydroxyoxane-2-carboxylic acid	n/a	C25H28O11	504.163	M+H	+	505.17	4
505.173	HMDB0129047	3,4,5-trihydroxy-6-{2-hydroxy-4-[(E)-2-{2,3,5-trihydroxy-4-[(1E)-3-methylbut-1-en-1-yl]phenyl}ethenyl]phenoxy}oxane-2-carboxylic acid	n/a	C25H28O11	504.163	M+H	+	505.17	4
505.173	HMDB0129048	3,4,5-trihydroxy-6-{2-hydroxy-5-[(E)-2-{2,3,5-trihydroxy-4-[(1E)-3-methylbut-1-en-1-yl]phenyl}ethenyl]phenoxy}oxane-2-carboxylic acid	n/a	C25H28O11	504.163	M+H	+	505.17	4
505.173	HMDB0129049	6-{5-[(E)-2-(3,4-dihydroxyphenyl)ethenyl]-3,4-dihydroxy-2-[(1E)-3-methylbut-1-en-1-yl]phenoxy}-3,4,5-trihydroxyoxane-2-carboxylic acid	n/a	C25H28O11	504.163	M+H	+	505.17	4
505.173	HMDB0129052	6-{2-[(E)-2-{3,5-dihydroxy-4-[(1E)-3-methylbut-1-en-1-yl]phenyl}ethenyl]-4,5-dihydroxyphenoxy}-3,4,5-trihydroxyoxane-2-carboxylic acid	n/a	C25H28O11	504.163	M+H	+	505.17	4
505.173	HMDB0129053	3,4,5-trihydroxy-6-{3-hydroxy-2-[(1E)-3-methylbut-1-en-1-yl]-5-[(E)-2-(2,4,5-trihydroxyphenyl)ethenyl]phenoxy}oxane-2-carboxylic acid	n/a	C25H28O11	504.163	M+H	+	505.17	4
505.173	HMDB0129054	6-{4-[(E)-2-{3,5-dihydroxy-4-[(1E)-3-methylbut-1-en-1-yl]phenyl}ethenyl]-2,5-dihydroxyphenoxy}-3,4,5-trihydroxyoxane-2-carboxylic acid	n/a	C25H28O11	504.163	M+H	+	505.17	4
505.173	HMDB0129055	6-{5-[(E)-2-{3,5-dihydroxy-4-[(1E)-3-methylbut-1-en-1-yl]phenyl}ethenyl]-2,4-dihydroxyphenoxy}-3,4,5-trihydroxyoxane-2-carboxylic acid	n/a	C25H28O11	504.163	M+H	+	505.17	4
505.173	HMDB0129057	6-{5-[(E)-2-{3,5-dihydroxy-4-[(1E)-3-methylbut-1-en-1-yl]phenyl}ethenyl]-2,3-dihydroxyphenoxy}-3,4,5-trihydroxyoxane-2-carboxylic acid	n/a	C25H28O11	504.163	M+H	+	505.17	4
505.173	HMDB0129058	3,4,5-trihydroxy-6-{3-hydroxy-2-[(1E)-3-methylbut-1-en-1-yl]-5-[(E)-2-(3,4,5-trihydroxyphenyl)ethenyl]phenoxy}oxane-2-carboxylic acid	n/a	C25H28O11	504.163	M+H	+	505.17	4
505.173	HMDB0129059	6-{4-[(E)-2-{3,5-dihydroxy-4-[(1E)-3-methylbut-1-en-1-yl]phenyl}ethenyl]-2,6-dihydroxyphenoxy}-3,4,5-trihydroxyoxane-2-carboxylic acid	n/a	C25H28O11	504.163	M+H	+	505.17	4
505.173	HMDB0129061	6-{6-[(E)-2-{3,5-dihydroxy-4-[(1E)-3-methylbut-1-en-1-yl]phenyl}ethenyl]-2,3-dihydroxyphenoxy}-3,4,5-trihydroxyoxane-2-carboxylic acid	n/a	C25H28O11	504.163	M+H	+	505.17	4
505.173	HMDB0129062	3,4,5-trihydroxy-6-{3-hydroxy-2-[(1E)-3-methylbut-1-en-1-yl]-5-[(E)-2-(2,3,4-trihydroxyphenyl)ethenyl]phenoxy}oxane-2-carboxylic acid	n/a	C25H28O11	504.163	M+H	+	505.17	4
505.173	HMDB0129063	6-{4-[(E)-2-{3,5-dihydroxy-4-[(1E)-3-methylbut-1-en-1-yl]phenyl}ethenyl]-2,3-dihydroxyphenoxy}-3,4,5-trihydroxyoxane-2-carboxylic acid	n/a	C25H28O11	504.163	M+H	+	505.17	4
505.173	HMDB0129064	6-{3-[(E)-2-{3,5-dihydroxy-4-[(1E)-3-methylbut-1-en-1-yl]phenyl}ethenyl]-2,6-dihydroxyphenoxy}-3,4,5-trihydroxyoxane-2-carboxylic acid	n/a	C25H28O11	504.163	M+H	+	505.17	4
505.173	HMDB0129066	6-{5-[3-(3,4-dihydroxyphenyl)oxiran-2-yl]-3-hydroxy-2-[(1E)-3-methylbut-1-en-1-yl]phenoxy}-3,4,5-trihydroxyoxane-2-carboxylic acid	n/a	C25H28O11	504.163	M+H	+	505.17	4
505.173	HMDB0129067	6-[4-(3-{3,5-dihydroxy-4-[(1E)-3-methylbut-1-en-1-yl]phenyl}oxiran-2-yl)-2-hydroxyphenoxy]-3,4,5-trihydroxyoxane-2-carboxylic acid	n/a	C25H28O11	504.163	M+H	+	505.17	4
505.173	HMDB0129068	6-[5-(3-{3,5-dihydroxy-4-[(1E)-3-methylbut-1-en-1-yl]phenyl}oxiran-2-yl)-2-hydroxyphenoxy]-3,4,5-trihydroxyoxane-2-carboxylic acid	n/a	C25H28O11	504.163	M+H	+	505.17	4
505.173	HMDB0129073	6-{5-[(E)-2-(3,4-dihydroxyphenyl)ethenyl]-3-hydroxy-2-[3-(propan-2-yl)oxiran-2-yl]phenoxy}-3,4,5-trihydroxyoxane-2-carboxylic acid	n/a	C25H28O11	504.163	M+H	+	505.17	4
505.173	HMDB0129074	6-{4-[(E)-2-{3,5-dihydroxy-4-[3-(propan-2-yl)oxiran-2-yl]phenyl}ethenyl]-2-hydroxyphenoxy}-3,4,5-trihydroxyoxane-2-carboxylic acid	n/a	C25H28O11	504.163	M+H	+	505.17	4
505.173	HMDB0129075	6-{5-[(E)-2-{3,5-dihydroxy-4-[3-(propan-2-yl)oxiran-2-yl]phenyl}ethenyl]-2-hydroxyphenoxy}-3,4,5-trihydroxyoxane-2-carboxylic acid	n/a	C25H28O11	504.163	M+H	+	505.17	4
505.173	HMDB0129080	6-{5-[(E)-2-(3,4-dihydroxyphenyl)ethenyl]-3-hydroxy-2-[(1E)-4-hydroxy-3-methylbut-1-en-1-yl]phenoxy}-3,4,5-trihydroxyoxane-2-carboxylic acid	n/a	C25H28O11	504.163	M+H	+	505.17	4
505.173	HMDB0129081	6-{4-[(E)-2-{3,5-dihydroxy-4-[(1E)-4-hydroxy-3-methylbut-1-en-1-yl]phenyl}ethenyl]-2-hydroxyphenoxy}-3,4,5-trihydroxyoxane-2-carboxylic acid	n/a	C25H28O11	504.163	M+H	+	505.17	4
505.173	HMDB0129082	6-{5-[(E)-2-{3,5-dihydroxy-4-[(1E)-4-hydroxy-3-methylbut-1-en-1-yl]phenyl}ethenyl]-2-hydroxyphenoxy}-3,4,5-trihydroxyoxane-2-carboxylic acid	n/a	C25H28O11	504.163	M+H	+	505.17	4
505.173	HMDB0129571	3-(3,4-dimethoxyphenyl)-7-methoxy-8-methyl-5-{[3,4,5-trihydroxy-6-(hydroxymethyl)oxan-2-yl]oxy}-4H-chromen-4-one	n/a	C25H28O11	504.163	M+H	+	505.17	4
231.104	HMDB0129921	3,3',5-trihydroxybibenzyl	n/a	C14H14O3	230.094	M+H	+	231.102	9
491.194	HMDB0130297	3,4,5-trihydroxy-6-({2-[6-(2-methylbut-3-en-2-yl)-7-oxo-2H,3H,7H-furo[3,2-g]chromen-2-yl]propan-2-yl}oxy)oxane-2-carboxylic acid	n/a	C25H30O10	490.184	M+H	+	491.191	5
507.189	HMDB0130307	3,4,5-trihydroxy-6-({2-[2-(2-hydroxypropan-2-yl)-7-oxo-2H,3H,7H-furo[3,2-g]chromen-6-yl]-2-methylbut-3-en-1-yl}oxy)oxane-2-carboxylic acid	n/a	C25H30O11	506.179	M+H	+	507.186	5
507.189	HMDB0130308	3,4,5-trihydroxy-6-({2-[6-(1-hydroxy-2-methylbut-3-en-2-yl)-7-oxo-2H,3H,7H-furo[3,2-g]chromen-2-yl]propan-2-yl}oxy)oxane-2-carboxylic acid	n/a	C25H30O11	506.179	M+H	+	507.186	5
507.189	HMDB0130310	3,4,5-trihydroxy-6-{2-hydroxy-2-[6-(2-methylbut-3-en-2-yl)-7-oxo-2H,3H,7H-furo[3,2-g]chromen-2-yl]propoxy}oxane-2-carboxylic acid	n/a	C25H30O11	506.179	M+H	+	507.186	5
507.189	HMDB0130311	3,4,5-trihydroxy-6-({1-hydroxy-2-[6-(2-methylbut-3-en-2-yl)-7-oxo-2H,3H,7H-furo[3,2-g]chromen-2-yl]propan-2-yl}oxy)oxane-2-carboxylic acid	n/a	C25H30O11	506.179	M+H	+	507.186	5
507.189	HMDB0130313	3,4,5-trihydroxy-6-{[2-(2-hydroxypropan-2-yl)-6-(2-methylbut-3-en-2-yl)-7-oxo-2H,3H,7H-furo[3,2-g]chromen-3-yl]oxy}oxane-2-carboxylic acid	n/a	C25H30O11	506.179	M+H	+	507.186	5
507.189	HMDB0130314	3,4,5-trihydroxy-6-({2-[3-hydroxy-6-(2-methylbut-3-en-2-yl)-7-oxo-2H,3H,7H-furo[3,2-g]chromen-2-yl]propan-2-yl}oxy)oxane-2-carboxylic acid	n/a	C25H30O11	506.179	M+H	+	507.186	5
507.189	HMDB0130316	3,4,5-trihydroxy-6-[(2-{6-[2-(oxiran-2-yl)propan-2-yl]-7-oxo-2H,3H,7H-furo[3,2-g]chromen-2-yl}propan-2-yl)oxy]oxane-2-carboxylic acid	n/a	C25H30O11	506.179	M+H	+	507.186	5
347.063	HMDB0130435	6-(3-formyl-2,4,6-trihydroxyphenoxy)-3,4,5-trihydroxyoxane-2-carboxylic acid	n/a	C13H14O11	346.054	M+H	+	347.061	7
347.063	HMDB0130436	6-(2-formyl-3,4,5-trihydroxyphenoxy)-3,4,5-trihydroxyoxane-2-carboxylic acid	n/a	C13H14O11	346.054	M+H	+	347.061	7
347.063	HMDB0130437	6-(2-formyl-3,5,6-trihydroxyphenoxy)-3,4,5-trihydroxyoxane-2-carboxylic acid	n/a	C13H14O11	346.054	M+H	+	347.061	7
347.063	HMDB0130438	6-(4-formyl-2,3,5-trihydroxyphenoxy)-3,4,5-trihydroxyoxane-2-carboxylic acid	n/a	C13H14O11	346.054	M+H	+	347.061	7
347.063	HMDB0130467	6-(6-carboxy-2,3-dihydroxyphenoxy)-3,4,5-trihydroxyoxane-2-carboxylic acid	n/a	C13H14O11	346.054	M+H	+	347.061	7
347.063	HMDB0130468	6-(4-carboxy-2,3-dihydroxyphenoxy)-3,4,5-trihydroxyoxane-2-carboxylic acid	n/a	C13H14O11	346.054	M+H	+	347.061	7
347.063	HMDB0130469	6-(3-carboxy-2,6-dihydroxyphenoxy)-3,4,5-trihydroxyoxane-2-carboxylic acid	n/a	C13H14O11	346.054	M+H	+	347.061	7
347.063	HMDB0130470	3,4,5-trihydroxy-6-(2,3,4-trihydroxybenzoyloxy)oxane-2-carboxylic acid	n/a	C13H14O11	346.054	M+H	+	347.061	7
347.063	HMDB0130478	6-(2-carboxy-4,5-dihydroxyphenoxy)-3,4,5-trihydroxyoxane-2-carboxylic acid	n/a	C13H14O11	346.054	M+H	+	347.061	7
347.063	HMDB0130479	6-(4-carboxy-2,5-dihydroxyphenoxy)-3,4,5-trihydroxyoxane-2-carboxylic acid	n/a	C13H14O11	346.054	M+H	+	347.061	7
347.063	HMDB0130480	6-(5-carboxy-2,4-dihydroxyphenoxy)-3,4,5-trihydroxyoxane-2-carboxylic acid	n/a	C13H14O11	346.054	M+H	+	347.061	7
347.063	HMDB0130481	3,4,5-trihydroxy-6-(2,4,5-trihydroxybenzoyloxy)oxane-2-carboxylic acid	n/a	C13H14O11	346.054	M+H	+	347.061	7
491.194	HMDB0131019	3,4,5-trihydroxy-6-{[8-hydroxy-6-(3-methylbut-2-en-1-yl)-3-(2-methylbut-3-en-2-yl)-2-oxo-2H-chromen-7-yl]oxy}oxane-2-carboxylic acid	n/a	C25H30O10	490.184	M+H	+	491.191	5
491.194	HMDB0131020	3,4,5-trihydroxy-6-{[7-hydroxy-6-(3-methylbut-2-en-1-yl)-3-(2-methylbut-3-en-2-yl)-2-oxo-2H-chromen-8-yl]oxy}oxane-2-carboxylic acid	n/a	C25H30O10	490.184	M+H	+	491.191	5
491.194	HMDB0131032	3,4,5-trihydroxy-6-({6-[(2E)-4-hydroxy-3-methylbut-2-en-1-yl]-3-(2-methylbut-3-en-2-yl)-2-oxo-2H-chromen-7-yl}oxy)oxane-2-carboxylic acid	n/a	C25H30O10	490.184	M+H	+	491.191	5
491.194	HMDB0131034	3,4,5-trihydroxy-6-{[6-(4-hydroxy-3-methylbut-2-en-1-yl)-3-(2-methylbut-3-en-2-yl)-2-oxo-2H-chromen-7-yl]oxy}oxane-2-carboxylic acid	n/a	C25H30O10	490.184	M+H	+	491.191	5
491.194	HMDB0131036	3,4,5-trihydroxy-6-{[6-(3-methylbut-2-en-1-yl)-3-[2-(oxiran-2-yl)propan-2-yl]-2-oxo-2H-chromen-7-yl]oxy}oxane-2-carboxylic acid	n/a	C25H30O10	490.184	M+H	+	491.191	5
491.194	HMDB0131037	6-({6-[(3,3-dimethyloxiran-2-yl)methyl]-3-(2-methylbut-3-en-2-yl)-2-oxo-2H-chromen-7-yl}oxy)-3,4,5-trihydroxyoxane-2-carboxylic acid	n/a	C25H30O10	490.184	M+H	+	491.191	5
491.194	HMDB0131038	3,4,5-trihydroxy-6-{[7-hydroxy-6-(3-methylbut-2-en-1-yl)-3-(2-methylbut-3-en-2-yl)-2-oxo-2H-chromen-5-yl]oxy}oxane-2-carboxylic acid	n/a	C25H30O10	490.184	M+H	+	491.191	5
491.194	HMDB0131039	3,4,5-trihydroxy-6-{[5-hydroxy-6-(3-methylbut-2-en-1-yl)-3-(2-methylbut-3-en-2-yl)-2-oxo-2H-chromen-7-yl]oxy}oxane-2-carboxylic acid	n/a	C25H30O10	490.184	M+H	+	491.191	5
491.194	HMDB0131040	3,4,5-trihydroxy-6-{[3-(1-hydroxy-2-methylbut-3-en-2-yl)-6-(3-methylbut-2-en-1-yl)-2-oxo-2H-chromen-7-yl]oxy}oxane-2-carboxylic acid	n/a	C25H30O10	490.184	M+H	+	491.191	5
231.104	HMDB0131063	7-hydroxy-3-(2-methylbut-3-en-2-yl)-2H-chromen-2-one	n/a	C14H14O3	230.094	M+H	+	231.102	9
245.079	HMDB0131281	2-Hydroxy-3-(4-methoxyphenyl)propenoic acid ethyl ester	n/a	C12H14O4	222.089	M+Na	+	245.078	2
245.079	HMDB0131283	ethyl (2E)-3-(2-hydroxy-4-methoxyphenyl)prop-2-enoate	n/a	C12H14O4	222.089	M+Na	+	245.078	2
245.079	HMDB0131284	ethyl 3-(4-methoxyphenyl)oxirane-2-carboxylate	n/a	C12H14O4	222.089	M+Na	+	245.078	2
245.079	HMDB0131285	2-hydroxyethyl (2E)-3-(4-methoxyphenyl)prop-2-enoate	n/a	C12H14O4	222.089	M+Na	+	245.078	2
195.102	HMDB0132270	5-(4-hydroxyphenyl)pentanoic acid	n/a	C11H14O3	194.094	M+H	+	195.102	2
221.118	HMDB0132933	(1Z)-2-hydroxy-1-(4-methoxyphenyl)-4-methylpent-1-en-3-one	n/a	C13H16O3	220.11	M+H	+	221.117	2
221.118	HMDB0132935	1-(2-hydroxy-4-methoxyphenyl)-4-methylpent-1-en-3-one	n/a	C13H16O3	220.11	M+H	+	221.117	2
221.118	HMDB0132936	1-[3-(4-methoxyphenyl)oxiran-2-yl]-2-methylpropan-1-one	n/a	C13H16O3	220.11	M+H	+	221.117	2
221.118	HMDB0132937	5-hydroxy-1-(4-methoxyphenyl)-4-methylpent-1-en-3-one	n/a	C13H16O3	220.11	M+H	+	221.117	2
203.107	HMDB0132938	1-(4-methoxyphenyl)-4-methylpenta-1,4-dien-3-one	n/a	C13H14O2	202.099	M+H	+	203.107	2
221.118	HMDB0132939	4-hydroxy-1-(4-methoxyphenyl)-4-methylpent-1-en-3-one	n/a	C13H16O3	220.11	M+H	+	221.117	2
221.118	HMDB0132948	1-(4-methoxyphenyl)-4-methylpentane-2,3-dione	n/a	C13H16O3	220.11	M+H	+	221.117	2
189.091	HMDB0132978	(4E)-5-(4-methoxyphenyl)penta-1,4-dien-3-one	n/a	C12H12O2	188.084	M+H	+	189.091	2
221.154	HMDB0133164	2-[hydroxy(phenyl)methyl]heptanal	n/a	C14H20O2	220.146	M+H	+	221.154	0
221.154	HMDB0133165	2-[(3-hydroxyphenyl)methyl]heptanal	n/a	C14H20O2	220.146	M+H	+	221.154	0
221.154	HMDB0133166	2-[(4-hydroxyphenyl)methyl]heptanal	n/a	C14H20O2	220.146	M+H	+	221.154	0
221.154	HMDB0133167	2-benzyl-6-hydroxyheptanal	n/a	C14H20O2	220.146	M+H	+	221.154	0
221.154	HMDB0133168	2-benzyl-7-hydroxyheptanal	n/a	C14H20O2	220.146	M+H	+	221.154	0
221.154	HMDB0133169	2-benzyl-2-hydroxyheptanal	n/a	C14H20O2	220.146	M+H	+	221.154	0
221.154	HMDB0133170	2-[(2-hydroxyphenyl)methyl]heptanal	n/a	C14H20O2	220.146	M+H	+	221.154	0
221.154	HMDB0133180	2-benzylheptanoic acid	n/a	C14H20O2	220.146	M+H	+	221.154	0
195.102	HMDB0133190	4-[(2E)-4-hydroxy-3-methylbut-2-en-1-yl]benzene-1,3-diol	n/a	C11H14O3	194.094	M+H	+	195.102	2
195.102	HMDB0133191	4-(4-hydroxy-3-methylbut-2-en-1-yl)benzene-1,3-diol	n/a	C11H14O3	194.094	M+H	+	195.102	2
195.102	HMDB0133192	4-(3-methylbut-2-en-1-yl)benzene-1,2,3-triol	n/a	C11H14O3	194.094	M+H	+	195.102	2
195.102	HMDB0133193	5-(3-methylbut-2-en-1-yl)benzene-1,2,4-triol	n/a	C11H14O3	194.094	M+H	+	195.102	2
195.102	HMDB0133194	4-[(3,3-dimethyloxiran-2-yl)methyl]benzene-1,3-diol	n/a	C11H14O3	194.094	M+H	+	195.102	2
195.102	HMDB0133463	4-(3-hydroxybut-1-en-1-yl)-2-methoxyphenol	n/a	C11H14O3	194.094	M+H	+	195.102	2
195.102	HMDB0133484	3-hydroxy-4-(3-methoxyphenyl)butan-2-one	n/a	C11H14O3	194.094	M+H	+	195.102	2
195.102	HMDB0133515	4-(3-hydroxy-5-methoxyphenyl)butan-2-one	n/a	C11H14O3	194.094	M+H	+	195.102	2
195.102	HMDB0133538	1-hydroxy-4-(3-methoxyphenyl)butan-2-one	n/a	C11H14O3	194.094	M+H	+	195.102	2
515.191	HMDB0133806	3,4,5-trihydroxy-6-{[5-methoxy-4-(3-methylbut-2-en-1-yl)-8,17-dioxatetracyclo[8.7.0.0Â²,â·.0Â¹Â¹,Â¹â¶]heptadeca-2(7),3,5,11(16),12,14-hexaen-14-yl]oxy}oxane-2-carboxylic acid	n/a	C27H30O10	514.184	M+H	+	515.191	0
245.079	HMDB0135172	phenyl 2-hydroxy-3-methoxybenzoate	n/a	C14H12O4	244.074	M+H	+	245.081	8
263.103	HMDB0135605	1-(4-methoxyphenyl)-3-phenylpropan-1-one	n/a	C16H16O2	240.115	M+Na	+	263.104	4
263.103	HMDB0135612	(2E)-1-(4-methoxyphenyl)-3-phenylprop-2-en-1-ol	n/a	C16H16O2	240.115	M+Na	+	263.104	4
245.079	HMDB0135689	4-(4-hydroxy-3,5-dimethoxyphenyl)but-3-en-2-one	n/a	C12H14O4	222.089	M+Na	+	245.078	2
515.191	HMDB0135859	3,4,5-trihydroxy-6-{[14-methoxy-6-(3-methylbut-2-en-1-yl)-8,17-dioxatetracyclo[8.7.0.0Â²,â·.0Â¹Â¹,Â¹â¶]heptadeca-2(7),3,5,11(16),12,14-hexaen-5-yl]oxy}oxane-2-carboxylic acid	n/a	C27H30O10	514.184	M+H	+	515.191	0
245.079	HMDB0135900	4-hydroxy-3-(4-hydroxy-3-methylbut-2-en-1-yl)benzoic acid	n/a	C12H14O4	222.089	M+Na	+	245.078	2
245.079	HMDB0135902	4-hydroxy-3-(4-hydroxy-3-methylbut-2-en-1-yl)benzoic acid	n/a	C12H14O4	222.089	M+Na	+	245.078	2
245.079	HMDB0135904	3-[(3,3-dimethyloxiran-2-yl)methyl]-4-hydroxybenzoic acid	n/a	C12H14O4	222.089	M+Na	+	245.078	2
245.079	HMDB0135906	3,4-dihydroxy-5-(3-methylbut-2-en-1-yl)benzoic acid	n/a	C12H14O4	222.089	M+Na	+	245.078	2
507.189	HMDB0136712	3,4,5-trihydroxy-6-({5-[(6-hydroxy-3,7-dimethylocta-2,7-dien-1-yl)oxy]-2-oxo-2H-chromen-7-yl}oxy)oxane-2-carboxylic acid	n/a	C25H30O11	506.179	M+H	+	507.186	5
239.089	HMDB0137272	3-(4,7-dimethoxy-2H-1,3-benzodioxol-5-yl)propanal	n/a	C12H14O5	238.084	M+H	+	239.091	9
239.089	HMDB0137273	3-(4,7-dimethoxy-2H-1,3-benzodioxol-5-yl)prop-2-en-1-ol	n/a	C12H14O5	238.084	M+H	+	239.091	9
153.055	HMDB0137457	4-[(E)-2-hydroxyethenyl]benzene-1,2-diol	n/a	C8H8O3	152.047	M+H	+	153.055	2
385.137	HMDB0139426	8-(2-aminoethyl)-1-hydroxy-2-(4-hydroxy-3-methoxyphenyl)-1H,2H,6H-furo[3,2-e]indole-1-carboxylic acid	n/a	C20H20N2O6	384.132	M+H	+	385.139	5
385.137	HMDB0139428	8-(2-aminoethyl)-2-(3,4-dihydroxy-5-methoxyphenyl)-1H,2H,6H-furo[3,2-e]indole-1-carboxylic acid	n/a	C20H20N2O6	384.132	M+H	+	385.139	5
385.137	HMDB0139429	8-(2-aminoethyl)-2-(1-hydroxy-3-methoxy-4-oxocyclohexa-2,5-dien-1-yl)-1H,2H,6H-furo[3,2-e]indole-1-carboxylic acid	n/a	C20H20N2O6	384.132	M+H	+	385.139	5
335.158	HMDB0139667	N-(4-amino-3-hydroxybutyl)-3-(4-hydroxy-3,5-dimethoxyphenyl)propanimidic acid	n/a	C15H24N2O5	312.169	M+Na	+	335.158	2
335.158	HMDB0139668	N-(4-amino-2-hydroxybutyl)-3-(4-hydroxy-3,5-dimethoxyphenyl)propanimidic acid	n/a	C15H24N2O5	312.169	M+Na	+	335.158	2
335.158	HMDB0139669	N-(4-aminobutyl)-3-hydroxy-3-(4-hydroxy-3,5-dimethoxyphenyl)propanimidic acid	n/a	C15H24N2O5	312.169	M+Na	+	335.158	2
335.158	HMDB0139670	N-(4-aminobutyl)-2-hydroxy-3-(4-hydroxy-3,5-dimethoxyphenyl)propanimidic acid	n/a	C15H24N2O5	312.169	M+Na	+	335.158	2
505.173	HMDB0140120	3,4,5-trihydroxy-6-({6-[(2E)-4-hydroxy-3-methylbut-2-en-1-yl]-8,8-dimethyl-2-oxo-2H,8H-pyrano[2,3-h]chromen-5-yl}oxy)oxane-2-carboxylic acid	n/a	C25H28O11	504.163	M+H	+	505.17	4
505.173	HMDB0140122	3,4,5-trihydroxy-6-{[6-(4-hydroxy-3-methylbut-2-en-1-yl)-8,8-dimethyl-2-oxo-2H,8H-pyrano[2,3-h]chromen-5-yl]oxy}oxane-2-carboxylic acid	n/a	C25H28O11	504.163	M+H	+	505.17	4
505.173	HMDB0140124	6-({6-[(3,3-dimethyloxiran-2-yl)methyl]-8,8-dimethyl-2-oxo-2H,8H-pyrano[2,3-h]chromen-5-yl}oxy)-3,4,5-trihydroxyoxane-2-carboxylic acid	n/a	C25H28O11	504.163	M+H	+	505.17	4
505.173	HMDB0140127	6-{[12,12-dimethyl-9-(3-methylbut-2-en-1-yl)-4-oxo-3,11,14-trioxatetracyclo[8.5.0.0Â²,â·.0Â¹Â³,Â¹âµ]pentadeca-1,5,7,9-tetraen-8-yl]oxy}-3,4,5-trihydroxyoxane-2-carboxylic acid	n/a	C25H28O11	504.163	M+H	+	505.17	4
505.173	HMDB0140130	3,4,5-trihydroxy-6-{[8-(hydroxymethyl)-8-methyl-6-(3-methylbut-2-en-1-yl)-2-oxo-2H,8H-pyrano[2,3-h]chromen-5-yl]oxy}oxane-2-carboxylic acid	n/a	C25H28O11	504.163	M+H	+	505.17	4
507.189	HMDB0140207	3,4,5-trihydroxy-6-{4-[5-(2-hydroxyethyl)-7-methoxy-3-methyl-2,3-dihydro-1-benzofuran-2-yl]-2-methoxyphenoxy}oxane-2-carboxylic acid	n/a	C25H30O11	506.179	M+H	+	507.186	5
505.173	HMDB0140238	3,4,5-trihydroxy-6-{2-methoxy-4-[7-methoxy-3-methyl-5-(2-oxoethyl)-2,3-dihydro-1-benzofuran-2-yl]phenoxy}oxane-2-carboxylic acid	n/a	C25H28O11	504.163	M+H	+	505.17	4
507.189	HMDB0140240	3,4,5-trihydroxy-6-{[5-(2-hydroxyethyl)-7-methoxy-2-(3-methoxyphenyl)-3-methyl-2,3-dihydro-1-benzofuran-6-yl]oxy}oxane-2-carboxylic acid	n/a	C25H30O11	506.179	M+H	+	507.186	5
285.038	HMDB0140295	5,14,15-trihydroxy-8,17-dioxatetracyclo[8.7.0.0Â²,â·.0Â¹Â¹,Â¹â¶]heptadeca-1(10),2(7),3,5,11(16),12,14-heptaen-9-one	n/a	C15H8O6	284.032	M+H	+	285.039	4
285.038	HMDB0140296	5,6,14-trihydroxy-8,17-dioxatetracyclo[8.7.0.0Â²,â·.0Â¹Â¹,Â¹â¶]heptadeca-1(10),2(7),3,5,11(16),12,14-heptaen-9-one	n/a	C15H8O6	284.032	M+H	+	285.039	4
515.191	HMDB0140746	6-(4-{8,8-dimethyl-2H,3H,4H,8H-pyrano[2,3-f]chromen-3-yl}-3-methoxyphenoxy)-3,4,5-trihydroxyoxane-2-carboxylic acid	n/a	C27H30O10	514.184	M+H	+	515.191	0
515.191	HMDB0140769	6-(2-{8,8-dimethyl-2H,3H,4H,8H-pyrano[2,3-f]chromen-3-yl}-5-methoxyphenoxy)-3,4,5-trihydroxyoxane-2-carboxylic acid	n/a	C27H30O10	514.184	M+H	+	515.191	0
195.102	HMDB0141323	4-hydroxy-4-(3-methoxyphenyl)butan-2-one	n/a	C11H14O3	194.094	M+H	+	195.102	2
346.025	HMDB0141351	3-(1-chloro-2,3,5,7-tetrahydroxy-1,2-dihydrochromen-1-ium-2-yl)-5-hydroxycyclohexa-3,5-diene-1,2-diide	n/a	C15H12ClO6	323.033	M+Na	+	346.022	9
346.025	HMDB0141640	2-(1-chloro-2,3,5,7-tetrahydroxy-1,2-dihydrochromen-1-ium-2-yl)-5-hydroxycyclohexa-3,5-diene-1,2-diide	n/a	C15H12ClO6	323.033	M+Na	+	346.022	9
346.025	HMDB0141651	4-(1-chloro-2,3,5,6,7-pentahydroxy-1,2-dihydrochromen-1-ium-2-yl)cyclohexa-3,5-diene-1,2-diide	n/a	C15H12ClO6	323.033	M+Na	+	346.022	9
326.093	HMDB0141924	1-chloro-3,5-dihydroxy-2-(3-methoxyphenyl)-1,2,3,4,4a,5,6,7-octahydro-1-benzopyran-1-ium-7-id-7-olate	n/a	C16H18ClO5	325.085	M+H	+	326.092	2
231.104	HMDB0142155	1-(2-hydroxyphenyl)-2-phenylethane-1,2-diol	n/a	C14H14O3	230.094	M+H	+	231.102	9
231.104	HMDB0142156	1-(3-hydroxyphenyl)-2-phenylethane-1,2-diol	n/a	C14H14O3	230.094	M+H	+	231.102	9
231.104	HMDB0142157	1-(4-hydroxyphenyl)-2-phenylethane-1,2-diol	n/a	C14H14O3	230.094	M+H	+	231.102	9
267.027	HMDB0142398	2,3,8-trihydroxy-6H-benzo[c]chromen-6-one	n/a	C13H8O5	244.037	M+Na	+	267.026	1
267.027	HMDB0142399	3,8,10-trihydroxy-6H-benzo[c]chromen-6-one	n/a	C13H8O5	244.037	M+Na	+	267.026	1
267.027	HMDB0142400	3,4,8-trihydroxy-6H-benzo[c]chromen-6-one	n/a	C13H8O5	244.037	M+Na	+	267.026	1
267.027	HMDB0142401	1,3,8-trihydroxy-6H-benzo[c]chromen-6-one	n/a	C13H8O5	244.037	M+Na	+	267.026	1
110.058	HMDB0142479	2-(dimethylamino)acetaldehyde	n/a	C4H9NO	87.0684	M+Na	+	110.058	6
469.051	HMDB0143134	{4-[2-chloro-1,2-bis(4-methoxyphenyl)ethenyl]phenyl}oxidanesulfonic acid	n/a	C22H19ClO6S	446.059	M+Na	+	469.048	7
469.051	HMDB0143136	{4-[1-chloro-2,2-bis(4-methoxyphenyl)ethenyl]phenyl}oxidanesulfonic acid	n/a	C22H19ClO6S	446.059	M+Na	+	469.048	7
245.079	HMDB0145645	9-(hydroxymethyl)-2,5-dimethyl-7H-furo[3,2-g]chromen-7-one	n/a	C14H12O4	244.074	M+H	+	245.081	8
245.079	HMDB0145646	5-(hydroxymethyl)-2,9-dimethyl-7H-furo[3,2-g]chromen-7-one	n/a	C14H12O4	244.074	M+H	+	245.081	8
245.079	HMDB0145647	SCHEMBL9463906	n/a	C14H12O4	244.074	M+H	+	245.081	8
285.038	HMDB0145929	(4-ethyl-2,6-dimethoxyphenyl)oxidanesulfonic acid	n/a	C10H14O6S	262.051	M+Na	+	285.04	7
399.055	HMDB0145963	6-[6-(carboxymethyl)-2,3,4-trihydroxyphenoxy]-3,4,5-trihydroxyoxane-2-carboxylic acid	n/a	C14H16O12	376.064	M+Na	+	399.053	5
399.055	HMDB0145964	6-[3-(carboxymethyl)-2,5,6-trihydroxyphenoxy]-3,4,5-trihydroxyoxane-2-carboxylic acid	n/a	C14H16O12	376.064	M+Na	+	399.053	5
399.055	HMDB0145965	6-[4-(carboxymethyl)-2,3,6-trihydroxyphenoxy]-3,4,5-trihydroxyoxane-2-carboxylic acid	n/a	C14H16O12	376.064	M+Na	+	399.053	5
399.055	HMDB0145966	6-[5-(carboxymethyl)-2,3,4-trihydroxyphenoxy]-3,4,5-trihydroxyoxane-2-carboxylic acid	n/a	C14H16O12	376.064	M+Na	+	399.053	5
399.055	HMDB0145967	3,4,5-trihydroxy-6-{[2-(2,3,4,5-tetrahydroxyphenyl)acetyl]oxy}oxane-2-carboxylic acid	n/a	C14H16O12	376.064	M+Na	+	399.053	5
491.194	HMDB0146078	6-[4-(2,3-dihydroxy-5-oxo-7-phenylheptyl)phenoxy]-3,4,5-trihydroxyoxane-2-carboxylic acid	n/a	C25H30O10	490.184	M+H	+	491.191	5
491.194	HMDB0146082	6-[4-(3,7-dihydroxy-5-oxo-7-phenylheptyl)phenoxy]-3,4,5-trihydroxyoxane-2-carboxylic acid	n/a	C25H30O10	490.184	M+H	+	491.191	5
491.194	HMDB0146086	6-[4-(1,3-dihydroxy-5-oxo-7-phenylheptyl)phenoxy]-3,4,5-trihydroxyoxane-2-carboxylic acid	n/a	C25H30O10	490.184	M+H	+	491.191	5
491.194	HMDB0146090	3,4,5-trihydroxy-6-{3-[5-hydroxy-7-(4-hydroxyphenyl)-3-oxoheptyl]phenoxy}oxane-2-carboxylic acid	n/a	C25H30O10	490.184	M+H	+	491.191	5
491.194	HMDB0146091	3,4,5-trihydroxy-6-{4-[3-hydroxy-7-(3-hydroxyphenyl)-5-oxoheptyl]phenoxy}oxane-2-carboxylic acid	n/a	C25H30O10	490.184	M+H	+	491.191	5
491.194	HMDB0146094	3,4,5-trihydroxy-6-{4-[5-hydroxy-7-(4-hydroxyphenyl)-3-oxoheptyl]phenoxy}oxane-2-carboxylic acid	n/a	C25H30O10	490.184	M+H	+	491.191	5
491.194	HMDB0146095	3,4,5-trihydroxy-6-{4-[3-hydroxy-7-(4-hydroxyphenyl)-5-oxoheptyl]phenoxy}oxane-2-carboxylic acid	n/a	C25H30O10	490.184	M+H	+	491.191	5
491.194	HMDB0146099	3,4,5-trihydroxy-6-[2-hydroxy-5-(3-hydroxy-5-oxo-7-phenylheptyl)phenoxy]oxane-2-carboxylic acid	n/a	C25H30O10	490.184	M+H	+	491.191	5
491.194	HMDB0146100	3,4,5-trihydroxy-6-[2-hydroxy-4-(3-hydroxy-5-oxo-7-phenylheptyl)phenoxy]oxane-2-carboxylic acid	n/a	C25H30O10	490.184	M+H	+	491.191	5
491.194	HMDB0146103	6-[4-(3,6-dihydroxy-5-oxo-7-phenylheptyl)phenoxy]-3,4,5-trihydroxyoxane-2-carboxylic acid	n/a	C25H30O10	490.184	M+H	+	491.191	5
491.194	HMDB0146107	6-[4-(3,4-dihydroxy-5-oxo-7-phenylheptyl)phenoxy]-3,4,5-trihydroxyoxane-2-carboxylic acid	n/a	C25H30O10	490.184	M+H	+	491.191	5
491.194	HMDB0146111	3,4,5-trihydroxy-6-{2-[5-hydroxy-7-(4-hydroxyphenyl)-3-oxoheptyl]phenoxy}oxane-2-carboxylic acid	n/a	C25H30O10	490.184	M+H	+	491.191	5
491.194	HMDB0146112	3,4,5-trihydroxy-6-{4-[3-hydroxy-7-(2-hydroxyphenyl)-5-oxoheptyl]phenoxy}oxane-2-carboxylic acid	n/a	C25H30O10	490.184	M+H	+	491.191	5
195.102	HMDB0146411	3-(3-Methoxyphenyl)-2-methylpropanoic acid	n/a	C11H14O3	194.094	M+H	+	195.102	2
153.055	HMDB0146870	SCHEMBL3679957	n/a	C8H8O3	152.047	M+H	+	153.055	2
153.055	HMDB0146889	SCHEMBL2128735	n/a	C8H8O3	152.047	M+H	+	153.055	2
415.212	HMDB0147018	5-hydroxy-8-(hydroxymethyl)-8-methyl-6-(2-methylbutanoyl)-4-pentyl-2H,8H-pyrano[2,3-f]chromen-2-one	n/a	C24H30O6	414.204	M+H	+	415.212	2
415.212	HMDB0147019	5-hydroxy-4-(1-hydroxypentyl)-8,8-dimethyl-6-(2-methylbutanoyl)-2H,8H-pyrano[2,3-f]chromen-2-one	n/a	C24H30O6	414.204	M+H	+	415.212	2
415.212	HMDB0147020	5-hydroxy-6-(2-hydroxy-2-methylbutanoyl)-8,8-dimethyl-4-pentyl-2H,8H-pyrano[2,3-f]chromen-2-one	n/a	C24H30O6	414.204	M+H	+	415.212	2
415.212	HMDB0147021	5-hydroxy-6-(3-hydroxy-2-methylbutanoyl)-8,8-dimethyl-4-pentyl-2H,8H-pyrano[2,3-f]chromen-2-one	n/a	C24H30O6	414.204	M+H	+	415.212	2
415.212	HMDB0147022	5-hydroxy-4-(4-hydroxypentyl)-8,8-dimethyl-6-(2-methylbutanoyl)-2H,8H-pyrano[2,3-f]chromen-2-one	n/a	C24H30O6	414.204	M+H	+	415.212	2
415.212	HMDB0147023	8-hydroxy-12,12-dimethyl-9-(2-methylbutanoyl)-6-pentyl-3,11,14-trioxatetracyclo[8.5.0.0Â²,â·.0Â¹Â³,Â¹âµ]pentadeca-1,5,7,9-tetraen-4-one	n/a	C24H30O6	414.204	M+H	+	415.212	2
415.212	HMDB0147024	5-hydroxy-6-(4-hydroxy-2-methylbutanoyl)-8,8-dimethyl-4-pentyl-2H,8H-pyrano[2,3-f]chromen-2-one	n/a	C24H30O6	414.204	M+H	+	415.212	2
415.212	HMDB0147025	5-hydroxy-6-[2-(hydroxymethyl)butanoyl]-8,8-dimethyl-4-pentyl-2H,8H-pyrano[2,3-f]chromen-2-one	n/a	C24H30O6	414.204	M+H	+	415.212	2
415.212	HMDB0147026	5-hydroxy-4-(5-hydroxypentyl)-8,8-dimethyl-6-(2-methylbutanoyl)-2H,8H-pyrano[2,3-f]chromen-2-one	n/a	C24H30O6	414.204	M+H	+	415.212	2
491.194	HMDB0147034	6-({8,8-dimethyl-2-oxo-4-pentyl-2H,8H-pyrano[2,3-f]chromen-5-yl}oxy)-3,4,5-trihydroxyoxane-2-carboxylic acid	n/a	C25H30O10	490.184	M+H	+	491.191	5
507.189	HMDB0147053	3,4,5-trihydroxy-6-{[8-(hydroxymethyl)-8-methyl-2-oxo-4-pentyl-2H,8H-pyrano[2,3-f]chromen-5-yl]oxy}oxane-2-carboxylic acid	n/a	C25H30O11	506.179	M+H	+	507.186	5
507.189	HMDB0147055	3,4,5-trihydroxy-6-{[4-(1-hydroxypentyl)-8,8-dimethyl-2-oxo-2H,8H-pyrano[2,3-f]chromen-5-yl]oxy}oxane-2-carboxylic acid	n/a	C25H30O11	506.179	M+H	+	507.186	5
507.189	HMDB0147057	3,4,5-trihydroxy-6-{[4-(4-hydroxypentyl)-8,8-dimethyl-2-oxo-2H,8H-pyrano[2,3-f]chromen-5-yl]oxy}oxane-2-carboxylic acid	n/a	C25H30O11	506.179	M+H	+	507.186	5
507.189	HMDB0147059	6-({12,12-dimethyl-4-oxo-6-pentyl-3,11,14-trioxatetracyclo[8.5.0.0Â²,â·.0Â¹Â³,Â¹âµ]pentadeca-1(10),2(7),5,8-tetraen-8-yl}oxy)-3,4,5-trihydroxyoxane-2-carboxylic acid	n/a	C25H30O11	506.179	M+H	+	507.186	5
507.189	HMDB0147062	3,4,5-trihydroxy-6-{[4-(5-hydroxypentyl)-8,8-dimethyl-2-oxo-2H,8H-pyrano[2,3-f]chromen-5-yl]oxy}oxane-2-carboxylic acid	n/a	C25H30O11	506.179	M+H	+	507.186	5
245.079	HMDB0147226	5-hydroxy-8,8-dimethyl-2H,8H-pyrano[3,2-g]chromen-2-one	n/a	C14H12O4	244.074	M+H	+	245.081	8
231.104	HMDB0147234	(5E)-14-hydroxytetradec-5-en-8,10,12-triynoic acid	n/a	C14H14O3	230.094	M+H	+	231.102	9
515.191	HMDB0148203	3,4,5-trihydroxy-6-{[5-methoxy-8-(3-methylbut-2-en-1-yl)-4-oxo-2-phenyl-3,4-dihydro-2H-1-benzopyran-7-yl]oxy}oxane-2-carboxylic acid	n/a	C27H30O10	514.184	M+H	+	515.191	0
245.079	HMDB0148539	trans-Piceatannol	n/a	C14H12O4	244.074	M+H	+	245.081	8
245.079	HMDB0148540	119229-96-8	n/a	C14H12O4	244.074	M+H	+	245.081	8
245.079	HMDB0148541	5-[2-(4-hydroxyphenyl)ethenyl]benzene-1,2,3-triol	n/a	C14H12O4	244.074	M+H	+	245.081	8
245.079	HMDB0148542	4-(3,5-Dihydroxystyryl)benzene-1,3-diol	n/a	C14H12O4	244.074	M+H	+	245.081	8
415.212	HMDB0148759	5-hydroxy-8-(hydroxymethyl)-8-methyl-6-(3-methylbutanoyl)-4-pentyl-2H,8H-pyrano[2,3-f]chromen-2-one	n/a	C24H30O6	414.204	M+H	+	415.212	2
415.212	HMDB0148760	5-hydroxy-4-(1-hydroxypentyl)-8,8-dimethyl-6-(3-methylbutanoyl)-2H,8H-pyrano[2,3-f]chromen-2-one	n/a	C24H30O6	414.204	M+H	+	415.212	2
415.212	HMDB0148761	5-hydroxy-6-(3-hydroxy-3-methylbutanoyl)-8,8-dimethyl-4-pentyl-2H,8H-pyrano[2,3-f]chromen-2-one	n/a	C24H30O6	414.204	M+H	+	415.212	2
415.212	HMDB0148762	5-hydroxy-4-(4-hydroxypentyl)-8,8-dimethyl-6-(3-methylbutanoyl)-2H,8H-pyrano[2,3-f]chromen-2-one	n/a	C24H30O6	414.204	M+H	+	415.212	2
415.212	HMDB0148763	8-hydroxy-12,12-dimethyl-9-(3-methylbutanoyl)-6-pentyl-3,11,14-trioxatetracyclo[8.5.0.0Â²,â·.0Â¹Â³,Â¹âµ]pentadeca-1,5,7,9-tetraen-4-one	n/a	C24H30O6	414.204	M+H	+	415.212	2
415.212	HMDB0148764	5-hydroxy-6-(4-hydroxy-3-methylbutanoyl)-8,8-dimethyl-4-pentyl-2H,8H-pyrano[2,3-f]chromen-2-one	n/a	C24H30O6	414.204	M+H	+	415.212	2
415.212	HMDB0148765	5-hydroxy-4-(5-hydroxypentyl)-8,8-dimethyl-6-(3-methylbutanoyl)-2H,8H-pyrano[2,3-f]chromen-2-one	n/a	C24H30O6	414.204	M+H	+	415.212	2
245.079	HMDB0148785	4-hydroxy-6-[(E)-2-(4-methoxyphenyl)ethenyl]-2H-pyran-2-one	n/a	C14H12O4	244.074	M+H	+	245.081	8
245.079	HMDB0148786	4'-Hydroxydehydrokawain	n/a	C14H12O4	244.074	M+H	+	245.081	8
245.079	HMDB0148998	5-hydroxy-8,8-dimethyl-2H,8H-pyrano[2,3-h]chromen-2-one	n/a	C14H12O4	244.074	M+H	+	245.081	8
245.079	HMDB0149006	12,12-dimethyl-3,11,14-trioxatetracyclo[8.5.0.0Â²,â·.0Â¹Â³,Â¹âµ]pentadeca-1(10),2(7),5,8-tetraen-4-one	n/a	C14H12O4	244.074	M+H	+	245.081	8
245.079	HMDB0149007	8-(hydroxymethyl)-8-methyl-2H,8H-pyrano[2,3-h]chromen-2-one	n/a	C14H12O4	244.074	M+H	+	245.081	8
245.079	HMDB0149048	AC1NTAKD	n/a	C14H12O4	244.074	M+H	+	245.081	8
245.079	HMDB0149050	6-[(E)-2-(3-hydroxyphenyl)ethenyl]-4-methoxy-2H-pyran-2-one	n/a	C14H12O4	244.074	M+H	+	245.081	8
245.079	HMDB0149051	4-methoxy-6-(3-phenyloxiran-2-yl)-2H-pyran-2-one	n/a	C14H12O4	244.074	M+H	+	245.081	8
515.191	HMDB0149223	3,4,5-trihydroxy-6-{[3-(5-methoxy-1,1-dimethyl-1H-isochromen-6-yl)-3,4-dihydro-2H-1-benzopyran-7-yl]oxy}oxane-2-carboxylic acid	n/a	C27H30O10	514.184	M+H	+	515.191	0
355.088	HMDB0149256	[1-(2,6-dihydroxy-4-methoxyphenyl)-3-phenylpropoxy]sulfonic acid	n/a	C16H18O7S	354.077	M+H	+	355.085	10
153.055	HMDB0150437	6-methylsalicylic acid	C02657	C8H8O3	152.047	M+H	+	153.055	2
195.102	HMDB0151228	3-hydroxy-3-(4-methoxyphenyl)-2-methylpropanal	n/a	C11H14O3	194.094	M+H	+	195.102	2
195.102	HMDB0151229	3-(4-methoxyphenyl)-2-methylpropanoic acid	n/a	C11H14O3	194.094	M+H	+	195.102	2
195.102	HMDB0151230	3-hydroxy-2-[(4-methoxyphenyl)methyl]propanal	n/a	C11H14O3	194.094	M+H	+	195.102	2
195.102	HMDB0151232	2-hydroxy-3-(4-methoxyphenyl)-2-methylpropanal	n/a	C11H14O3	194.094	M+H	+	195.102	2
195.102	HMDB0151233	2-(4-methoxybenzylidene)propane-1,3-diol	n/a	C11H14O3	194.094	M+H	+	195.102	2
195.102	HMDB0151235	2-(3-hydroxy-2-methylprop-1-en-1-yl)-5-methoxyphenol	n/a	C11H14O3	194.094	M+H	+	195.102	2
195.102	HMDB0151236	[3-(4-methoxyphenyl)-2-methyloxiran-2-yl]methanol	n/a	C11H14O3	194.094	M+H	+	195.102	2
221.118	HMDB0151796	(2Z)-3-hydroxy-2-(phenylmethylidene)hexanoic acid	n/a	C13H16O3	220.11	M+H	+	221.117	2
221.118	HMDB0151797	(2Z)-2-[(3-hydroxyphenyl)methylidene]hexanoic acid	n/a	C13H16O3	220.11	M+H	+	221.117	2
221.118	HMDB0151798	(2Z)-2-[(4-hydroxyphenyl)methylidene]hexanoic acid	n/a	C13H16O3	220.11	M+H	+	221.117	2
221.118	HMDB0151799	(2Z)-5-hydroxy-2-(phenylmethylidene)hexanoic acid	n/a	C13H16O3	220.11	M+H	+	221.117	2
221.118	HMDB0151800	2-butyl-3-phenyloxirane-2-carboxylic acid	n/a	C13H16O3	220.11	M+H	+	221.117	2
221.118	HMDB0151801	(2Z)-6-hydroxy-2-(phenylmethylidene)hexanoic acid	n/a	C13H16O3	220.11	M+H	+	221.117	2
221.118	HMDB0151802	(2Z)-2-[(2-hydroxyphenyl)methylidene]hexanoic acid	n/a	C13H16O3	220.11	M+H	+	221.117	2
203.107	HMDB0151803	(2Z)-2-(phenylmethylidene)hex-5-enoic acid	n/a	C13H14O2	202.099	M+H	+	203.107	2
515.191	HMDB0154678	3,4,5-trihydroxy-6-{[(15S)-15-(hydroxymethyl)-4-methoxy-14-oxotetracyclo[8.7.0.0Â²,â·.0Â¹Â¹,Â¹âµ]heptadeca-2,4,6-trien-5-yl]oxy}oxane-2-carboxylic acid	n/a	C25H32O10	492.2	M+Na	+	515.189	5
493.209	HMDB0154678	3,4,5-trihydroxy-6-{[(15S)-15-(hydroxymethyl)-4-methoxy-14-oxotetracyclo[8.7.0.0Â²,â·.0Â¹Â¹,Â¹âµ]heptadeca-2,4,6-trien-5-yl]oxy}oxane-2-carboxylic acid	n/a	C25H32O10	492.2	M+H	+	493.207	5
515.191	HMDB0154681	3,4,5-trihydroxy-6-{[(15S)-8-hydroxy-4-methoxy-15-methyl-14-oxotetracyclo[8.7.0.0Â²,â·.0Â¹Â¹,Â¹âµ]heptadeca-2,4,6-trien-5-yl]oxy}oxane-2-carboxylic acid	n/a	C25H32O10	492.2	M+Na	+	515.189	5
493.209	HMDB0154681	3,4,5-trihydroxy-6-{[(15S)-8-hydroxy-4-methoxy-15-methyl-14-oxotetracyclo[8.7.0.0Â²,â·.0Â¹Â¹,Â¹âµ]heptadeca-2,4,6-trien-5-yl]oxy}oxane-2-carboxylic acid	n/a	C25H32O10	492.2	M+H	+	493.207	5
515.191	HMDB0154684	3,4,5-trihydroxy-6-{[(15S)-12-hydroxy-4-methoxy-15-methyl-14-oxotetracyclo[8.7.0.0Â²,â·.0Â¹Â¹,Â¹âµ]heptadeca-2,4,6-trien-5-yl]oxy}oxane-2-carboxylic acid	n/a	C25H32O10	492.2	M+Na	+	515.189	5
493.209	HMDB0154684	3,4,5-trihydroxy-6-{[(15S)-12-hydroxy-4-methoxy-15-methyl-14-oxotetracyclo[8.7.0.0Â²,â·.0Â¹Â¹,Â¹âµ]heptadeca-2,4,6-trien-5-yl]oxy}oxane-2-carboxylic acid	n/a	C25H32O10	492.2	M+H	+	493.207	5
515.191	HMDB0154687	3,4,5-trihydroxy-6-{[(15R)-5-hydroxy-4-methoxy-15-methyl-14-oxotetracyclo[8.7.0.0Â²,â·.0Â¹Â¹,Â¹âµ]heptadeca-2,4,6-trien-3-yl]oxy}oxane-2-carboxylic acid	n/a	C25H32O10	492.2	M+Na	+	515.189	5
493.209	HMDB0154687	3,4,5-trihydroxy-6-{[(15R)-5-hydroxy-4-methoxy-15-methyl-14-oxotetracyclo[8.7.0.0Â²,â·.0Â¹Â¹,Â¹âµ]heptadeca-2,4,6-trien-3-yl]oxy}oxane-2-carboxylic acid	n/a	C25H32O10	492.2	M+H	+	493.207	5
515.191	HMDB0154688	3,4,5-trihydroxy-6-{[(15S)-3-hydroxy-4-methoxy-15-methyl-14-oxotetracyclo[8.7.0.0Â²,â·.0Â¹Â¹,Â¹âµ]heptadeca-2,4,6-trien-5-yl]oxy}oxane-2-carboxylic acid	n/a	C25H32O10	492.2	M+Na	+	515.189	5
493.209	HMDB0154688	3,4,5-trihydroxy-6-{[(15S)-3-hydroxy-4-methoxy-15-methyl-14-oxotetracyclo[8.7.0.0Â²,â·.0Â¹Â¹,Â¹âµ]heptadeca-2,4,6-trien-5-yl]oxy}oxane-2-carboxylic acid	n/a	C25H32O10	492.2	M+H	+	493.207	5
515.191	HMDB0154690	3,4,5-trihydroxy-6-{[(15S)-13-hydroxy-4-methoxy-15-methyl-14-oxotetracyclo[8.7.0.0Â²,â·.0Â¹Â¹,Â¹âµ]heptadeca-2,4,6-trien-5-yl]oxy}oxane-2-carboxylic acid	n/a	C25H32O10	492.2	M+Na	+	515.189	5
493.209	HMDB0154690	3,4,5-trihydroxy-6-{[(15S)-13-hydroxy-4-methoxy-15-methyl-14-oxotetracyclo[8.7.0.0Â²,â·.0Â¹Â¹,Â¹âµ]heptadeca-2,4,6-trien-5-yl]oxy}oxane-2-carboxylic acid	n/a	C25H32O10	492.2	M+H	+	493.207	5
515.191	HMDB0154693	3,4,5-trihydroxy-6-{[(15S)-5-hydroxy-4-methoxy-15-methyl-14-oxotetracyclo[8.7.0.0Â²,â·.0Â¹Â¹,Â¹âµ]heptadeca-2,4,6-trien-9-yl]oxy}oxane-2-carboxylic acid	n/a	C25H32O10	492.2	M+Na	+	515.189	5
493.209	HMDB0154693	3,4,5-trihydroxy-6-{[(15S)-5-hydroxy-4-methoxy-15-methyl-14-oxotetracyclo[8.7.0.0Â²,â·.0Â¹Â¹,Â¹âµ]heptadeca-2,4,6-trien-9-yl]oxy}oxane-2-carboxylic acid	n/a	C25H32O10	492.2	M+H	+	493.207	5
515.191	HMDB0154696	3,4,5-trihydroxy-6-{[(15S)-17-hydroxy-4-methoxy-15-methyl-14-oxotetracyclo[8.7.0.0Â²,â·.0Â¹Â¹,Â¹âµ]heptadeca-2,4,6-trien-5-yl]oxy}oxane-2-carboxylic acid	n/a	C25H32O10	492.2	M+Na	+	515.189	5
493.209	HMDB0154696	3,4,5-trihydroxy-6-{[(15S)-17-hydroxy-4-methoxy-15-methyl-14-oxotetracyclo[8.7.0.0Â²,â·.0Â¹Â¹,Â¹âµ]heptadeca-2,4,6-trien-5-yl]oxy}oxane-2-carboxylic acid	n/a	C25H32O10	492.2	M+H	+	493.207	5
515.191	HMDB0154699	3,4,5-trihydroxy-6-{[(15R)-16-hydroxy-4-methoxy-15-methyl-14-oxotetracyclo[8.7.0.0Â²,â·.0Â¹Â¹,Â¹âµ]heptadeca-2,4,6-trien-5-yl]oxy}oxane-2-carboxylic acid	n/a	C25H32O10	492.2	M+Na	+	515.189	5
493.209	HMDB0154699	3,4,5-trihydroxy-6-{[(15R)-16-hydroxy-4-methoxy-15-methyl-14-oxotetracyclo[8.7.0.0Â²,â·.0Â¹Â¹,Â¹âµ]heptadeca-2,4,6-trien-5-yl]oxy}oxane-2-carboxylic acid	n/a	C25H32O10	492.2	M+H	+	493.207	5
515.191	HMDB0154702	3,4,5-trihydroxy-6-{[(15S)-10-hydroxy-4-methoxy-15-methyl-14-oxotetracyclo[8.7.0.0Â²,â·.0Â¹Â¹,Â¹âµ]heptadeca-2,4,6-trien-5-yl]oxy}oxane-2-carboxylic acid	n/a	C25H32O10	492.2	M+Na	+	515.189	5
493.209	HMDB0154702	3,4,5-trihydroxy-6-{[(15S)-10-hydroxy-4-methoxy-15-methyl-14-oxotetracyclo[8.7.0.0Â²,â·.0Â¹Â¹,Â¹âµ]heptadeca-2,4,6-trien-5-yl]oxy}oxane-2-carboxylic acid	n/a	C25H32O10	492.2	M+H	+	493.207	5
515.191	HMDB0154704	3,4,5-trihydroxy-6-{[(15S)-1-hydroxy-4-methoxy-15-methyl-14-oxotetracyclo[8.7.0.0Â²,â·.0Â¹Â¹,Â¹âµ]heptadeca-2,4,6-trien-5-yl]oxy}oxane-2-carboxylic acid	n/a	C25H32O10	492.2	M+Na	+	515.189	5
493.209	HMDB0154704	3,4,5-trihydroxy-6-{[(15S)-1-hydroxy-4-methoxy-15-methyl-14-oxotetracyclo[8.7.0.0Â²,â·.0Â¹Â¹,Â¹âµ]heptadeca-2,4,6-trien-5-yl]oxy}oxane-2-carboxylic acid	n/a	C25H32O10	492.2	M+H	+	493.207	5
515.191	HMDB0154706	3,4,5-trihydroxy-6-{[(15S)-11-hydroxy-4-methoxy-15-methyl-14-oxotetracyclo[8.7.0.0Â²,â·.0Â¹Â¹,Â¹âµ]heptadeca-2,4,6-trien-5-yl]oxy}oxane-2-carboxylic acid	n/a	C25H32O10	492.2	M+Na	+	515.189	5
493.209	HMDB0154706	3,4,5-trihydroxy-6-{[(15S)-11-hydroxy-4-methoxy-15-methyl-14-oxotetracyclo[8.7.0.0Â²,â·.0Â¹Â¹,Â¹âµ]heptadeca-2,4,6-trien-5-yl]oxy}oxane-2-carboxylic acid	n/a	C25H32O10	492.2	M+H	+	493.207	5
308.053	HMDB0154719	{[3-hydroxy-5-(2-hydroxy-4-imino-1,4-dihydropyrimidin-1-yl)oxolan-2-yl]methoxy}sulfonic acid	n/a	C9H13N3O7S	307.047	M+H	+	308.055	4
308.053	HMDB0154720	[5-(2-hydroxy-4-imino-1,4-dihydropyrimidin-1-yl)-2-(hydroxymethyl)oxolan-3-yl]oxidanesulfonic acid	n/a	C9H13N3O7S	307.047	M+H	+	308.055	4
355.088	HMDB0154931	6-[2-(3,4-dihydroxy-5-oxooxolan-2-yl)-2-hydroxyethoxy]-3,4,5-trihydroxyoxane-2-carboxylic acid	n/a	C12H18O12	354.08	M+H	+	355.087	3
355.088	HMDB0154932	6-[1-(3,4-dihydroxy-5-oxooxolan-2-yl)-2-hydroxyethoxy]-3,4,5-trihydroxyoxane-2-carboxylic acid	n/a	C12H18O12	354.08	M+H	+	355.087	3
355.088	HMDB0154933	6-{[2-(1,2-dihydroxyethyl)-4-hydroxy-5-oxooxolan-3-yl]oxy}-3,4,5-trihydroxyoxane-2-carboxylic acid	n/a	C12H18O12	354.08	M+H	+	355.087	3
355.088	HMDB0154934	6-{[5-(1,2-dihydroxyethyl)-4-hydroxy-2-oxooxolan-3-yl]oxy}-3,4,5-trihydroxyoxane-2-carboxylic acid	n/a	C12H18O12	354.08	M+H	+	355.087	3
355.088	HMDB0155460	6-{[4,5-dihydroxy-2-(hydroxymethyl)-6-oxooxan-3-yl]oxy}-3,4,5-trihydroxyoxane-2-carboxylic acid	n/a	C12H18O12	354.08	M+H	+	355.087	3
355.088	HMDB0155461	6-{[3,5-dihydroxy-2-(hydroxymethyl)-6-oxooxan-4-yl]oxy}-3,4,5-trihydroxyoxane-2-carboxylic acid	n/a	C12H18O12	354.08	M+H	+	355.087	3
355.088	HMDB0155462	6-{[4,5-dihydroxy-6-(hydroxymethyl)-2-oxooxan-3-yl]oxy}-3,4,5-trihydroxyoxane-2-carboxylic acid	n/a	C12H18O12	354.08	M+H	+	355.087	3
355.088	HMDB0155463	3,4,5-trihydroxy-6-[(3,4,5-trihydroxy-6-oxooxan-2-yl)methoxy]oxane-2-carboxylic acid	n/a	C12H18O12	354.08	M+H	+	355.087	3
347.063	HMDB0155593	6-(2-carboxy-3,6-dihydroxyphenoxy)-3,4,5-trihydroxyoxane-2-carboxylic acid	n/a	C13H14O11	346.054	M+H	+	347.061	7
347.063	HMDB0155594	6-(3-carboxy-2,4-dihydroxyphenoxy)-3,4,5-trihydroxyoxane-2-carboxylic acid	n/a	C13H14O11	346.054	M+H	+	347.061	7
347.063	HMDB0155595	6-(2-carboxy-3,4-dihydroxyphenoxy)-3,4,5-trihydroxyoxane-2-carboxylic acid	n/a	C13H14O11	346.054	M+H	+	347.061	7
347.063	HMDB0155596	3,4,5-trihydroxy-6-(2,3,6-trihydroxybenzoyloxy)oxane-2-carboxylic acid	n/a	C13H14O11	346.054	M+H	+	347.061	7
347.063	HMDB0155600	6-(3-carboxy-2,5-dihydroxyphenoxy)-3,4,5-trihydroxyoxane-2-carboxylic acid	n/a	C13H14O11	346.054	M+H	+	347.061	7
347.063	HMDB0155601	6-(3-carboxy-4,5-dihydroxyphenoxy)-3,4,5-trihydroxyoxane-2-carboxylic acid	n/a	C13H14O11	346.054	M+H	+	347.061	7
347.063	HMDB0155602	6-(2-carboxy-4,6-dihydroxyphenoxy)-3,4,5-trihydroxyoxane-2-carboxylic acid	n/a	C13H14O11	346.054	M+H	+	347.061	7
347.063	HMDB0155603	3,4,5-trihydroxy-6-(2,3,5-trihydroxybenzoyloxy)oxane-2-carboxylic acid	n/a	C13H14O11	346.054	M+H	+	347.061	7
269.09	HMDB0155730	2-(6-hydroxy-9H-purin-9-yl)-5-(hydroxymethyl)oxolane-3,4-diol	n/a	C10H12N4O5	268.081	M+H	+	269.088	7
142.017	HMDB0155918	(2-aminoethoxy)sulfonic acid	n/a	C2H7NO4S	141.01	M+H	+	142.017	2
147.066	HMDB0155922	Mevaldic acid	n/a	C6H10O4	146.058	M+H	+	147.065	3
245.079	HMDB0156330	Uridine	C00299	C9H12N2O6	244.07	M+H	+	245.077	9
413.267	HMDB0156541	5-hydroxy-4-[(1S,2R,10S,11S,15S)-5-hydroxy-2,15-dimethyltetracyclo[8.7.0.0Â²,â·.0Â¹Â¹,Â¹âµ]heptadec-7-en-14-yl]pentanoic acid	n/a	C24H38O4	390.277	M+Na	+	413.266	2
391.285	HMDB0156541	5-hydroxy-4-[(1S,2R,10S,11S,15S)-5-hydroxy-2,15-dimethyltetracyclo[8.7.0.0Â²,â·.0Â¹Â¹,Â¹âµ]heptadec-7-en-14-yl]pentanoic acid	n/a	C24H38O4	390.277	M+H	+	391.284	2
413.267	HMDB0156542	4-[(1S,2R,10S,11S,15R)-5,17-dihydroxy-2,15-dimethyltetracyclo[8.7.0.0Â²,â·.0Â¹Â¹,Â¹âµ]heptadec-7-en-14-yl]pentanoic acid	n/a	C24H38O4	390.277	M+Na	+	413.266	2
391.285	HMDB0156542	4-[(1S,2R,10S,11S,15R)-5,17-dihydroxy-2,15-dimethyltetracyclo[8.7.0.0Â²,â·.0Â¹Â¹,Â¹âµ]heptadec-7-en-14-yl]pentanoic acid	n/a	C24H38O4	390.277	M+H	+	391.284	2
413.267	HMDB0156543	4-[(1S,2R,10S,11S,15S)-5,13-dihydroxy-2,15-dimethyltetracyclo[8.7.0.0Â²,â·.0Â¹Â¹,Â¹âµ]heptadec-7-en-14-yl]pentanoic acid	n/a	C24H38O4	390.277	M+Na	+	413.266	2
391.285	HMDB0156543	4-[(1S,2R,10S,11S,15S)-5,13-dihydroxy-2,15-dimethyltetracyclo[8.7.0.0Â²,â·.0Â¹Â¹,Â¹âµ]heptadec-7-en-14-yl]pentanoic acid	n/a	C24H38O4	390.277	M+H	+	391.284	2
413.267	HMDB0156544	4-[(1S,2S,10S,11S,15R)-5-hydroxy-2-(hydroxymethyl)-15-methyltetracyclo[8.7.0.0Â²,â·.0Â¹Â¹,Â¹âµ]heptadec-7-en-14-yl]pentanoic acid	n/a	C24H38O4	390.277	M+Na	+	413.266	2
391.285	HMDB0156544	4-[(1S,2S,10S,11S,15R)-5-hydroxy-2-(hydroxymethyl)-15-methyltetracyclo[8.7.0.0Â²,â·.0Â¹Â¹,Â¹âµ]heptadec-7-en-14-yl]pentanoic acid	n/a	C24H38O4	390.277	M+H	+	391.284	2
413.267	HMDB0156545	4-[(1S,2R,10R,11S,15S)-5-hydroxy-15-(hydroxymethyl)-2-methyltetracyclo[8.7.0.0Â²,â·.0Â¹Â¹,Â¹âµ]heptadec-7-en-14-yl]pentanoic acid	n/a	C24H38O4	390.277	M+Na	+	413.266	2
391.285	HMDB0156545	4-[(1S,2R,10R,11S,15S)-5-hydroxy-15-(hydroxymethyl)-2-methyltetracyclo[8.7.0.0Â²,â·.0Â¹Â¹,Â¹âµ]heptadec-7-en-14-yl]pentanoic acid	n/a	C24H38O4	390.277	M+H	+	391.284	2
413.267	HMDB0156546	4-hydroxy-4-[(1S,2R,10S,11S,15S)-5-hydroxy-2,15-dimethyltetracyclo[8.7.0.0Â²,â·.0Â¹Â¹,Â¹âµ]heptadec-7-en-14-yl]pentanoic acid	n/a	C24H38O4	390.277	M+Na	+	413.266	2
391.285	HMDB0156546	4-hydroxy-4-[(1S,2R,10S,11S,15S)-5-hydroxy-2,15-dimethyltetracyclo[8.7.0.0Â²,â·.0Â¹Â¹,Â¹âµ]heptadec-7-en-14-yl]pentanoic acid	n/a	C24H38O4	390.277	M+H	+	391.284	2
413.267	HMDB0156547	4-[(1S,2R,10S,11S,15R)-5,6-dihydroxy-2,15-dimethyltetracyclo[8.7.0.0Â²,â·.0Â¹Â¹,Â¹âµ]heptadec-7-en-14-yl]pentanoic acid	n/a	C24H38O4	390.277	M+Na	+	413.266	2
391.285	HMDB0156547	4-[(1S,2R,10S,11S,15R)-5,6-dihydroxy-2,15-dimethyltetracyclo[8.7.0.0Â²,â·.0Â¹Â¹,Â¹âµ]heptadec-7-en-14-yl]pentanoic acid	n/a	C24H38O4	390.277	M+H	+	391.284	2
413.267	HMDB0156548	4-[(1S,2R,10S,11S,15R)-5,9-dihydroxy-2,15-dimethyltetracyclo[8.7.0.0Â²,â·.0Â¹Â¹,Â¹âµ]heptadec-7-en-14-yl]pentanoic acid	n/a	C24H38O4	390.277	M+Na	+	413.266	2
391.285	HMDB0156548	4-[(1S,2R,10S,11S,15R)-5,9-dihydroxy-2,15-dimethyltetracyclo[8.7.0.0Â²,â·.0Â¹Â¹,Â¹âµ]heptadec-7-en-14-yl]pentanoic acid	n/a	C24H38O4	390.277	M+H	+	391.284	2
413.267	HMDB0157446	4-[(1S,2S,7S,10R,11S,15R)-16-hydroxy-2,15-dimethyl-5-oxotetracyclo[8.7.0.0Â²,â·.0Â¹Â¹,Â¹âµ]heptadecan-14-yl]pentanoic acid	n/a	C24H38O4	390.277	M+Na	+	413.266	2
391.285	HMDB0157446	4-[(1S,2S,7S,10R,11S,15R)-16-hydroxy-2,15-dimethyl-5-oxotetracyclo[8.7.0.0Â²,â·.0Â¹Â¹,Â¹âµ]heptadecan-14-yl]pentanoic acid	n/a	C24H38O4	390.277	M+H	+	391.284	2
413.267	HMDB0157455	4-[(1S,2S,7S,10R,11S,15S)-5,16-dihydroxy-2,15-dimethyltetracyclo[8.7.0.0Â²,â·.0Â¹Â¹,Â¹âµ]heptadecan-14-yl]pent-4-enoic acid	n/a	C24H38O4	390.277	M+Na	+	413.266	2
391.285	HMDB0157455	4-[(1S,2S,7S,10R,11S,15S)-5,16-dihydroxy-2,15-dimethyltetracyclo[8.7.0.0Â²,â·.0Â¹Â¹,Â¹âµ]heptadecan-14-yl]pent-4-enoic acid	n/a	C24H38O4	390.277	M+H	+	391.284	2
392.288	HMDB0157679	[(1S,2S,7R,10R,11S,15R)-14-(4-carboxybutan-2-yl)-5-hydroxy-2,15-dimethyltetracyclo[8.7.0.0Â²,â·.0Â¹Â¹,Â¹âµ]heptadecan-9-yl]oxidanyl	n/a	C24H39O4	391.285	M+H	+	392.292	10
413.267	HMDB0157686	4-[(1S,2S,7S,10R,11S,15S)-5,9-dihydroxy-2,15-dimethyltetracyclo[8.7.0.0Â²,â·.0Â¹Â¹,Â¹âµ]heptadecan-14-yl]pent-4-enoic acid	n/a	C24H38O4	390.277	M+Na	+	413.266	2
391.285	HMDB0157686	4-[(1S,2S,7S,10R,11S,15S)-5,9-dihydroxy-2,15-dimethyltetracyclo[8.7.0.0Â²,â·.0Â¹Â¹,Â¹âµ]heptadecan-14-yl]pent-4-enoic acid	n/a	C24H38O4	390.277	M+H	+	391.284	2
413.267	HMDB0158250	4-[(2R,15R)-8-hydroxy-2,15-dimethyl-5-oxotetracyclo[8.7.0.0Â²,â·.0Â¹Â¹,Â¹âµ]heptadecan-14-yl]pentanoic acid	n/a	C24H38O4	390.277	M+Na	+	413.266	2
391.285	HMDB0158250	4-[(2R,15R)-8-hydroxy-2,15-dimethyl-5-oxotetracyclo[8.7.0.0Â²,â·.0Â¹Â¹,Â¹âµ]heptadecan-14-yl]pentanoic acid	n/a	C24H38O4	390.277	M+H	+	391.284	2
413.267	HMDB0158251	4-[(2S,15S)-13-hydroxy-2,15-dimethyl-5-oxotetracyclo[8.7.0.0Â²,â·.0Â¹Â¹,Â¹âµ]heptadecan-14-yl]pentanoic acid	n/a	C24H38O4	390.277	M+Na	+	413.266	2
391.285	HMDB0158251	4-[(2S,15S)-13-hydroxy-2,15-dimethyl-5-oxotetracyclo[8.7.0.0Â²,â·.0Â¹Â¹,Â¹âµ]heptadecan-14-yl]pentanoic acid	n/a	C24H38O4	390.277	M+H	+	391.284	2
413.267	HMDB0158252	4-[(2S,15S)-2,15-dimethyl-5-oxotetracyclo[8.7.0.0Â²,â·.0Â¹Â¹,Â¹âµ]heptadecan-14-yl]-5-hydroxypentanoic acid	n/a	C24H38O4	390.277	M+Na	+	413.266	2
391.285	HMDB0158252	4-[(2S,15S)-2,15-dimethyl-5-oxotetracyclo[8.7.0.0Â²,â·.0Â¹Â¹,Â¹âµ]heptadecan-14-yl]-5-hydroxypentanoic acid	n/a	C24H38O4	390.277	M+H	+	391.284	2
413.267	HMDB0158253	4-[(2S,15S)-15-(hydroxymethyl)-2-methyl-5-oxotetracyclo[8.7.0.0Â²,â·.0Â¹Â¹,Â¹âµ]heptadecan-14-yl]pentanoic acid	n/a	C24H38O4	390.277	M+Na	+	413.266	2
391.285	HMDB0158253	4-[(2S,15S)-15-(hydroxymethyl)-2-methyl-5-oxotetracyclo[8.7.0.0Â²,â·.0Â¹Â¹,Â¹âµ]heptadecan-14-yl]pentanoic acid	n/a	C24H38O4	390.277	M+H	+	391.284	2
413.267	HMDB0158254	4-[(2R,15R)-2-(hydroxymethyl)-15-methyl-5-oxotetracyclo[8.7.0.0Â²,â·.0Â¹Â¹,Â¹âµ]heptadecan-14-yl]pentanoic acid	n/a	C24H38O4	390.277	M+Na	+	413.266	2
391.285	HMDB0158254	4-[(2R,15R)-2-(hydroxymethyl)-15-methyl-5-oxotetracyclo[8.7.0.0Â²,â·.0Â¹Â¹,Â¹âµ]heptadecan-14-yl]pentanoic acid	n/a	C24H38O4	390.277	M+H	+	391.284	2
413.267	HMDB0158255	4-[(2S,15S)-2,15-dimethyl-5-oxotetracyclo[8.7.0.0Â²,â·.0Â¹Â¹,Â¹âµ]heptadecan-14-yl]-4-hydroxypentanoic acid	n/a	C24H38O4	390.277	M+Na	+	413.266	2
391.285	HMDB0158255	4-[(2S,15S)-2,15-dimethyl-5-oxotetracyclo[8.7.0.0Â²,â·.0Â¹Â¹,Â¹âµ]heptadecan-14-yl]-4-hydroxypentanoic acid	n/a	C24H38O4	390.277	M+H	+	391.284	2
413.267	HMDB0158256	4-[(2S,15R)-4-hydroxy-2,15-dimethyl-5-oxotetracyclo[8.7.0.0Â²,â·.0Â¹Â¹,Â¹âµ]heptadecan-14-yl]pentanoic acid	n/a	C24H38O4	390.277	M+Na	+	413.266	2
391.285	HMDB0158256	4-[(2S,15R)-4-hydroxy-2,15-dimethyl-5-oxotetracyclo[8.7.0.0Â²,â·.0Â¹Â¹,Â¹âµ]heptadecan-14-yl]pentanoic acid	n/a	C24H38O4	390.277	M+H	+	391.284	2
413.267	HMDB0158257	4-[(2R,15R)-6-hydroxy-2,15-dimethyl-5-oxotetracyclo[8.7.0.0Â²,â·.0Â¹Â¹,Â¹âµ]heptadecan-14-yl]pentanoic acid	n/a	C24H38O4	390.277	M+Na	+	413.266	2
391.285	HMDB0158257	4-[(2R,15R)-6-hydroxy-2,15-dimethyl-5-oxotetracyclo[8.7.0.0Â²,â·.0Â¹Â¹,Â¹âµ]heptadecan-14-yl]pentanoic acid	n/a	C24H38O4	390.277	M+H	+	391.284	2
413.267	HMDB0158273	4-[(2S,15S)-5,17-dihydroxy-2,15-dimethyltetracyclo[8.7.0.0Â²,â·.0Â¹Â¹,Â¹âµ]heptadecan-14-yl]pent-4-enoic acid	n/a	C24H38O4	390.277	M+Na	+	413.266	2
391.285	HMDB0158273	4-[(2S,15S)-5,17-dihydroxy-2,15-dimethyltetracyclo[8.7.0.0Â²,â·.0Â¹Â¹,Â¹âµ]heptadecan-14-yl]pent-4-enoic acid	n/a	C24H38O4	390.277	M+H	+	391.284	2
159.102	HMDB0158405	(2Z)-4-hydroxyoct-2-enoic acid	n/a	C8H14O3	158.094	M+H	+	159.102	2
159.102	HMDB0158406	(2Z)-7-hydroxyoct-2-enoic acid	n/a	C8H14O3	158.094	M+H	+	159.102	2
159.102	HMDB0158407	SCHEMBL606503	n/a	C8H14O3	158.094	M+H	+	159.102	2
159.102	HMDB0158408	(2Z)-8-hydroxyoct-2-enoic acid	n/a	C8H14O3	158.094	M+H	+	159.102	2
147.066	HMDB0158745	SCHEMBL14370458	n/a	C6H10O4	146.058	M+H	+	147.065	3
147.066	HMDB0158746	SCHEMBL12026890	n/a	C6H10O4	146.058	M+H	+	147.065	3
147.066	HMDB0158747	2-(hydroxymethyl)-3-oxopentanoic acid	n/a	C6H10O4	146.058	M+H	+	147.065	3
147.066	HMDB0158748	SCHEMBL2592393	n/a	C6H10O4	146.058	M+H	+	147.065	3
413.267	HMDB0158772	4-[(1S,2S,7R,10R,11S,15S)-5,16-dihydroxy-2,15-dimethyltetracyclo[8.7.0.0Â²,â·.0Â¹Â¹,Â¹âµ]heptadecan-14-yl]pent-4-enoic acid	n/a	C24H38O4	390.277	M+Na	+	413.266	2
391.285	HMDB0158772	4-[(1S,2S,7R,10R,11S,15S)-5,16-dihydroxy-2,15-dimethyltetracyclo[8.7.0.0Â²,â·.0Â¹Â¹,Â¹âµ]heptadecan-14-yl]pent-4-enoic acid	n/a	C24H38O4	390.277	M+H	+	391.284	2
413.267	HMDB0159167	4-[(1S,2S,10R,11S,15R)-9-hydroxy-2,15-dimethyl-5-oxotetracyclo[8.7.0.0Â²,â·.0Â¹Â¹,Â¹âµ]heptadecan-14-yl]pentanoic acid	n/a	C24H38O4	390.277	M+Na	+	413.266	2
391.285	HMDB0159167	4-[(1S,2S,10R,11S,15R)-9-hydroxy-2,15-dimethyl-5-oxotetracyclo[8.7.0.0Â²,â·.0Â¹Â¹,Â¹âµ]heptadecan-14-yl]pentanoic acid	n/a	C24H38O4	390.277	M+H	+	391.284	2
147.066	HMDB0159477	3-Hydroxy-3-methyl-2-oxopentanoate	C04237	C6H10O4	146.058	M+H	+	147.065	3
147.066	HMDB0159478	SCHEMBL3185864	n/a	C6H10O4	146.058	M+H	+	147.065	3
147.066	HMDB0159479	3-(hydroxymethyl)-2-oxopentanoic acid	n/a	C6H10O4	146.058	M+H	+	147.065	3
147.066	HMDB0159480	SCHEMBL8105244	n/a	C6H10O4	146.058	M+H	+	147.065	3
413.267	HMDB0159748	4-[(1S,2S,7R,11S,15R)-5-hydroxy-2,15-dimethyl-9-oxotetracyclo[8.7.0.0Â²,â·.0Â¹Â¹,Â¹âµ]heptadecan-14-yl]pentanoic acid	n/a	C24H38O4	390.277	M+Na	+	413.266	2
391.285	HMDB0159748	4-[(1S,2S,7R,11S,15R)-5-hydroxy-2,15-dimethyl-9-oxotetracyclo[8.7.0.0Â²,â·.0Â¹Â¹,Â¹âµ]heptadecan-14-yl]pentanoic acid	n/a	C24H38O4	390.277	M+H	+	391.284	2
392.288	HMDB0159749	[(1S,2S,7S,10R,11S,15R)-14-(4-carboxybutan-2-yl)-5-hydroxy-2,15-dimethyltetracyclo[8.7.0.0Â²,â·.0Â¹Â¹,Â¹âµ]heptadecan-9-yl]oxidanyl	n/a	C24H39O4	391.285	M+H	+	392.292	10
413.267	HMDB0159759	4-[(1S,2S,7R,10R,11S,15S)-5,9-dihydroxy-2,15-dimethyltetracyclo[8.7.0.0Â²,â·.0Â¹Â¹,Â¹âµ]heptadecan-14-yl]pent-4-enoic acid	n/a	C24H38O4	390.277	M+Na	+	413.266	2
391.285	HMDB0159759	4-[(1S,2S,7R,10R,11S,15S)-5,9-dihydroxy-2,15-dimethyltetracyclo[8.7.0.0Â²,â·.0Â¹Â¹,Â¹âµ]heptadecan-14-yl]pent-4-enoic acid	n/a	C24H38O4	390.277	M+H	+	391.284	2
413.267	HMDB0159760	4-[(1S,2S,7S,11S,14R,15R)-5-hydroxy-2,15-dimethyl-9-oxotetracyclo[8.7.0.0Â²,â·.0Â¹Â¹,Â¹âµ]heptadecan-14-yl]pentanoic acid	n/a	C24H38O4	390.277	M+Na	+	413.266	2
391.285	HMDB0159760	4-[(1S,2S,7S,11S,14R,15R)-5-hydroxy-2,15-dimethyl-9-oxotetracyclo[8.7.0.0Â²,â·.0Â¹Â¹,Â¹âµ]heptadecan-14-yl]pentanoic acid	n/a	C24H38O4	390.277	M+H	+	391.284	2
253.011	HMDB0160111	{[2,6-dihydroxy-5-(hydroxymethyl)pyrimidin-4-yl]methoxy}sulfonic acid	n/a	C6H8N2O7S	252.005	M+H	+	253.012	5
253.011	HMDB0160112	{[2,4-dihydroxy-6-(hydroxymethyl)pyrimidin-5-yl]methoxy}sulfonic acid	n/a	C6H8N2O7S	252.005	M+H	+	253.012	5
239.089	HMDB0160546	(4Z)-7-hydroxydec-4-enedioic acid	n/a	C10H16O5	216.1	M+Na	+	239.089	1
239.089	HMDB0160547	(4Z)-8-hydroxydec-4-enedioic acid	n/a	C10H16O5	216.1	M+Na	+	239.089	1
239.089	HMDB0160548	(4Z)-6-hydroxydec-4-enedioic acid	n/a	C10H16O5	216.1	M+Na	+	239.089	1
239.089	HMDB0160549	(4Z)-3-hydroxydec-4-enedioic acid	n/a	C10H16O5	216.1	M+Na	+	239.089	1
239.089	HMDB0160550	5-[3-(2-carboxyethyl)oxiran-2-yl]pentanoic acid	n/a	C10H16O5	216.1	M+Na	+	239.089	1
239.089	HMDB0160551	(4Z)-2-hydroxydec-4-enedioic acid	n/a	C10H16O5	216.1	M+Na	+	239.089	1
239.089	HMDB0160552	(4Z)-9-hydroxydec-4-enedioic acid	n/a	C10H16O5	216.1	M+Na	+	239.089	1
413.267	HMDB0160999	4-[(1S,2R,10S,11S,15R)-5-hydroxy-2,15-dimethyl-8-oxotetracyclo[8.7.0.0Â²,â·.0Â¹Â¹,Â¹âµ]heptadecan-14-yl]pentanoic acid	n/a	C24H38O4	390.277	M+Na	+	413.266	2
391.285	HMDB0160999	4-[(1S,2R,10S,11S,15R)-5-hydroxy-2,15-dimethyl-8-oxotetracyclo[8.7.0.0Â²,â·.0Â¹Â¹,Â¹âµ]heptadecan-14-yl]pentanoic acid	n/a	C24H38O4	390.277	M+H	+	391.284	2
307.14	HMDB0161035	6-(heptanoyloxy)-3,4,5-trihydroxyoxane-2-carboxylic acid	n/a	C13H22O8	306.131	M+H	+	307.139	6
383.176	HMDB0161076	3-(sulfooxy)hexadecanedioic acid	n/a	C16H30O8S	382.166	M+H	+	383.173	7
383.176	HMDB0161080	4-(sulfooxy)hexadecanedioic acid	n/a	C16H30O8S	382.166	M+H	+	383.173	7
383.176	HMDB0161084	5-(sulfooxy)hexadecanedioic acid	n/a	C16H30O8S	382.166	M+H	+	383.173	7
383.176	HMDB0161088	6-(sulfooxy)hexadecanedioic acid	n/a	C16H30O8S	382.166	M+H	+	383.173	7
383.176	HMDB0161092	7-(sulfooxy)hexadecanedioic acid	n/a	C16H30O8S	382.166	M+H	+	383.173	7
383.176	HMDB0161096	8-(sulfooxy)hexadecanedioic acid	n/a	C16H30O8S	382.166	M+H	+	383.173	7
383.176	HMDB0161100	2-(sulfooxy)hexadecanedioic acid	n/a	C16H30O8S	382.166	M+H	+	383.173	7
147.066	HMDB0161123	SCHEMBL19359063	n/a	C6H10O4	146.058	M+H	+	147.065	3
147.066	HMDB0161124	5-hydroxy-4-methyl-2-oxopentanoic acid	n/a	C6H10O4	146.058	M+H	+	147.065	3
147.066	HMDB0161125	3-hydroxy-4-methyl-2-oxopentanoic acid	n/a	C6H10O4	146.058	M+H	+	147.065	3
347.063	HMDB0161894	6-hydroxy-1-[5-(hydroxymethyl)furan-2-yl]-9H-pyrido[3,4-b]indole-3-carboxylic acid	n/a	C17H12N2O5	324.075	M+Na	+	347.064	2
347.063	HMDB0161895	7-hydroxy-1-[5-(hydroxymethyl)furan-2-yl]-9H-pyrido[3,4-b]indole-3-carboxylic acid	n/a	C17H12N2O5	324.075	M+Na	+	347.064	2
347.063	HMDB0161896	8-hydroxy-1-[5-(hydroxymethyl)furan-2-yl]-9H-pyrido[3,4-b]indole-3-carboxylic acid	n/a	C17H12N2O5	324.075	M+Na	+	347.064	2
347.063	HMDB0161897	5-hydroxy-1-[5-(hydroxymethyl)furan-2-yl]-9H-pyrido[3,4-b]indole-3-carboxylic acid	n/a	C17H12N2O5	324.075	M+Na	+	347.064	2
285.038	HMDB0163172	(4Z,7Z)-9-(sulfooxy)deca-2,4,7-trienoic acid	n/a	C10H14O6S	262.051	M+Na	+	285.04	7
285.038	HMDB0163184	(4Z,7Z)-10-(sulfooxy)deca-2,4,7-trienoic acid	n/a	C10H14O6S	262.051	M+Na	+	285.04	7
225.148	HMDB0163210	(2E,4E,7Z)-12-hydroxytrideca-2,4,7-trienoic acid	n/a	C13H20O3	224.141	M+H	+	225.149	1
225.148	HMDB0163211	(2E,4E,7Z)-13-hydroxytrideca-2,4,7-trienoic acid	n/a	C13H20O3	224.141	M+H	+	225.149	1
225.148	HMDB0163213	(2E,4E,7Z)-9-hydroxytrideca-2,4,7-trienoic acid	n/a	C13H20O3	224.141	M+H	+	225.149	1
225.148	HMDB0163214	3-[(1E,4Z)-deca-1,4-dien-1-yl]oxirane-2-carboxylic acid	n/a	C13H20O3	224.141	M+H	+	225.149	1
225.148	HMDB0163215	(2E)-3-{3-[(2Z)-oct-2-en-1-yl]oxiran-2-yl}prop-2-enoic acid	n/a	C13H20O3	224.141	M+H	+	225.149	1
225.148	HMDB0163216	(2E,4E)-6-(3-pentyloxiran-2-yl)hexa-2,4-dienoic acid	n/a	C13H20O3	224.141	M+H	+	225.149	1
347.204	HMDB0163312	3,4,5-trihydroxy-6-[(5Z)-undec-5-en-1-yloxy]oxane-2-carboxylic acid	n/a	C17H30O7	346.199	M+H	+	347.206	6
165.089	HMDB0163315	SCHEMBL1786710	n/a	C8H14O2	142.099	M+Na	+	165.089	1
165.089	HMDB0163316	(3E)-7-hydroxyoct-3-en-2-one	n/a	C8H14O2	142.099	M+Na	+	165.089	1
165.089	HMDB0163317	Ethanone, 1-(3-butyloxiranyl)-	n/a	C8H14O2	142.099	M+Na	+	165.089	1
165.089	HMDB0163318	(E)-8-Hydroxy-3-octene-2-one	n/a	C8H14O2	142.099	M+Na	+	165.089	1
165.089	HMDB0163319	(3E)-1-hydroxyoct-3-en-2-one	n/a	C8H14O2	142.099	M+Na	+	165.089	1
145.086	HMDB0163403	5-ethyl-3-hydroxy-4-methyloxolan-2-one	n/a	C7H12O3	144.079	M+H	+	145.086	2
294.038	HMDB0163578	[(5-{[(3Z)-3,4,5,6-tetrahydropyridin-3-ylidene]methyl}furan-2-yl)methoxy]sulfonic acid	n/a	C11H13NO5S	271.051	M+Na	+	294.041	10
183.078	HMDB0163595	3-methyl-2-phenylbut-3-enal	n/a	C11H12O	160.089	M+Na	+	183.078	1
195.102	HMDB0163606	3-hydroxy-3-methyl-2-phenylbutanoic acid	n/a	C11H14O3	194.094	M+H	+	195.102	2
195.102	HMDB0163607	4-hydroxy-3-methyl-2-phenylbutanoic acid	n/a	C11H14O3	194.094	M+H	+	195.102	2
195.102	HMDB0163609	2-hydroxy-3-methyl-2-phenylbutanoic acid	n/a	C11H14O3	194.094	M+H	+	195.102	2
195.102	HMDB0163610	SCHEMBL8733687	n/a	C11H14O3	194.094	M+H	+	195.102	2
195.102	HMDB0163611	2-(4-hydroxyphenyl)-3-methylbutanoic acid	n/a	C11H14O3	194.094	M+H	+	195.102	2
195.102	HMDB0163612	AKOS022917042	n/a	C11H14O3	194.094	M+H	+	195.102	2
139.018	HMDB0163668	(dihydro)thienylmethanol	n/a	C5H8OS	116.03	M+Na	+	139.019	4
139.018	HMDB0163671	SCHEMBL14724321	n/a	C5H8OS	116.03	M+Na	+	139.019	4
129.055	HMDB0163704	SCHEMBL14439107	n/a	C6H8O3	128.047	M+H	+	129.055	4
355.088	HMDB0164031	6-(1-carboxy-3-ethoxy-2-hydroxy-3-oxopropoxy)-3,4,5-trihydroxyoxane-2-carboxylic acid	n/a	C12H18O12	354.08	M+H	+	355.087	3
355.088	HMDB0164032	6-[(1-carboxy-3-ethoxy-1-hydroxy-3-oxopropan-2-yl)oxy]-3,4,5-trihydroxyoxane-2-carboxylic acid	n/a	C12H18O12	354.08	M+H	+	355.087	3
355.088	HMDB0164033	6-[(4-ethoxy-2,3-dihydroxy-4-oxobutanoyl)oxy]-3,4,5-trihydroxyoxane-2-carboxylic acid	n/a	C12H18O12	354.08	M+H	+	355.087	3
245.079	HMDB0164055	4-(3-oxobutyl)phenyl 2-hydroxyacetate	n/a	C12H14O4	222.089	M+Na	+	245.078	2
245.079	HMDB0164056	4-(2-hydroxy-3-oxobutyl)phenyl acetate	n/a	C12H14O4	222.089	M+Na	+	245.078	2
245.079	HMDB0164057	4-(4-hydroxy-3-oxobutyl)phenyl acetate	n/a	C12H14O4	222.089	M+Na	+	245.078	2
245.079	HMDB0164058	4-(1-hydroxy-3-oxobutyl)phenyl acetate	n/a	C12H14O4	222.089	M+Na	+	245.078	2
195.102	HMDB0164132	(4r)-hydroxy-4-(4'-methoxyphenyl)-butan-2-one	n/a	C11H14O3	194.094	M+H	+	195.102	2
195.102	HMDB0164133	SCHEMBL13742814	n/a	C11H14O3	194.094	M+H	+	195.102	2
195.102	HMDB0164134	2-Butanone, 4-hydroxy-4-(4-methoxyphenyl)-	n/a	C11H14O3	194.094	M+H	+	195.102	2
309.204	HMDB0164463	1-(3,4-dihydroxyphenyl)-5-hydroxydodecan-3-one	n/a	C18H28O4	308.199	M+H	+	309.206	6
145.086	HMDB0164728	4-hydroxy-4-(hydroxymethyl)cyclohexan-1-one	n/a	C7H12O3	144.079	M+H	+	145.086	2
145.086	HMDB0164729	2,4-dihydroxy-4-methylcyclohexan-1-one	n/a	C7H12O3	144.079	M+H	+	145.086	2
523.218	HMDB0164750	6-{[9-(acetyloxy)-13-methoxy-3,6,6-trimethyl-12-oxatetracyclo[8.3.0.0Â¹,Â³.0â´,â¸]tridecan-10-yl]oxy}-3,4,5-trihydroxyoxane-2-carboxylic acid	n/a	C24H36O11	500.226	M+Na	+	523.215	7
145.086	HMDB0165786	2(5)-ethyl-4-hydroxy-5(2)-methyl-3(2H)-furanone (ethylfuraneol)	n/a	C7H12O3	144.079	M+H	+	145.086	2
153.055	HMDB0166106	2-hydroxy-6-methoxybenzaldehyde	n/a	C8H8O3	152.047	M+H	+	153.055	2
153.055	HMDB0166107	4-hydroxy-2-methoxybenzaldehyde	n/a	C8H8O3	152.047	M+H	+	153.055	2
153.055	HMDB0166108	5-hydroxy-2-methoxybenzaldehyde	n/a	C8H8O3	152.047	M+H	+	153.055	2
153.055	HMDB0166109	3-hydroxy-2-methoxybenzaldehyde	n/a	C8H8O3	152.047	M+H	+	153.055	2
239.089	HMDB0166241	4,7-dimethoxy-6-(prop-2-en-1-yl)-2H-1,3-benzodioxol-5-ol	n/a	C12H14O5	238.084	M+H	+	239.091	9
239.089	HMDB0166244	4,7-dimethoxy-5-[(oxiran-2-yl)methyl]-2H-1,3-benzodioxole	n/a	C12H14O5	238.084	M+H	+	239.091	9
195.102	HMDB0166268	76773-99-4	n/a	C11H14O3	194.094	M+H	+	195.102	2
145.086	HMDB0166497	(4Z)-6-hydroxyhept-4-enoic acid	n/a	C7H12O3	144.079	M+H	+	145.086	2
145.086	HMDB0166498	(4Z)-3-hydroxyhept-4-enoic acid	n/a	C7H12O3	144.079	M+H	+	145.086	2
145.086	HMDB0166499	SCHEMBL7994854	n/a	C7H12O3	144.079	M+H	+	145.086	2
145.086	HMDB0166500	SCHEMBL2623082	n/a	C7H12O3	144.079	M+H	+	145.086	2
145.086	HMDB0166501	(4Z)-2-hydroxyhept-4-enoic acid	n/a	C7H12O3	144.079	M+H	+	145.086	2
355.088	HMDB0166563	[phenyl(2,4,6-trimethoxyphenyl)methoxy]sulfonic acid	n/a	C16H18O7S	354.077	M+H	+	355.085	10
145.086	HMDB0166744	(2E)-4-hydroxyhept-2-enoic acid	n/a	C7H12O3	144.079	M+H	+	145.086	2
145.086	HMDB0166745	(2E)-6-hydroxyhept-2-enoic acid	n/a	C7H12O3	144.079	M+H	+	145.086	2
145.086	HMDB0166746	ACMC-20mulz	n/a	C7H12O3	144.079	M+H	+	145.086	2
145.086	HMDB0166747	SCHEMBL9008708	n/a	C7H12O3	144.079	M+H	+	145.086	2
307.14	HMDB0166763	3,4,5-trihydroxy-6-{[(2E)-1-hydroxyhept-2-en-4-yl]oxy}oxane-2-carboxylic acid	n/a	C13H22O8	306.131	M+H	+	307.139	6
307.14	HMDB0166764	3,4,5-trihydroxy-6-{[(2E)-4-hydroxyhept-2-en-1-yl]oxy}oxane-2-carboxylic acid	n/a	C13H22O8	306.131	M+H	+	307.139	6
307.14	HMDB0166767	3,4,5-trihydroxy-6-{[(5E)-7-hydroxyhept-5-en-2-yl]oxy}oxane-2-carboxylic acid	n/a	C13H22O8	306.131	M+H	+	307.139	6
307.14	HMDB0166768	3,4,5-trihydroxy-6-{[(2E)-6-hydroxyhept-2-en-1-yl]oxy}oxane-2-carboxylic acid	n/a	C13H22O8	306.131	M+H	+	307.139	6
307.14	HMDB0166771	6-[(3-butyloxiran-2-yl)methoxy]-3,4,5-trihydroxyoxane-2-carboxylic acid	n/a	C13H22O8	306.131	M+H	+	307.139	6
307.14	HMDB0166775	3,4,5-trihydroxy-6-{[(5E)-7-hydroxyhept-5-en-1-yl]oxy}oxane-2-carboxylic acid	n/a	C13H22O8	306.131	M+H	+	307.139	6
307.14	HMDB0166776	3,4,5-trihydroxy-6-{[(2E)-7-hydroxyhept-2-en-1-yl]oxy}oxane-2-carboxylic acid	n/a	C13H22O8	306.131	M+H	+	307.139	6
225.148	HMDB0166976	Methyl 9-hydroxydecanoate	n/a	C11H22O3	202.157	M+Na	+	225.146	9
225.148	HMDB0166977	Methyl 10-hydroxydecanoate	n/a	C11H22O3	202.157	M+Na	+	225.146	9
116.071	HMDB0167281	2,3-dihydroxy-2-methylbutanenitrile	n/a	C5H9NO2	115.063	M+H	+	116.071	4
116.071	HMDB0167282	2-hydroxy-2-(hydroxymethyl)butanenitrile	n/a	C5H9NO2	115.063	M+H	+	116.071	4
116.071	HMDB0167283	2,4-dihydroxy-2-methylbutanenitrile	n/a	C5H9NO2	115.063	M+H	+	116.071	4
264.106	HMDB0167368	3,4,5-trihydroxy-6-[(1-hydroxybutylidene)amino]oxane-2-carboxylic acid	n/a	C10H17NO7	263.101	M+H	+	264.108	5
267.027	HMDB0168258	2-(8-hydroxy-1,4-dioxo-1,4-dihydronaphthalen-2-yl)prop-2-enoic acid	n/a	C13H8O5	244.037	M+Na	+	267.026	1
385.137	HMDB0168400	3,4,5-trihydroxy-6-[(3,4,5-trihydroxy-2,6-dimethoxycyclohexyl)oxy]oxane-2-carboxylic acid	n/a	C14H24O12	384.127	M+H	+	385.134	9
385.137	HMDB0168401	3,4,5-trihydroxy-6-[(2,3,5-trihydroxy-4,6-dimethoxycyclohexyl)oxy]oxane-2-carboxylic acid	n/a	C14H24O12	384.127	M+H	+	385.134	9
385.137	HMDB0168402	3,4,5-trihydroxy-6-[(2,4,6-trihydroxy-3,5-dimethoxycyclohexyl)oxy]oxane-2-carboxylic acid	n/a	C14H24O12	384.127	M+H	+	385.134	9
153.055	HMDB0168664	Methyl 3-hydroxybenzoate	n/a	C8H8O3	152.047	M+H	+	153.055	2
415.212	HMDB0168739	7-{[(2E,6Z)-5,8-dihydroxy-3,7,11-trimethyldodeca-2,6,10-trien-1-yl]oxy}-6-hydroxy-2H-chromen-2-one	n/a	C24H30O6	414.204	M+H	+	415.212	2
415.212	HMDB0168740	7-{[(2E,6Z)-4,5,8-trihydroxy-3,7,11-trimethyldodeca-2,6,10-trien-1-yl]oxy}-2H-chromen-2-one	n/a	C24H30O6	414.204	M+H	+	415.212	2
415.212	HMDB0168741	7-{[(2Z,6Z)-5,8-dihydroxy-3-(hydroxymethyl)-7,11-dimethyldodeca-2,6,10-trien-1-yl]oxy}-2H-chromen-2-one	n/a	C24H30O6	414.204	M+H	+	415.212	2
415.212	HMDB0168742	7-{[(2E,6Z)-5,8-dihydroxy-7-(hydroxymethyl)-3,11-dimethyldodeca-2,6,10-trien-1-yl]oxy}-2H-chromen-2-one	n/a	C24H30O6	414.204	M+H	+	415.212	2
415.212	HMDB0168743	7-{[(2E,6Z)-5,8,12-trihydroxy-3,7,11-trimethyldodeca-2,6,10-trien-1-yl]oxy}-2H-chromen-2-one	n/a	C24H30O6	414.204	M+H	+	415.212	2
415.212	HMDB0168744	7-{[(2E,6Z,10E)-5,8,12-trihydroxy-3,7,11-trimethyldodeca-2,6,10-trien-1-yl]oxy}-2H-chromen-2-one	n/a	C24H30O6	414.204	M+H	+	415.212	2
415.212	HMDB0168745	7-{[(2E,6Z)-5,8,9-trihydroxy-3,7,11-trimethyldodeca-2,6,10-trien-1-yl]oxy}-2H-chromen-2-one	n/a	C24H30O6	414.204	M+H	+	415.212	2
415.212	HMDB0168746	7-({3-[(3Z)-2,5-dihydroxy-4,8-dimethylnona-3,7-dien-1-yl]-3-methyloxiran-2-yl}methoxy)-2H-chromen-2-one	n/a	C24H30O6	414.204	M+H	+	415.212	2
415.212	HMDB0168747	7-{[(2E)-5-hydroxy-5-[3-(1-hydroxy-4-methylpent-3-en-1-yl)-3-methyloxiran-2-yl]-3-methylpent-2-en-1-yl]oxy}-2H-chromen-2-one	n/a	C24H30O6	414.204	M+H	+	415.212	2
415.212	HMDB0168748	7-{[(2E,6Z)-9-(3,3-dimethyloxiran-2-yl)-5,8-dihydroxy-3,7-dimethylnona-2,6-dien-1-yl]oxy}-2H-chromen-2-one	n/a	C24H30O6	414.204	M+H	+	415.212	2
415.212	HMDB0168749	7-{[(2E,6Z)-5,8-dihydroxy-3,7,11-trimethyldodeca-2,6,10-trien-1-yl]oxy}-8-hydroxy-2H-chromen-2-one	n/a	C24H30O6	414.204	M+H	+	415.212	2
415.212	HMDB0168750	7-{[(2E,6Z)-5,8-dihydroxy-3,7,11-trimethyldodeca-2,6,10-trien-1-yl]oxy}-5-hydroxy-2H-chromen-2-one	n/a	C24H30O6	414.204	M+H	+	415.212	2
239.089	HMDB0169153	4,7-dihydroxy-2,2-dimethyl-3,4-dihydro-2H-1-benzopyran-6-carboxylic acid	n/a	C12H14O5	238.084	M+H	+	239.091	9
491.194	HMDB0169535	3,4,5-trihydroxy-6-{[(2Z)-6-methyl-2-{2-[(2-oxo-2H-chromen-7-yl)oxy]ethylidene}hept-5-en-1-yl]oxy}oxane-2-carboxylic acid	n/a	C25H30O10	490.184	M+H	+	491.191	5
491.194	HMDB0169537	6-{[(2E)-3,7-dimethyl-1-[(2-oxo-2H-chromen-7-yl)oxy]octa-2,6-dien-4-yl]oxy}-3,4,5-trihydroxyoxane-2-carboxylic acid	n/a	C25H30O10	490.184	M+H	+	491.191	5
491.194	HMDB0169539	6-{[(6E)-2,6-dimethyl-8-[(2-oxo-2H-chromen-7-yl)oxy]octa-2,6-dien-4-yl]oxy}-3,4,5-trihydroxyoxane-2-carboxylic acid	n/a	C25H30O10	490.184	M+H	+	491.191	5
491.194	HMDB0169541	6-{[(2E,6E)-2,6-dimethyl-8-[(2-oxo-2H-chromen-7-yl)oxy]octa-2,6-dien-1-yl]oxy}-3,4,5-trihydroxyoxane-2-carboxylic acid	n/a	C25H30O10	490.184	M+H	+	491.191	5
491.194	HMDB0169543	6-{[(6E)-2,6-dimethyl-8-[(2-oxo-2H-chromen-7-yl)oxy]octa-2,6-dien-1-yl]oxy}-3,4,5-trihydroxyoxane-2-carboxylic acid	n/a	C25H30O10	490.184	M+H	+	491.191	5
491.194	HMDB0169545	6-[(7-{[(2E)-3,7-dimethylocta-2,6-dien-1-yl]oxy}-2-oxo-2H-chromen-6-yl)oxy]-3,4,5-trihydroxyoxane-2-carboxylic acid	n/a	C25H30O10	490.184	M+H	+	491.191	5
491.194	HMDB0169550	6-[(7-{[(2E)-3,7-dimethylocta-2,6-dien-1-yl]oxy}-2-oxo-2H-chromen-8-yl)oxy]-3,4,5-trihydroxyoxane-2-carboxylic acid	n/a	C25H30O10	490.184	M+H	+	491.191	5
491.194	HMDB0169551	6-[(7-{[(2E)-3,7-dimethylocta-2,6-dien-1-yl]oxy}-2-oxo-2H-chromen-5-yl)oxy]-3,4,5-trihydroxyoxane-2-carboxylic acid	n/a	C25H30O10	490.184	M+H	+	491.191	5
491.194	HMDB0169552	6-[(7-{[(2E)-3,7-dimethylocta-2,6-dien-1-yl]oxy}-2-oxo-2H-chromen-3-yl)oxy]-3,4,5-trihydroxyoxane-2-carboxylic acid	n/a	C25H30O10	490.184	M+H	+	491.191	5
239.089	HMDB0169589	5-(2H-1,3-benzodioxol-5-yl)-4-hydroxypentanoic acid	n/a	C12H14O5	238.084	M+H	+	239.091	9
239.089	HMDB0169590	AKOS022312040	n/a	C12H14O5	238.084	M+H	+	239.091	9
239.089	HMDB0169591	5-(6-hydroxy-2H-1,3-benzodioxol-5-yl)pentanoic acid	n/a	C12H14O5	238.084	M+H	+	239.091	9
239.089	HMDB0169592	AKOS022273017	n/a	C12H14O5	238.084	M+H	+	239.091	9
239.089	HMDB0169593	5-(2H-1,3-benzodioxol-5-yl)-2-hydroxypentanoic acid	n/a	C12H14O5	238.084	M+H	+	239.091	9
239.089	HMDB0170511	(4E)-2-hydroxy-2,7-dimethyloct-4-enedioic acid	n/a	C10H16O5	216.1	M+Na	+	239.089	1
239.089	HMDB0170512	(4E)-3-hydroxy-2,7-dimethyloct-4-enedioic acid	n/a	C10H16O5	216.1	M+Na	+	239.089	1
239.089	HMDB0170513	3-[3-(2-carboxy-2-methylethyl)oxiran-2-yl]-2-methylpropanoic acid	n/a	C10H16O5	216.1	M+Na	+	239.089	1
239.089	HMDB0170514	(4E)-2-(hydroxymethyl)-7-methyloct-4-enedioic acid	n/a	C10H16O5	216.1	M+Na	+	239.089	1
245.079	HMDB0170845	2-methoxy-4-[(oxiran-2-yl)methyl]phenyl acetate	n/a	C12H14O4	222.089	M+Na	+	245.078	2
245.079	HMDB0170846	2-methoxy-4-(prop-2-en-1-yl)phenyl 2-hydroxyacetate	n/a	C12H14O4	222.089	M+Na	+	245.078	2
245.079	HMDB0170974	4-[(1Z)-3-hydroxyprop-1-en-1-yl]-2-methoxyphenyl acetate	n/a	C12H14O4	222.089	M+Na	+	245.078	2
245.079	HMDB0170976	3-hydroxy-2-methoxy-4-[(1Z)-prop-1-en-1-yl]phenyl acetate	n/a	C12H14O4	222.089	M+Na	+	245.078	2
245.079	HMDB0170977	5-hydroxy-2-methoxy-4-[(1Z)-prop-1-en-1-yl]phenyl acetate	n/a	C12H14O4	222.089	M+Na	+	245.078	2
245.079	HMDB0170978	1-acetoxy-2-methoxy-4-(3-methyl-oxiranyl)-benzene	n/a	C12H14O4	222.089	M+Na	+	245.078	2
245.079	HMDB0170979	2-methoxy-4-[(1Z)-prop-1-en-1-yl]phenyl 2-hydroxyacetate	n/a	C12H14O4	222.089	M+Na	+	245.078	2
195.102	HMDB0171010	cis-4-Propenylsyringol	n/a	C11H14O3	194.094	M+H	+	195.102	2
153.055	HMDB0171094	ortho-vanillin	n/a	C8H8O3	152.047	M+H	+	153.055	2
175.112	HMDB0171339	4-(4-methylphenyl)pent-4-en-2-one	n/a	C12H14O	174.104	M+H	+	175.112	0
491.194	HMDB0171378	3,4,5-trihydroxy-6-[2-hydroxy-4-(7-hydroxy-6-methoxy-2,3-dimethyl-1,2,3,4-tetrahydronaphthalen-1-yl)phenoxy]oxane-2-carboxylic acid	n/a	C25H30O10	490.184	M+H	+	491.191	5
491.194	HMDB0171379	3,4,5-trihydroxy-6-[2-hydroxy-5-(7-hydroxy-6-methoxy-2,3-dimethyl-1,2,3,4-tetrahydronaphthalen-1-yl)phenoxy]oxane-2-carboxylic acid	n/a	C25H30O10	490.184	M+H	+	491.191	5
491.194	HMDB0171380	6-{[8-(3,4-dihydroxyphenyl)-3-methoxy-6,7-dimethyl-5,6,7,8-tetrahydronaphthalen-2-yl]oxy}-3,4,5-trihydroxyoxane-2-carboxylic acid	n/a	C25H30O10	490.184	M+H	+	491.191	5
491.194	HMDB0171382	6-[4-(6,7-dihydroxy-2,3-dimethyl-1,2,3,4-tetrahydronaphthalen-1-yl)-2-methoxyphenoxy]-3,4,5-trihydroxyoxane-2-carboxylic acid	n/a	C25H30O10	490.184	M+H	+	491.191	5
491.194	HMDB0171383	3,4,5-trihydroxy-6-{[3-hydroxy-8-(4-hydroxy-3-methoxyphenyl)-6,7-dimethyl-5,6,7,8-tetrahydronaphthalen-2-yl]oxy}oxane-2-carboxylic acid	n/a	C25H30O10	490.184	M+H	+	491.191	5
491.194	HMDB0171384	3,4,5-trihydroxy-6-{[3-hydroxy-5-(4-hydroxy-3-methoxyphenyl)-6,7-dimethyl-5,6,7,8-tetrahydronaphthalen-2-yl]oxy}oxane-2-carboxylic acid	n/a	C25H30O10	490.184	M+H	+	491.191	5
507.189	HMDB0171453	3,4,5-trihydroxy-6-{2-hydroxy-4-[5-(4-hydroxy-3-methoxyphenyl)-3,4-dimethyloxolan-2-yl]phenoxy}oxane-2-carboxylic acid	n/a	C25H30O11	506.179	M+H	+	507.186	5
507.189	HMDB0171454	3,4,5-trihydroxy-6-{2-hydroxy-5-[5-(4-hydroxy-3-methoxyphenyl)-3,4-dimethyloxolan-2-yl]phenoxy}oxane-2-carboxylic acid	n/a	C25H30O11	506.179	M+H	+	507.186	5
507.189	HMDB0171455	6-{4-[5-(3,4-dihydroxyphenyl)-3,4-dimethyloxolan-2-yl]-2-methoxyphenoxy}-3,4,5-trihydroxyoxane-2-carboxylic acid	n/a	C25H30O11	506.179	M+H	+	507.186	5
145.086	HMDB0172013	4-methoxy-2,5-dimethyloxolan-3-one	n/a	C7H12O3	144.079	M+H	+	145.086	2
194.976	HMDB0172083	[(1-sulfanylpropan-2-yl)oxy]sulfonic acid	n/a	C3H8O4S2	171.986	M+Na	+	194.976	2
194.976	HMDB0172087	SCHEMBL17183009	n/a	C3H8O4S2	171.986	M+Na	+	194.976	2
153.055	HMDB0172091	2-Hydroxy-4-methoxybenzaldehyde	n/a	C8H8O3	152.047	M+H	+	153.055	2
153.055	HMDB0172092	3-Hydroxy-4-methoxybenzaldehyde	n/a	C8H8O3	152.047	M+H	+	153.055	2
295.195	HMDB0172399	Sodium Tetradecyl Sulfate	n/a	C14H30O4S	294.186	M+H	+	295.194	4
433.188	HMDB0172567	10-hydroxy-18-oxo-9-(sulfooxy)octadecanoic acid	n/a	C18H34O8S	410.197	M+Na	+	433.187	3
433.188	HMDB0172568	9-hydroxy-18-oxo-10-(sulfooxy)octadecanoic acid	n/a	C18H34O8S	410.197	M+Na	+	433.187	3
129.055	HMDB0173548	2,5-furandimethanol	C20443	C6H8O3	128.047	M+H	+	129.055	4
415.212	HMDB0173683	{14-acetyl-8-hydroxy-2,15-dimethyltetracyclo[8.7.0.0Â²,â·.0Â¹Â¹,Â¹âµ]heptadecan-5-yl}oxidanesulfonic acid	n/a	C21H34O6S	414.208	M+H	+	415.215	6
415.212	HMDB0173685	{14-acetyl-13-hydroxy-2,15-dimethyltetracyclo[8.7.0.0Â²,â·.0Â¹Â¹,Â¹âµ]heptadecan-5-yl}oxidanesulfonic acid	n/a	C21H34O6S	414.208	M+H	+	415.215	6
415.212	HMDB0173687	[14-(2-hydroxyacetyl)-2,15-dimethyltetracyclo[8.7.0.0Â²,â·.0Â¹Â¹,Â¹âµ]heptadecan-5-yl]oxidanesulfonic acid	n/a	C21H34O6S	414.208	M+H	+	415.215	6
415.212	HMDB0173689	[14-acetyl-15-(hydroxymethyl)-2-methyltetracyclo[8.7.0.0Â²,â·.0Â¹Â¹,Â¹âµ]heptadecan-5-yl]oxidanesulfonic acid	n/a	C21H34O6S	414.208	M+H	+	415.215	6
415.212	HMDB0173691	[14-acetyl-2-(hydroxymethyl)-15-methyltetracyclo[8.7.0.0Â²,â·.0Â¹Â¹,Â¹âµ]heptadecan-5-yl]oxidanesulfonic acid	n/a	C21H34O6S	414.208	M+H	+	415.215	6
355.088	HMDB0174742	3,4,5-trihydroxy-6-({3-[(1E)-prop-1-en-1-yldisulfanyl]butan-2-yl}oxy)oxane-2-carboxylic acid	n/a	C13H22O7S2	354.081	M+H	+	355.088	0
355.088	HMDB0174744	3,4,5-trihydroxy-6-{2-[(1E)-prop-1-en-1-yldisulfanyl]butoxy}oxane-2-carboxylic acid	n/a	C13H22O7S2	354.081	M+H	+	355.088	0
355.088	HMDB0174746	3,4,5-trihydroxy-6-{3-[(1E)-prop-1-en-1-yldisulfanyl]butoxy}oxane-2-carboxylic acid	n/a	C13H22O7S2	354.081	M+H	+	355.088	0
285.038	HMDB0174943	4,5,7-trihydroxy-9,10-dioxo-9,10-dihydroanthracene-2-carbaldehyde	n/a	C15H8O6	284.032	M+H	+	285.039	4
225.148	HMDB0175162	SCHEMBL9794217	n/a	C11H22O3	202.157	M+Na	+	225.146	9
225.148	HMDB0175163	SCHEMBL8984439	n/a	C11H22O3	202.157	M+Na	+	225.146	9
225.148	HMDB0175164	2-hydroxy-9-methyldecanoic acid	n/a	C11H22O3	202.157	M+Na	+	225.146	9
239.089	HMDB0175344	1-Hydroxymethyl-2,2-dimethyl-cyclopentane-1,3-dicarboxylic acid	n/a	C10H16O5	216.1	M+Na	+	239.089	1
239.089	HMDB0175345	2-(hydroxymethyl)-1,2-dimethylcyclopentane-1,3-dicarboxylic acid	n/a	C10H16O5	216.1	M+Na	+	239.089	1
239.089	HMDB0175346	5-hydroxy-1,2,2-trimethylcyclopentane-1,3-dicarboxylic acid	n/a	C10H16O5	216.1	M+Na	+	239.089	1
239.089	HMDB0175347	4-hydroxy-1,2,2-trimethylcyclopentane-1,3-dicarboxylic acid	n/a	C10H16O5	216.1	M+Na	+	239.089	1
239.089	HMDB0175348	SCHEMBL1335666	n/a	C10H16O5	216.1	M+Na	+	239.089	1
415.212	HMDB0175530	6,10,14-trimethyl-2-methylidene-3-(sulfooxy)pentadecanoic acid	n/a	C19H36O6S	392.223	M+Na	+	415.212	0
415.212	HMDB0175535	10,14-dimethyl-2-methylidene-6-[(sulfooxy)methyl]pentadecanoic acid	n/a	C19H36O6S	392.223	M+Na	+	415.212	0
415.212	HMDB0175538	6,14-dimethyl-2-methylidene-10-[(sulfooxy)methyl]pentadecanoic acid	n/a	C19H36O6S	392.223	M+Na	+	415.212	0
415.212	HMDB0175541	6,10,14-trimethyl-2-methylidene-15-(sulfooxy)pentadecanoic acid	n/a	C19H36O6S	392.223	M+Na	+	415.212	0
435.221	HMDB0176356	6-[(13-carboxy-12-oxotridecan-2-yl)oxy]-3,4,5-trihydroxyoxane-2-carboxylic acid	n/a	C20H34O10	434.215	M+H	+	435.222	4
457.203	HMDB0176356	6-[(13-carboxy-12-oxotridecan-2-yl)oxy]-3,4,5-trihydroxyoxane-2-carboxylic acid	n/a	C20H34O10	434.215	M+Na	+	457.204	4
435.221	HMDB0176357	3,4,5-trihydroxy-6-[(13-hydroxy-3-oxotetradecanoyl)oxy]oxane-2-carboxylic acid	n/a	C20H34O10	434.215	M+H	+	435.222	4
457.203	HMDB0176357	3,4,5-trihydroxy-6-[(13-hydroxy-3-oxotetradecanoyl)oxy]oxane-2-carboxylic acid	n/a	C20H34O10	434.215	M+Na	+	457.204	4
435.221	HMDB0176358	6-(1-carboxy-12-hydroxy-2-oxotridecyl)-3,4,5-trihydroxyoxane-2-carboxylic acid	n/a	C20H34O10	434.215	M+H	+	435.222	4
457.203	HMDB0176358	6-(1-carboxy-12-hydroxy-2-oxotridecyl)-3,4,5-trihydroxyoxane-2-carboxylic acid	n/a	C20H34O10	434.215	M+Na	+	457.204	4
435.221	HMDB0176360	6-[(13-carboxy-12-oxotridecyl)oxy]-3,4,5-trihydroxyoxane-2-carboxylic acid	n/a	C20H34O10	434.215	M+H	+	435.222	4
457.203	HMDB0176360	6-[(13-carboxy-12-oxotridecyl)oxy]-3,4,5-trihydroxyoxane-2-carboxylic acid	n/a	C20H34O10	434.215	M+Na	+	457.204	4
435.221	HMDB0176361	3,4,5-trihydroxy-6-[(14-hydroxy-3-oxotetradecanoyl)oxy]oxane-2-carboxylic acid	n/a	C20H34O10	434.215	M+H	+	435.222	4
457.203	HMDB0176361	3,4,5-trihydroxy-6-[(14-hydroxy-3-oxotetradecanoyl)oxy]oxane-2-carboxylic acid	n/a	C20H34O10	434.215	M+Na	+	457.204	4
435.221	HMDB0176362	6-(1-carboxy-13-hydroxy-2-oxotridecyl)-3,4,5-trihydroxyoxane-2-carboxylic acid	n/a	C20H34O10	434.215	M+H	+	435.222	4
457.203	HMDB0176362	6-(1-carboxy-13-hydroxy-2-oxotridecyl)-3,4,5-trihydroxyoxane-2-carboxylic acid	n/a	C20H34O10	434.215	M+Na	+	457.204	4
435.221	HMDB0176364	6-[(1-carboxy-2-oxotridecyl)oxy]-3,4,5-trihydroxyoxane-2-carboxylic acid	n/a	C20H34O10	434.215	M+H	+	435.222	4
457.203	HMDB0176364	6-[(1-carboxy-2-oxotridecyl)oxy]-3,4,5-trihydroxyoxane-2-carboxylic acid	n/a	C20H34O10	434.215	M+Na	+	457.204	4
435.221	HMDB0176365	3,4,5-trihydroxy-6-[(2-hydroxy-3-oxotetradecanoyl)oxy]oxane-2-carboxylic acid	n/a	C20H34O10	434.215	M+H	+	435.222	4
457.203	HMDB0176365	3,4,5-trihydroxy-6-[(2-hydroxy-3-oxotetradecanoyl)oxy]oxane-2-carboxylic acid	n/a	C20H34O10	434.215	M+Na	+	457.204	4
435.221	HMDB0176367	6-[(1-carboxy-2-oxotridecan-3-yl)oxy]-3,4,5-trihydroxyoxane-2-carboxylic acid	n/a	C20H34O10	434.215	M+H	+	435.222	4
457.203	HMDB0176367	6-[(1-carboxy-2-oxotridecan-3-yl)oxy]-3,4,5-trihydroxyoxane-2-carboxylic acid	n/a	C20H34O10	434.215	M+Na	+	457.204	4
435.221	HMDB0176368	3,4,5-trihydroxy-6-[(4-hydroxy-3-oxotetradecanoyl)oxy]oxane-2-carboxylic acid	n/a	C20H34O10	434.215	M+H	+	435.222	4
457.203	HMDB0176368	3,4,5-trihydroxy-6-[(4-hydroxy-3-oxotetradecanoyl)oxy]oxane-2-carboxylic acid	n/a	C20H34O10	434.215	M+Na	+	457.204	4
435.221	HMDB0176369	6-(1-carboxy-3-hydroxy-2-oxotridecyl)-3,4,5-trihydroxyoxane-2-carboxylic acid	n/a	C20H34O10	434.215	M+H	+	435.222	4
457.203	HMDB0176369	6-(1-carboxy-3-hydroxy-2-oxotridecyl)-3,4,5-trihydroxyoxane-2-carboxylic acid	n/a	C20H34O10	434.215	M+Na	+	457.204	4
409.188	HMDB0176384	3,4,5-trihydroxy-6-{[(6E)-15-oxopentadec-6-en-1,3-diyn-5-yl]oxy}oxane-2-carboxylic acid	n/a	C21H28O8	408.178	M+H	+	409.186	5
116.071	HMDB0177063	1-formyl-pyrrolidin-2-ol	n/a	C5H9NO2	115.063	M+H	+	116.071	4
271.115	HMDB0177064	butyl 1,3,4,5-tetrahydroxycyclohexane-1-carboxylate	n/a	C11H20O6	248.126	M+Na	+	271.115	1
409.188	HMDB0177089	1-{1-[(3,4-dimethoxyphenyl)methyl]-7-hydroxy-6-methoxy-2-methyl-1,2,3,4-tetrahydro-2Î»âµ-isoquinolin-2-yl}ethan-1-one	n/a	C22H28NO5	386.197	M+Na	+	409.186	4
523.218	HMDB0177211	6-[(6,9-dimethyl-4-{[(2E)-2-methylbut-2-enoyl]oxy}-3-methylidene-2-oxo-2H,3H,3aH,4H,5H,6H,6aH,7H,9aH,9bH-azuleno[4,5-b]furan-6-yl)oxy]-3,4,5-trihydroxyoxane-2-carboxylic acid	n/a	C26H34O11	522.21	M+H	+	523.217	2
399.055	HMDB0177297	6-(3-carboxy-4,5,6-trihydroxy-2-methylphenoxy)-3,4,5-trihydroxyoxane-2-carboxylic acid	n/a	C14H16O12	376.064	M+Na	+	399.053	5
399.055	HMDB0177298	6-(4-carboxy-2,3,6-trihydroxy-5-methylphenoxy)-3,4,5-trihydroxyoxane-2-carboxylic acid	n/a	C14H16O12	376.064	M+Na	+	399.053	5
399.055	HMDB0177299	6-(3-carboxy-2,5,6-trihydroxy-4-methylphenoxy)-3,4,5-trihydroxyoxane-2-carboxylic acid	n/a	C14H16O12	376.064	M+Na	+	399.053	5
399.055	HMDB0177300	6-(2-carboxy-4,5,6-trihydroxy-3-methylphenoxy)-3,4,5-trihydroxyoxane-2-carboxylic acid	n/a	C14H16O12	376.064	M+Na	+	399.053	5
399.055	HMDB0177301	3,4,5-trihydroxy-6-(2,3,4,5-tetrahydroxy-6-methylbenzoyloxy)oxane-2-carboxylic acid	n/a	C14H16O12	376.064	M+Na	+	399.053	5
399.055	HMDB0177303	6-[4-carboxy-2,3-dihydroxy-5-(hydroxymethyl)phenoxy]-3,4,5-trihydroxyoxane-2-carboxylic acid	n/a	C14H16O12	376.064	M+Na	+	399.053	5
399.055	HMDB0177304	6-[3-carboxy-2,6-dihydroxy-4-(hydroxymethyl)phenoxy]-3,4,5-trihydroxyoxane-2-carboxylic acid	n/a	C14H16O12	376.064	M+Na	+	399.053	5
399.055	HMDB0177305	6-[2-carboxy-5,6-dihydroxy-3-(hydroxymethyl)phenoxy]-3,4,5-trihydroxyoxane-2-carboxylic acid	n/a	C14H16O12	376.064	M+Na	+	399.053	5
399.055	HMDB0177306	3,4,5-trihydroxy-6-[2,3,4-trihydroxy-6-(hydroxymethyl)benzoyloxy]oxane-2-carboxylic acid	n/a	C14H16O12	376.064	M+Na	+	399.053	5
507.189	HMDB0177953	6-[3-(acetyloxy)-7,7a-dimethyl-4'-methylidene-octahydrospiro[indene-2,3'-oxolane]-2'-oneoxy]-3,4,5-trihydroxyoxane-2-carboxylic acid	n/a	C23H32O11	484.194	M+Na	+	507.184	10
433.188	HMDB0178228	(2-{3,9,14-trihydroxy-3,7,10-trimethyl-15-oxapentacyclo[7.5.1.0Â²,â¶.0â·,Â¹Â³.0Â¹â°,Â¹â´]pentadecan-11-yl}propoxy)sulfonic acid	n/a	C20H32O8S	432.182	M+H	+	433.189	3
399.055	HMDB0178366	[2-hydroxy-5-(2-methoxy-1-oxo-1H-phenalen-9-yl)phenyl]oxidanesulfonic acid	n/a	C20H14O7S	398.046	M+H	+	399.053	6
399.055	HMDB0178371	(4-{12-methoxy-13-oxo-11-oxatetracyclo[7.4.1.0âµ,Â¹â´.0Â¹â°,Â¹Â²]tetradeca-1,3,5(14),6,8-pentaen-2-yl}phenyl)oxidanesulfonic acid	n/a	C20H14O7S	398.046	M+H	+	399.053	6
399.055	HMDB0178375	(4-{3-methoxy-2-oxo-11-oxatetracyclo[7.4.1.0âµ,Â¹â´.0Â¹â°,Â¹Â²]tetradeca-1(13),3,5(14),6,8-pentaen-13-yl}phenyl)oxidanesulfonic acid	n/a	C20H14O7S	398.046	M+H	+	399.053	6
399.055	HMDB0178379	(4-{3-methoxy-4-oxo-11-oxatetracyclo[7.4.1.0âµ,Â¹â´.0Â¹â°,Â¹Â²]tetradeca-1(13),2,5,7,9(14)-pentaen-6-yl}phenyl)oxidanesulfonic acid	n/a	C20H14O7S	398.046	M+H	+	399.053	6
492.198	HMDB0178804	(4Z)-9-({2-[(4-amino-4-carboxy-1-hydroxybutylidene)amino]-2-[(carboxymethyl)-C-hydroxycarbonimidoyl]ethyl}sulfanyl)-8-hydroxydec-4-enoic acid	n/a	C20H33N3O9S	491.194	M+H	+	492.201	6
492.198	HMDB0178805	(4Z)-8-({2-[(4-amino-4-carboxy-1-hydroxybutylidene)amino]-2-[(carboxymethyl)-C-hydroxycarbonimidoyl]ethyl}sulfanyl)-9-hydroxydec-4-enoic acid	n/a	C20H33N3O9S	491.194	M+H	+	492.201	6
492.198	HMDB0178807	(8Z)-5-({2-[(4-amino-4-carboxy-1-hydroxybutylidene)amino]-2-[(carboxymethyl)-C-hydroxycarbonimidoyl]ethyl}sulfanyl)-4-hydroxydec-8-enoic acid	n/a	C20H33N3O9S	491.194	M+H	+	492.201	6
492.198	HMDB0178808	(8Z)-4-({2-[(4-amino-4-carboxy-1-hydroxybutylidene)amino]-2-[(carboxymethyl)-C-hydroxycarbonimidoyl]ethyl}sulfanyl)-5-hydroxydec-8-enoic acid	n/a	C20H33N3O9S	491.194	M+H	+	492.201	6
129.055	HMDB0179347	(2Z)-6-hydroxyhexa-2,4-dienoic acid	n/a	C6H8O3	128.047	M+H	+	129.055	4
129.055	HMDB0179348	3-[(1E)-prop-1-en-1-yl]oxirane-2-carboxylic acid	n/a	C6H8O3	128.047	M+H	+	129.055	4
129.055	HMDB0179349	(2Z)-3-(3-methyloxiran-2-yl)prop-2-enoic acid	n/a	C6H8O3	128.047	M+H	+	129.055	4
492.198	HMDB0179428	(4Z)-2-({2-[(4-amino-4-carboxy-1-hydroxybutylidene)amino]-2-[(carboxymethyl)-C-hydroxycarbonimidoyl]ethyl}sulfanyl)-3-hydroxydec-4-enoic acid	n/a	C20H33N3O9S	491.194	M+H	+	492.201	6
492.198	HMDB0179429	(4Z)-3-({2-[(4-amino-4-carboxy-1-hydroxybutylidene)amino]-2-[(carboxymethyl)-C-hydroxycarbonimidoyl]ethyl}sulfanyl)-2-hydroxydec-4-enoic acid	n/a	C20H33N3O9S	491.194	M+H	+	492.201	6
492.198	HMDB0179431	(2E)-4-({2-[(4-amino-4-carboxy-1-hydroxybutylidene)amino]-2-[(carboxymethyl)-C-hydroxycarbonimidoyl]ethyl}sulfanyl)-5-hydroxydec-2-enoic acid	n/a	C20H33N3O9S	491.194	M+H	+	492.201	6
492.198	HMDB0179432	(2E)-5-({2-[(4-amino-4-carboxy-1-hydroxybutylidene)amino]-2-[(carboxymethyl)-C-hydroxycarbonimidoyl]ethyl}sulfanyl)-4-hydroxydec-2-enoic acid	n/a	C20H33N3O9S	491.194	M+H	+	492.201	6
285.038	HMDB0179514	{[2,5-dioxo-4-(propan-2-yl)cyclohex-3-en-1-yl]methoxy}sulfonic acid	n/a	C10H14O6S	262.051	M+Na	+	285.04	7
285.038	HMDB0179520	[2-(4-methyl-3,6-dioxocyclohex-1-en-1-yl)propoxy]sulfonic acid	n/a	C10H14O6S	262.051	M+Na	+	285.04	7
285.038	HMDB0179522	[6-methyl-2,5-dioxo-3-(propan-2-yl)cyclohex-3-en-1-yl]oxidanesulfonic acid	n/a	C10H14O6S	262.051	M+Na	+	285.04	7
285.038	HMDB0179524	{[3,6-dioxo-4-(propan-2-yl)cyclohex-1-en-1-yl]methoxy}sulfonic acid	n/a	C10H14O6S	262.051	M+Na	+	285.04	7
285.038	HMDB0179529	[2-(4-methyl-2,5-dioxocyclohex-3-en-1-yl)propoxy]sulfonic acid	n/a	C10H14O6S	262.051	M+Na	+	285.04	7
285.038	HMDB0179531	[3-methyl-2,5-dioxo-6-(propan-2-yl)cyclohex-3-en-1-yl]oxidanesulfonic acid	n/a	C10H14O6S	262.051	M+Na	+	285.04	7
285.038	HMDB0179537	{[2,5-dihydroxy-4-(propan-2-yl)phenyl]methoxy}sulfonic acid	n/a	C10H14O6S	262.051	M+Na	+	285.04	7
285.038	HMDB0179548	[2-(2,5-dihydroxy-4-methylphenyl)propoxy]sulfonic acid	n/a	C10H14O6S	262.051	M+Na	+	285.04	7
195.102	HMDB0179740	gamma-Methoxyisoeugenol	n/a	C11H14O3	194.094	M+H	+	195.102	2
116.071	HMDB0179973	SCHEMBL5590844	n/a	C5H9NO2	115.063	M+H	+	116.071	4
493.209	HMDB0180001	3,4,5-trihydroxy-6-(2-methoxy-4-{[(7-methyloctanoyl)oxy]methyl}phenoxy)oxane-2-carboxylic acid	n/a	C23H34O10	470.215	M+Na	+	493.204	10
457.203	HMDB0180015	3,4,5-trihydroxy-6-(2-hydroxy-4-{[(7-methyloctanoyl)oxy]methyl}phenoxy)oxane-2-carboxylic acid	n/a	C22H32O10	456.2	M+H	+	457.207	9
479.185	HMDB0180015	3,4,5-trihydroxy-6-(2-hydroxy-4-{[(7-methyloctanoyl)oxy]methyl}phenoxy)oxane-2-carboxylic acid	n/a	C22H32O10	456.2	M+Na	+	479.189	8
457.203	HMDB0180016	3,4,5-trihydroxy-6-(2-hydroxy-5-{[(7-methyloctanoyl)oxy]methyl}phenoxy)oxane-2-carboxylic acid	n/a	C22H32O10	456.2	M+H	+	457.207	9
479.185	HMDB0180016	3,4,5-trihydroxy-6-(2-hydroxy-5-{[(7-methyloctanoyl)oxy]methyl}phenoxy)oxane-2-carboxylic acid	n/a	C22H32O10	456.2	M+Na	+	479.189	8
494.213	HMDB0180089	7-({2-[(4-amino-4-carboxy-1-hydroxybutylidene)amino]-2-[(carboxymethyl)-C-hydroxycarbonimidoyl]ethyl}sulfanyl)-6-hydroxy-8-methylnonanoic acid	n/a	C20H35N3O9S	493.209	M+H	+	494.217	8
494.213	HMDB0180090	6-({2-[(4-amino-4-carboxy-1-hydroxybutylidene)amino]-2-[(carboxymethyl)-C-hydroxycarbonimidoyl]ethyl}sulfanyl)-7-hydroxy-8-methylnonanoic acid	n/a	C20H35N3O9S	493.209	M+H	+	494.217	8
523.218	HMDB0180111	3,4,5-trihydroxy-6-(4-{[(8-hydroxy-8-methylnonanoyl)oxy]methyl}-2-methoxyphenoxy)oxane-2-carboxylic acid	n/a	C24H36O11	500.226	M+Na	+	523.215	7
523.218	HMDB0180113	3,4,5-trihydroxy-6-(4-{[(9-hydroxy-8-methylnonanoyl)oxy]methyl}-2-methoxyphenoxy)oxane-2-carboxylic acid	n/a	C24H36O11	500.226	M+Na	+	523.215	7
523.218	HMDB0180116	3,4,5-trihydroxy-6-(4-{[(2-hydroxy-8-methylnonanoyl)oxy]methyl}-2-methoxyphenoxy)oxane-2-carboxylic acid	n/a	C24H36O11	500.226	M+Na	+	523.215	7
493.209	HMDB0180119	3,4,5-trihydroxy-6-(2-hydroxy-4-{[(8-methylnonanoyl)oxy]methyl}phenoxy)oxane-2-carboxylic acid	n/a	C23H34O10	470.215	M+Na	+	493.204	10
493.209	HMDB0180120	3,4,5-trihydroxy-6-(2-hydroxy-5-{[(8-methylnonanoyl)oxy]methyl}phenoxy)oxane-2-carboxylic acid	n/a	C23H34O10	470.215	M+Na	+	493.204	10
523.218	HMDB0180122	3,4,5-trihydroxy-6-(2-hydroxy-3-methoxy-5-{[(8-methylnonanoyl)oxy]methyl}phenoxy)oxane-2-carboxylic acid	n/a	C24H36O11	500.226	M+Na	+	523.215	7
523.218	HMDB0180123	3,4,5-trihydroxy-6-(2-hydroxy-6-methoxy-4-{[(8-methylnonanoyl)oxy]methyl}phenoxy)oxane-2-carboxylic acid	n/a	C24H36O11	500.226	M+Na	+	523.215	7
145.086	HMDB0180326	(2E)-3-[3-(1-hydroxyethyl)oxiran-2-yl]prop-2-en-1-ol	n/a	C7H12O3	144.079	M+H	+	145.086	2
145.086	HMDB0180327	(2E)-3-[3-(2-hydroxyethyl)oxiran-2-yl]prop-2-en-1-ol	n/a	C7H12O3	144.079	M+H	+	145.086	2
494.213	HMDB0180581	9-({2-[(4-amino-4-carboxy-1-hydroxybutylidene)amino]-2-[(carboxymethyl)-C-hydroxycarbonimidoyl]ethyl}sulfanyl)-10-hydroxydecanoic acid	n/a	C20H35N3O9S	493.209	M+H	+	494.217	8
347.204	HMDB0180767	3,4,5-trihydroxy-6-[(2E)-undec-2-en-1-yloxy]oxane-2-carboxylic acid	n/a	C17H30O7	346.199	M+H	+	347.206	6
145.086	HMDB0180835	pentyl 2-oxoacetate	n/a	C7H12O3	144.079	M+H	+	145.086	2
507.189	HMDB0181628	6-{2'-[(acetyloxy)methyl]-1',5'-dimethyl-8'-oxaspiro[oxirane-2,12'-tricyclo[7.2.1.0Â²,â·]dodecan]-5'-eneoxy}-3,4,5-trihydroxyoxane-2-carboxylic acid	n/a	C23H32O11	484.194	M+Na	+	507.184	10
507.189	HMDB0181631	6-{[10'-(acetyloxy)-1',5'-dimethyl-8'-oxaspiro[oxirane-2,12'-tricyclo[7.2.1.0Â²,â·]dodecan]-5'-en-2'-yl]methoxy}-3,4,5-trihydroxyoxane-2-carboxylic acid	n/a	C23H32O11	484.194	M+Na	+	507.184	10
285.038	HMDB0181724	2-methyl-3-[(sulfooxy)methyl]tricyclo[2.2.1.0Â²,â¶]heptane-3-carboxylic acid	n/a	C10H14O6S	262.051	M+Na	+	285.04	7
285.038	HMDB0181727	3-methyl-2-[(sulfooxy)methyl]tricyclo[2.2.1.0Â²,â¶]heptane-3-carboxylic acid	n/a	C10H14O6S	262.051	M+Na	+	285.04	7
285.038	HMDB0181730	2,3-dimethyl-5-(sulfooxy)tricyclo[2.2.1.0Â²,â¶]heptane-3-carboxylic acid	n/a	C10H14O6S	262.051	M+Na	+	285.04	7
239.089	HMDB0182560	2-(1-carboxyethyl)-5-(hydroxymethyl)cyclopentane-1-carboxylic acid	n/a	C10H16O5	216.1	M+Na	+	239.089	1
239.089	HMDB0182561	5-(1-carboxyethyl)-2-hydroxy-2-methylcyclopentane-1-carboxylic acid	n/a	C10H16O5	216.1	M+Na	+	239.089	1
239.089	HMDB0182562	2-(1-carboxy-1-hydroxyethyl)-5-methylcyclopentane-1-carboxylic acid	n/a	C10H16O5	216.1	M+Na	+	239.089	1
239.089	HMDB0182563	5-(1-carboxyethyl)-3-hydroxy-2-methylcyclopentane-1-carboxylic acid	n/a	C10H16O5	216.1	M+Na	+	239.089	1
239.089	HMDB0182564	2-(1-carboxyethyl)-3-hydroxy-5-methylcyclopentane-1-carboxylic acid	n/a	C10H16O5	216.1	M+Na	+	239.089	1
239.089	HMDB0182565	2-(1-carboxy-2-hydroxyethyl)-5-methylcyclopentane-1-carboxylic acid	n/a	C10H16O5	216.1	M+Na	+	239.089	1
239.089	HMDB0182566	2-(1-carboxyethyl)-1-hydroxy-5-methylcyclopentane-1-carboxylic acid	n/a	C10H16O5	216.1	M+Na	+	239.089	1
492.198	HMDB0182675	2-amino-4-[(2-{[3-(carboxymethyl)-5-hydroxy-1,2,2-trimethylcyclopentyl]sulfanyl}-1-[(carboxymethyl)-C-hydroxycarbonimidoyl]ethyl)-C-hydroxycarbonimidoyl]butanoic acid	n/a	C20H33N3O9S	491.194	M+H	+	492.201	6
492.198	HMDB0182676	2-amino-4-[(2-{[4-(carboxymethyl)-2-hydroxy-2,3,3-trimethylcyclopentyl]sulfanyl}-1-[(carboxymethyl)-C-hydroxycarbonimidoyl]ethyl)-C-hydroxycarbonimidoyl]butanoic acid	n/a	C20H33N3O9S	491.194	M+H	+	492.201	6
507.189	HMDB0182819	14-[(6-carboxy-3,4,5-trihydroxyoxan-2-yl)oxy]-11-methyl-6-methylidene-16-oxo-15-oxapentacyclo[9.3.2.1âµ,â¸.0Â¹,Â¹â°.0Â²,â¸]heptadec-12-ene-9-carboxylic acid	n/a	C25H30O11	506.179	M+H	+	507.186	5
507.189	HMDB0182820	3,4,5-trihydroxy-6-{14-hydroxy-11-methyl-6-methylidene-16-oxo-15-oxapentacyclo[9.3.2.1âµ,â¸.0Â¹,Â¹â°.0Â²,â¸]heptadec-12-ene-9-carbonyloxy}oxane-2-carboxylic acid	n/a	C25H30O11	506.179	M+H	+	507.186	5
195.102	HMDB0182834	4-hydroxybenzyl butyrate	n/a	C11H14O3	194.094	M+H	+	195.102	2
153.055	HMDB0182861	SCHEMBL437438	n/a	C8H8O3	152.047	M+H	+	153.055	2
433.188	HMDB0183712	(5Z)-8-acetyl-9-formyl-12-(sulfooxy)heptadeca-5,10-dienoic acid	n/a	C20H32O8S	432.182	M+H	+	433.189	3
153.055	HMDB0183904	mandelate	n/a	C8H7O3	151.04	M+H	+	153.055	2
153.055	HMDB0183905	4-hydroxyphenylacetate	n/a	C8H7O3	151.04	M+H	+	153.055	2
225.148	HMDB0183924	4-hydroxy-4,8-dimethylnonanoic acid	n/a	C11H22O3	202.157	M+Na	+	225.146	9
225.148	HMDB0183925	8-hydroxy-4,8-dimethylnonanoic acid	n/a	C11H22O3	202.157	M+Na	+	225.146	9
225.148	HMDB0183926	4-(hydroxymethyl)-8-methylnonanoic acid	n/a	C11H22O3	202.157	M+Na	+	225.146	9
225.148	HMDB0183927	9-hydroxy-4,8-dimethylnonanoic acid	n/a	C11H22O3	202.157	M+Na	+	225.146	9
225.148	HMDB0183928	2-hydroxy-4,8-dimethylnonanoic acid	n/a	C11H22O3	202.157	M+Na	+	225.146	9
433.188	HMDB0184248	(5Z)-7-[5-oxo-2-(3-oxooctyl)-3-(sulfooxy)cyclopentyl]hept-5-enoic acid	n/a	C20H32O8S	432.182	M+H	+	433.189	3
433.188	HMDB0184344	(5Z,10E)-9-acetyl-8-formyl-12-(sulfooxy)heptadeca-5,10-dienoic acid	n/a	C20H32O8S	432.182	M+H	+	433.189	3
392.288	HMDB0184460	[(1S,2S,7S,10R,11S,14R,15R)-14-(4-carboxybutan-2-yl)-16-hydroxy-2,15-dimethyltetracyclo[8.7.0.0Â²,â·.0Â¹Â¹,Â¹âµ]heptadecan-9-yl]oxidanyl	n/a	C24H39O4	391.285	M+H	+	392.292	10
413.267	HMDB0184494	4-[(2R,15R)-8-hydroxy-2,15-dimethyl-9-oxotetracyclo[8.7.0.0Â²,â·.0Â¹Â¹,Â¹âµ]heptadecan-14-yl]pentanoic acid	n/a	C24H38O4	390.277	M+Na	+	413.266	2
391.285	HMDB0184494	4-[(2R,15R)-8-hydroxy-2,15-dimethyl-9-oxotetracyclo[8.7.0.0Â²,â·.0Â¹Â¹,Â¹âµ]heptadecan-14-yl]pentanoic acid	n/a	C24H38O4	390.277	M+H	+	391.284	2
413.267	HMDB0184495	4-[(2S,15S)-13-hydroxy-2,15-dimethyl-9-oxotetracyclo[8.7.0.0Â²,â·.0Â¹Â¹,Â¹âµ]heptadecan-14-yl]pentanoic acid	n/a	C24H38O4	390.277	M+Na	+	413.266	2
391.285	HMDB0184495	4-[(2S,15S)-13-hydroxy-2,15-dimethyl-9-oxotetracyclo[8.7.0.0Â²,â·.0Â¹Â¹,Â¹âµ]heptadecan-14-yl]pentanoic acid	n/a	C24H38O4	390.277	M+H	+	391.284	2
413.267	HMDB0184496	4-[(2S,15R)-2,15-dimethyl-9-oxotetracyclo[8.7.0.0Â²,â·.0Â¹Â¹,Â¹âµ]heptadecan-14-yl]-5-hydroxypentanoic acid	n/a	C24H38O4	390.277	M+Na	+	413.266	2
391.285	HMDB0184496	4-[(2S,15R)-2,15-dimethyl-9-oxotetracyclo[8.7.0.0Â²,â·.0Â¹Â¹,Â¹âµ]heptadecan-14-yl]-5-hydroxypentanoic acid	n/a	C24H38O4	390.277	M+H	+	391.284	2
413.267	HMDB0184497	4-[(2S,15S)-15-(hydroxymethyl)-2-methyl-9-oxotetracyclo[8.7.0.0Â²,â·.0Â¹Â¹,Â¹âµ]heptadecan-14-yl]pentanoic acid	n/a	C24H38O4	390.277	M+Na	+	413.266	2
391.285	HMDB0184497	4-[(2S,15S)-15-(hydroxymethyl)-2-methyl-9-oxotetracyclo[8.7.0.0Â²,â·.0Â¹Â¹,Â¹âµ]heptadecan-14-yl]pentanoic acid	n/a	C24H38O4	390.277	M+H	+	391.284	2
413.267	HMDB0184498	4-[(2R,15R)-2-(hydroxymethyl)-15-methyl-9-oxotetracyclo[8.7.0.0Â²,â·.0Â¹Â¹,Â¹âµ]heptadecan-14-yl]pentanoic acid	n/a	C24H38O4	390.277	M+Na	+	413.266	2
391.285	HMDB0184498	4-[(2R,15R)-2-(hydroxymethyl)-15-methyl-9-oxotetracyclo[8.7.0.0Â²,â·.0Â¹Â¹,Â¹âµ]heptadecan-14-yl]pentanoic acid	n/a	C24H38O4	390.277	M+H	+	391.284	2
413.267	HMDB0184499	4-[(2S,15S)-2,15-dimethyl-9-oxotetracyclo[8.7.0.0Â²,â·.0Â¹Â¹,Â¹âµ]heptadecan-14-yl]-4-hydroxypentanoic acid	n/a	C24H38O4	390.277	M+Na	+	413.266	2
391.285	HMDB0184499	4-[(2S,15S)-2,15-dimethyl-9-oxotetracyclo[8.7.0.0Â²,â·.0Â¹Â¹,Â¹âµ]heptadecan-14-yl]-4-hydroxypentanoic acid	n/a	C24H38O4	390.277	M+H	+	391.284	2
392.288	HMDB0184500	[(2S,15R)-14-(4-carboxybutan-2-yl)-4-hydroxy-2,15-dimethyltetracyclo[8.7.0.0Â²,â·.0Â¹Â¹,Â¹âµ]heptadecan-9-yl]oxidanyl	n/a	C24H39O4	391.285	M+H	+	392.292	10
392.288	HMDB0184501	[(2R,15R)-14-(4-carboxybutan-2-yl)-6-hydroxy-2,15-dimethyltetracyclo[8.7.0.0Â²,â·.0Â¹Â¹,Â¹âµ]heptadecan-9-yl]oxidanyl	n/a	C24H39O4	391.285	M+H	+	392.292	10
392.288	HMDB0184502	[(2R,15R)-14-(4-carboxybutan-2-yl)-8-hydroxy-2,15-dimethyltetracyclo[8.7.0.0Â²,â·.0Â¹Â¹,Â¹âµ]heptadecan-9-yl]oxidanyl	n/a	C24H39O4	391.285	M+H	+	392.292	10
392.288	HMDB0184503	[(2S,15S)-14-(4-carboxybutan-2-yl)-13-hydroxy-2,15-dimethyltetracyclo[8.7.0.0Â²,â·.0Â¹Â¹,Â¹âµ]heptadecan-9-yl]oxidanyl	n/a	C24H39O4	391.285	M+H	+	392.292	10
392.288	HMDB0184504	[(2S,15R)-14-(4-carboxy-1-hydroxybutan-2-yl)-2,15-dimethyltetracyclo[8.7.0.0Â²,â·.0Â¹Â¹,Â¹âµ]heptadecan-9-yl]oxidanyl	n/a	C24H39O4	391.285	M+H	+	392.292	10
392.288	HMDB0184505	[(2S,15S)-14-(4-carboxy-2-hydroxybutan-2-yl)-2,15-dimethyltetracyclo[8.7.0.0Â²,â·.0Â¹Â¹,Â¹âµ]heptadecan-9-yl]oxidanyl	n/a	C24H39O4	391.285	M+H	+	392.292	10
392.288	HMDB0184506	[(2S,15S)-14-(4-carboxybutan-2-yl)-15-(hydroxymethyl)-2-methyltetracyclo[8.7.0.0Â²,â·.0Â¹Â¹,Â¹âµ]heptadecan-9-yl]oxidanyl	n/a	C24H39O4	391.285	M+H	+	392.292	10
392.288	HMDB0184507	[(2R,15R)-14-(4-carboxybutan-2-yl)-2-(hydroxymethyl)-15-methyltetracyclo[8.7.0.0Â²,â·.0Â¹Â¹,Â¹âµ]heptadecan-9-yl]oxidanyl	n/a	C24H39O4	391.285	M+H	+	392.292	10
355.088	HMDB0184573	3,4,5-trihydroxy-6-[(3,5,6-trihydroxy-7-oxooxepan-4-yl)oxy]oxane-2-carboxylic acid	n/a	C12H18O12	354.08	M+H	+	355.087	3
355.088	HMDB0184574	3,4,5-trihydroxy-6-[(3,5,6-trihydroxy-2-oxooxepan-4-yl)oxy]oxane-2-carboxylic acid	n/a	C12H18O12	354.08	M+H	+	355.087	3
355.088	HMDB0184575	3,4,5-trihydroxy-6-[(4,5,6-trihydroxy-2-oxooxepan-3-yl)oxy]oxane-2-carboxylic acid	n/a	C12H18O12	354.08	M+H	+	355.087	3
355.088	HMDB0184576	3,4,5-trihydroxy-6-[(4,5,6-trihydroxy-7-oxooxepan-3-yl)oxy]oxane-2-carboxylic acid	n/a	C12H18O12	354.08	M+H	+	355.087	3
309.204	HMDB0184805	(15S)-5,8,17-trihydroxy-15-methyltetracyclo[8.7.0.0Â²,â·.0Â¹Â¹,Â¹âµ]heptadecan-14-one	n/a	C18H28O4	308.199	M+H	+	309.206	6
309.204	HMDB0184806	(15S)-5,13,17-trihydroxy-15-methyltetracyclo[8.7.0.0Â²,â·.0Â¹Â¹,Â¹âµ]heptadecan-14-one	n/a	C18H28O4	308.199	M+H	+	309.206	6
309.204	HMDB0184807	(15S)-5,17-dihydroxy-15-(hydroxymethyl)tetracyclo[8.7.0.0Â²,â·.0Â¹Â¹,Â¹âµ]heptadecan-14-one	n/a	C18H28O4	308.199	M+H	+	309.206	6
433.188	HMDB0186076	7-{2-[(1E)-3-hydroxyoct-1-en-1-yl]-5-oxocyclopent-1-en-1-yl}-7-(sulfooxy)heptanoic acid	n/a	C20H32O8S	432.182	M+H	+	433.189	3
433.188	HMDB0186077	7-hydroxy-7-{5-oxo-2-[(1E)-3-(sulfooxy)oct-1-en-1-yl]cyclopent-1-en-1-yl}heptanoic acid	n/a	C20H32O8S	432.182	M+H	+	433.189	3
433.188	HMDB0186081	7-{2-[(1E)-3-hydroxyoct-1-en-1-yl]-5-oxo-3-(sulfooxy)cyclopent-1-en-1-yl}heptanoic acid	n/a	C20H32O8S	432.182	M+H	+	433.189	3
433.188	HMDB0186082	7-{3-hydroxy-5-oxo-2-[(1E)-3-(sulfooxy)oct-1-en-1-yl]cyclopent-1-en-1-yl}heptanoic acid	n/a	C20H32O8S	432.182	M+H	+	433.189	3
433.188	HMDB0186086	7-{2-[(1E)-3-hydroxy-7-(sulfooxy)oct-1-en-1-yl]-5-oxocyclopent-1-en-1-yl}heptanoic acid	n/a	C20H32O8S	432.182	M+H	+	433.189	3
433.188	HMDB0186087	7-{2-[(1E)-7-hydroxy-3-(sulfooxy)oct-1-en-1-yl]-5-oxocyclopent-1-en-1-yl}heptanoic acid	n/a	C20H32O8S	432.182	M+H	+	433.189	3
433.188	HMDB0186092	7-(5-oxo-2-{3-[1-(sulfooxy)hexyl]oxiran-2-yl}cyclopent-1-en-1-yl)heptanoic acid	n/a	C20H32O8S	432.182	M+H	+	433.189	3
433.188	HMDB0186097	7-{2-oxo-5-[(1E)-3-(sulfooxy)oct-1-en-1-yl]-6-oxabicyclo[3.1.0]hexan-1-yl}heptanoic acid	n/a	C20H32O8S	432.182	M+H	+	433.189	3
433.188	HMDB0186101	7-{2-[(1E)-3-hydroxy-8-(sulfooxy)oct-1-en-1-yl]-5-oxocyclopent-1-en-1-yl}heptanoic acid	n/a	C20H32O8S	432.182	M+H	+	433.189	3
433.188	HMDB0186102	7-{2-[(1E)-8-hydroxy-3-(sulfooxy)oct-1-en-1-yl]-5-oxocyclopent-1-en-1-yl}heptanoic acid	n/a	C20H32O8S	432.182	M+H	+	433.189	3
433.188	HMDB0186106	7-{2-[(1E)-3-hydroxyoct-1-en-1-yl]-5-oxo-4-(sulfooxy)cyclopent-1-en-1-yl}heptanoic acid	n/a	C20H32O8S	432.182	M+H	+	433.189	3
433.188	HMDB0186107	7-{4-hydroxy-5-oxo-2-[(1E)-3-(sulfooxy)oct-1-en-1-yl]cyclopent-1-en-1-yl}heptanoic acid	n/a	C20H32O8S	432.182	M+H	+	433.189	3
433.188	HMDB0186111	7-{2-[(1E)-3-hydroxyoct-1-en-1-yl]-5-oxocyclopent-1-en-1-yl}-2-(sulfooxy)heptanoic acid	n/a	C20H32O8S	432.182	M+H	+	433.189	3
433.188	HMDB0186112	2-hydroxy-7-{5-oxo-2-[(1E)-3-(sulfooxy)oct-1-en-1-yl]cyclopent-1-en-1-yl}heptanoic acid	n/a	C20H32O8S	432.182	M+H	+	433.189	3
165.089	HMDB0240301	3-Octenoic acid	n/a	C8H14O2	142.099	M+Na	+	165.089	1
227.079	HMDB0240307	1-methyl-9H-pyrido[3,4-b]indole-3-carboxylic acid	n/a	C13H10N2O2	226.074	M+H	+	227.082	9
219.111	HMDB0240319	N(alpha)-methyl-L-tryptophan	C02983	C12H14N2O2	218.106	M+H	+	219.113	8
147.066	HMDB0240327	2,3-dimethylbutanedioate	n/a	C6H8O4	144.043	M+H	+	147.065	3
219.111	HMDB0240493	Cyclo(L-prolyl-L-valyl)	n/a	C10H16N2O2	196.121	M+Na	+	219.11	3
231.104	HMDB0240498	Dihydroresveratrol	C10255	C14H14O3	230.094	M+H	+	231.102	9
285.038	HMDB0240533	Iberin-cysteine	n/a	C8H16N2O3S3	284.032	M+H	+	285.04	5
280.093	HMDB0240577	3-Methylcytidine	n/a	C10H15N3O5	257.101	M+Na	+	280.09	8
