# Supplementary material for: LC-MS Analysis Revealed the Significantly Different Metabolic Profiles in Spent Culture Media of Human Embryos with Distinct Morphology, Karyotype and Implantation Outcomes
Source: Int J Mol Sci. 2022 Feb 28;23(5):2706. doi: 10.3390/ijms23052706 (PMC8911215; doi:10.3390/ijms23052706)
Supplement: Supplementary file 1 [file ijms-23-02706-s001.zip › Table S4.xlsx]

## Sheet: Significant ions list
			Day 3									Day 5
	m/z	RT	Name	FC	ppm						m/z	RT	Name	FC	ppm
	187.073	1.34	2-Phenylbutyric acid	6.44911	0						145.065	25.1236		-2.36
	169.053	1.38		2.07829							147.076	2.08285	L-Glutamine	-2.51
	346.043	1.7	Cytidine monophosphate	13.1793	4						158.003	14.5406		-163.88
	197.103	1.95	L-Arginine	4.69687	11						160.094	19.4339		2.26
	353.107	2.25		4.75947							163.039	21.5073		2.8
	188.074	5.49		2.52258							172.133	25.4847		2.95
	362.932	8.92		-160.497							185.096	25.1492		-3.07
	282.284	15.63		3.64369							189.164	26.5059		-9.87
	307.12	18.99		3.50181							198.863	1.70256		-3.28
	142.068	19.4		2.77137							208.17	25.858		-2.53
	158.087	19.41		3.39615							216.922	6.4028		-351.82
	285.171	20.09		-5.57588							222.084	1.54695	gamma-Glutamyl-beta-aminopropiononitrile	2.09	5
	145.108	21.51		2.73473							233.226	24.9473		4.7
	272.196	22.48		2.06108							242.033	22.5542		3.39
	238.152	22.6		-8.93892							250.188	24.4497		3.02
	506.26	22.73		2.21899							266.172	21.5315		-2.72
	671.355	22.73		2.34356							294.099	25.3737		-19.08	6
	505.257	22.75		2.48096							299.163	25.0752		-7.01
	573.245	22.77		2.49839							315.035	22.9448		2.4
	214.257	22.8		-3.65102							326.216	18.963		-2.02
	451.206	23.49		3.61125							336.324	26.0821		-3.19
	209.173	23.6		-2.37249							340.157	23.2403		-2.48
	387.081	23.69		2.03948							343.149	25.8144		2.55
	530.387	24.39		2.31274							362.926	19.7067		8.12
	267.175	24.67		2.87567							367.147	25.1151		-4.33
	331.193	24.75		2.15024							418.222	23.439		6.86
	183.119	24.84		-3.18369							426.793	1.37478		3.06
	249.191	24.91		3.11623							560.522	26.7041		2.68
	301.173	25.05		-16.2966							591.31	25.1486		-2.94
	517.105	25.54		2.93244
	295.25	25.56		2.56667
	349.294	26.38		2.10891
	133.103	26.41		-196.679
	203.183	26.44		6.60199
	533.509	26.53		-5.07849
	409.249	26.57		2.39446
	316.264	26.87		4.11645
	305.266	27.13		-2.96288
	223.245	27.32		-2.25074
	357.302	27.72	MG(0:0/18:1(11Z)/0:0)	-8.40297	5
	463.207	28.07		2.16835
	325.327	28.62		-5.73463
	337.334	28.92		-42.7188
	465.224	29.6		2.16565
	675.684	31.11		-11.32
	122.098	31.48		5.69976
