# Supplementary material for: LC-MS Analysis Revealed the Significantly Different Metabolic Profiles in Spent Culture Media of Human Embryos with Distinct Morphology, Karyotype and Implantation Outcomes
Source: Int J Mol Sci. 2022 Feb 28;23(5):2706. doi: 10.3390/ijms23052706 (PMC8911215; doi:10.3390/ijms23052706)
Supplement: Supplementary file 1 [file ijms-23-02706-s001.zip › Table S5.xlsx]

## Sheet: Legend
		Sign. Ions	List of ions with statistically significant changes between day 0 and day 5 culture media
		Splot_impall	List of important molecular ions, contributing to opls-da variance in groups with different implantation outcome (All peaks)
		Splot_impred	List of important molecular ions, contributing to opls-da variance in groups with different implantation outcome (Removed 9 ions matched with those changed in empty medium)
		Matched ions	List of molecular ions changed in control embryo media which match ions we found to change in group with successful implantation, along with their identification results (HMDB)

## Sheet: sign. ions
m/z	p.value	FDR
294.244	3.1001e-05	0.0076434
433.246	3.8833e-05	0.0076434
315.006	4.8449e-05	0.0076434
326.38	4.9461e-05	0.0076434
486.869	6.328e-05	0.0076434
639.411	7.6945e-05	0.0076434
393.213	8.5115e-05	0.0076434
219.118	9.8247e-05	0.0076434
265.078	0.00011277	0.0076434
403.285	0.00011357	0.0076434
511.288	0.00018662	0.011418
349.185	0.00021205	0.011893
255.158	0.00024613	0.012742
355.128	0.00027731	0.013331
258.177	0.00037499	0.015539
515.267	0.00037672	0.015539
267.171	0.00039251	0.015539
607.431	0.00042096	0.015739
421.319	0.00049957	0.017695
256.07	0.0005724	0.019261
386.859	0.00063776	0.020439
203.107	0.00073768	0.022216
435.222	0.00077071	0.022216
358.201	0.00083073	0.022216
459.106	0.00090014	0.022216
465.343	0.00090621	0.022216
460.11	0.0009253	0.022216
439.266	0.00093986	0.022216
380.092	0.0009573	0.022216
293.246	0.0010408	0.02275
337.235	0.0010479	0.02275
673.094	0.0011077	0.023253
321.188	0.0011402	0.023253
319.243	0.0013274	0.026275
412.098	0.0013858	0.026501
335.185	0.0014176	0.026501
612.205	0.0016916	0.03077
472.32	0.0018612	0.032359
424.134	0.0018752	0.032359
431.327	0.0021082	0.034272
558.537	0.0021139	0.034272
475.305	0.0022598	0.034272
371.254	0.0023063	0.034272
422.292	0.0023758	0.034272
590.832	0.0023769	0.034272
206.101	0.0023988	0.034272
135.003	0.0024298	0.034272
374.33	0.0024443	0.034272
257.174	0.0026235	0.036033
458.355	0.0027539	0.037068
473.172	0.002837	0.037437
351.288	0.0029645	0.037774
185.116	0.0029748	0.037774
419.244	0.0031489	0.039244
160.134	0.0032247	0.039458
176.067	0.0033181	0.039876
467.172	0.0033855	0.039972
400.096	0.0039523	0.045861
420.847	0.0041835	0.047458
457.204	0.004231	0.047458

## Sheet: splot_impall
	p[1]	p(corr)[1]
355.064	13.207	0.90245
314.18	12.792	0.87415
142.065	12.678	0.86635
310.207	12.575	0.85928
346.864	12.517	0.85529
335.158	12.457	0.85123
356.067	12.439	0.84998
355.088	12.383	0.8462
211.984	12.37	0.84527
141.014	12.343	0.84343
354.08	12.315	0.84151
159.102	12.293	0.84005
182.04	12.245	0.83674
308.053	12.228	0.8356
415.212	12.205	0.83399
357.964	12.128	0.82874
150.969	12.113	0.82771
245.093	12.08	0.82547
165.089	11.926	0.81494
229.995	11.923	0.81474
231.104	11.914	0.81414
117.998	11.912	0.81396
376.021	11.892	0.8126
294.038	11.824	0.80798
180.045	11.797	0.80613
271.022	11.795	0.806
142.017	11.779	0.80488
347.063	11.727	0.80136
257.004	11.663	0.79695
253.011	11.603	0.79284
102.034	11.562	0.79008
139.018	11.546	0.78898
185.024	11.544	0.78886
130.008	11.489	0.7851
362.927	11.484	0.78477
325.179	11.467	0.78356
208.04	11.457	0.78291
193.974	11.406	0.77939
280.02	11.402	0.77911
416.813	11.398	0.77889
227.983	11.394	0.7786
267.027	11.312	0.773
125.987	11.31	0.77281
295.195	11.293	0.77165
364.167	11.282	0.77091
122.548	11.259	0.76937
392.288	11.222	0.76685
268.154	11.185	0.76428
169.076	11.178	0.76385
143.997	11.17	0.76329
329.949	11.135	0.76092
235.001	11.029	0.75368
266.16	11.028	0.7536
458.009	11.027	0.75347
167.013	11.011	0.75243
328	10.999	0.75161
435.221	10.954	0.74851
211.087	10.935	0.74724
410.857	10.885	0.74381
334.838	10.854	0.7417
219.111	10.848	0.7413
433.188	10.819	0.73931
146.06	10.774	0.73623
359.241	10.774	0.7362
280.175	10.751	0.73465
372.32	10.746	0.73433
229.098	10.716	0.73228
141.057	10.713	0.73204
184.084	10.702	0.73129
254.824	10.68	0.72977
416.216	10.661	0.72851
259.947	10.647	0.72756
426.831	10.643	0.72728
399.056	10.643	0.72726
428.761	10.628	0.72627
225.148	10.582	0.72309
170.06	10.565	0.72194
286.908	10.539	0.72017
420.886	10.52	0.71884
371.316	10.477	0.71595
368.872	10.472	0.71561
267.976	10.461	0.71483
436.871	10.409	0.71131
355.898	10.348	0.7071
331.982	10.338	0.70641
264.106	10.327	0.70567
182.986	10.29	0.70317
111.039	10.262	0.70124
250.156	10.259	0.70106
339.028	10.257	0.70088
371.93	10.164	0.69456
144.077	10.163	0.69447
110.058	10.156	0.694
391.285	10.132	0.69236
173.989	10.128	0.6921
246.101	10.126	0.69191
350.811	10.098	0.69
133.084	10.086	0.6892
307.141	10.079	0.68875
475.003	10.073	0.68834
118.086	10.058	0.6873
457.203	10.032	0.68554
370.869	10.028	0.68524
299.986	10.01	0.684
117.058	10.005	0.68366
145.084	9.9878	0.6825
296.244	9.9623	0.68075
432.239	9.9461	0.67965
263.103	9.9224	0.67803
119.082	9.9039	0.67676
154.881	9.8865	0.67558
456.012	9.8534	0.67331
371.979	9.7898	0.66896
293.169	9.7867	0.66876
153.055	9.7678	0.66746
515.191	9.7664	0.66737
182.986	9.7351	0.66523
404.839	9.7242	0.66448
124.544	9.7226	0.66438
414.027	9.7202	0.66421
131.975	9.7195	0.66416
290.856	9.6931	0.66236
495.216	9.6885	0.66204
523.218	9.6745	0.66109
245.079	9.6625	0.66027
236.004	9.6505	0.65945
304.249	9.6403	0.65875
280.838	9.6128	0.65687
183.078	9.6059	0.6564
296.944	9.5969	0.65579
226.952	9.5903	0.65533
494.213	9.5882	0.65519
328.937	9.5653	0.65363
394.794	9.5616	0.65338
272.895	9.5609	0.65333
243.078	9.556	0.65299
200.973	9.5274	0.65103
202.857	9.5162	0.65027
385.138	9.5128	0.65004
259.191	9.5016	0.64927
465.925	9.4894	0.64844
421.318	9.4874	0.6483
493.209	9.482	0.64794
171.993	9.4775	0.64763
348.99	9.4646	0.64675
221.118	9.4607	0.64648
398.053	9.4316	0.64449
235.154	9.419	0.64363
303.037	9.4076	0.64285
460.27	9.4026	0.6425
435.979	9.3755	0.64066
472.81	9.3659	0.64
303.077	9.3632	0.63981
289.976	9.3572	0.63941
163.072	9.3379	0.63809
430.914	9.3265	0.63731
294.807	9.317	0.63666
370.976	9.3051	0.63584
115.055	9.2894	0.63478
224.876	9.2374	0.63122
280.093	9.2333	0.63094
227.08	9.2319	0.63084
256.822	9.2312	0.6308
312.239	9.2296	0.63069
501.167	9.1721	0.62675
470.813	9.1694	0.62657
360.852	9.1636	0.62618
189.091	9.1596	0.6259
352.808	9.159	0.62586
484.79	9.1389	0.62449
448.759	9.137	0.62436
171.993	9.1297	0.62386
468.816	9.1053	0.62219
523.219	9.1016	0.62194
176.972	9.0847	0.62079
184.003	9.0698	0.61977
226.046	9.0608	0.61915
367.966	9.0593	0.61905
194.976	9.0475	0.61824
214.836	9.0449	0.61806
541.961	9.0442	0.61802
306.145	9.0418	0.61785
295.943	9.0417	0.61784
524.222	9.0337	0.6173
392.796	9.0192	0.61631
219.924	8.9877	0.61415
453.99	8.9735	0.61319
271.115	8.955	0.61192
492.198	8.9534	0.61181
393.287	8.9463	0.61133
528.772	8.9448	0.61122
278.876	8.9317	0.61033
311.215	8.9233	0.60976
245.079	8.9203	0.60955
276.879	8.9185	0.60943
269.09	8.8946	0.60779
357.06	8.8895	0.60745
467.103	8.8784	0.60669
298.098	8.8471	0.60455
158.964	8.8471	0.60455
489.877	8.8408	0.60412
212.84	8.8358	0.60378
192.977	8.834	0.60365
120.004	8.8273	0.60319
526.775	8.8021	0.60147
431.918	8.7513	0.59801
326.093	8.7504	0.59794
314.78	8.7488	0.59783
538.8	8.7385	0.59713
346.025	8.7371	0.59703
158.003	8.7047	0.59482
250.202	8.6981	0.59437
186.957	8.6974	0.59432
128.951	8.6949	0.59415
461.274	8.6911	0.59389
111.541	8.6767	0.5929
330.934	8.6606	0.5918
317.115	8.6576	0.5916
347.96	8.6343	0.59001
159.969	8.633	0.58992
355.289	8.6271	0.58951
261.124	8.5955	0.58736
102.536	8.5717	0.58573
390.799	8.5672	0.58542
586.73	8.5617	0.58505
490.87	8.5574	0.58475
245.175	8.554	0.58452
479.185	8.5477	0.58409
469.051	8.5443	0.58386
409.188	8.5415	0.58366
285.066	8.5338	0.58314
166.087	8.528	0.58274
247.108	8.4747	0.5791
278.032	8.4574	0.57792
446.888	8.456	0.57782
281.095	8.443	0.57693
175.949	8.4388	0.57665
504.847	8.4235	0.5756
413.267	8.416	0.57509
268.155	8.413	0.57489
138.907	8.4127	0.57486
488.873	8.4013	0.57409
535.031	8.3867	0.57309
566.89	8.3606	0.57131
284.006	8.3583	0.57115
450.755	8.3559	0.57098
130.087	8.3519	0.57071
413.857	8.3418	0.57002
140.05	8.3415	0.57
302.145	8.301	0.56723
297.246	8.2974	0.56699
279.098	8.2956	0.56687
267.976	8.2659	0.56483
132.077	8.2603	0.56445
505.173	8.2531	0.56396
311.916	8.2373	0.56288
546.832	8.2226	0.56188
239.089	8.2116	0.56112
291.999	8.2092	0.56096
203.107	8.2024	0.5605
294.939	8.1845	0.55927
158.962	8.1678	0.55813
154.991	8.1597	0.55757
132.988	8.1419	0.55636
285.038	8.1413	0.55632
347.204	8.1386	0.55614
534.028	8.134	0.55582
179.934	8.1308	0.5556
414.851	8.1279	0.5554
548.829	8.0628	0.55096
174.056	8.0495	0.55005
491.194	8.0315	0.54881
148.977	8.0269	0.5485
312.048	8.0262	0.54845
318.101	8.0083	0.54723
275.885	8.0044	0.54697
276.027	7.9937	0.54624
324.218	7.9816	0.5454
154.005	7.9804	0.54532
167.143	7.9788	0.54521
218.975	7.9764	0.54505
550.412	7.9615	0.54404
588.727	7.9528	0.54344
168.11	7.9492	0.54319
249.114	7.9465	0.54301
315.958	7.9439	0.54283
198.863	7.9412	0.54264
270.093	7.9232	0.54141
252.106	7.9007	0.53988
301.142	7.8853	0.53883
424.203	7.8724	0.53794
269.06	7.8709	0.53784
426.034	7.8542	0.5367
302.114	7.8523	0.53657
396.986	7.8208	0.53442
196.866	7.8145	0.53399
411.86	7.7934	0.53254
199.988	7.7762	0.53137
530.769	7.7631	0.53048
190.988	7.7502	0.52959
186.957	7.7452	0.52925
461.168	7.7425	0.52907
230.983	7.7249	0.52787
442.142	7.7142	0.52713
165.983	7.714	0.52712
197.993	7.7138	0.52711
436.343	7.6909	0.52554
393.925	7.6852	0.52515
388.776	7.6383	0.52195
381.178	7.6361	0.5218
220.086	7.6312	0.52146
604.791	7.6234	0.52093
130.967	7.6211	0.52077
256.161	7.6041	0.51961
292.166	7.5912	0.51873
217.927	7.5871	0.51845
345.993	7.5257	0.51426
158.092	7.5126	0.51336
202.038	7.5068	0.51296
377.07	7.5013	0.51259
350.988	7.4794	0.51109
349.982	7.4701	0.51046
359.165	7.4462	0.50882
449.349	7.4421	0.50854
299.136	7.4384	0.50829
367.27	7.4253	0.50739
124.048	7.4241	0.50731
173.071	7.423	0.50724
321.04	7.4041	0.50594
355.289	7.3655	0.50331
169.978	7.3603	0.50295
275.082	7.3554	0.50262
176.972	7.3383	0.50145
292.076	7.3298	0.50087
391.035	7.3147	0.49983
261.131	7.3111	0.49959
188.071	7.3083	0.4994
464.911	7.3074	0.49934
606.788	7.2882	0.49802
320.197	7.2366	0.4945
370.281	7.2299	0.49404
225.185	7.2279	0.4939
199.991	7.216	0.49309
114.066	7.2121	0.49282
413.267	7.2049	0.49233
171.993	7.187	0.49111
195.102	7.1862	0.49106
158.962	7.1698	0.48994
377.264	7.1627	0.48945
452.752	7.1435	0.48814
228.086	7.1344	0.48752
129.055	7.0946	0.4848
177.16	7.0737	0.48337
232.897	7.0679	0.48297
233.093	7.0635	0.48267
123.045	7.0583	0.48231
140.996	7.0508	0.4818
260.05	7.047	0.48155
412.328	7.0459	0.48147
312.91	7.0303	0.4804
215.965	7.0013	0.47842
113.964	6.9946	0.47796
217.098	6.9901	0.47766
507.189	6.9781	0.47683
189.074	6.9727	0.47647
234.025	6.9572	0.47541
206.101	6.9423	0.47439
333.844	6.9404	0.47426
389.252	6.9378	0.47408
266.85	6.9367	0.47401
249.183	6.9327	0.47373
462.989	6.9274	0.47337
147.066	6.9194	0.47282
121.975	6.9162	0.47261
423.325	6.9001	0.4715
388.343	6.8998	0.47149
307.224	6.8928	0.471
277.881	6.8696	0.46942
230.248	6.8421	0.46754
368.273	6.8272	0.46652
380.771	6.8053	0.46503
159.101	6.7797	0.46327
265.137	6.7712	0.4627
199.988	6.7604	0.46196
292.924	6.7583	0.46181
116.058	6.7524	0.46141
175.112	6.7487	0.46116
274.056	6.7266	0.45965
227.983	6.7221	0.45934
223.167	6.7	0.45783
508.714	6.6997	0.45781
382.317	6.6954	0.45752
145.086	6.6892	0.45709
270.798	6.6723	0.45594
242.035	6.6616	0.45521
288.007	6.6588	0.45502
300.217	6.6484	0.45431
183.081	6.6191	0.4523
268.848	6.6135	0.45192
156.991	6.6124	0.45185
227.983	6.5995	0.45096
315.178	6.592	0.45045
200.86	6.5912	0.4504
363.156	6.5495	0.44754
370.053	6.5409	0.44696
278.052	6.54	0.4469
422.322	6.5394	0.44685
386.291	6.5042	0.44445
206.101	6.4843	0.44309
408.77	6.4828	0.44299
119.069	6.4743	0.44241
283.07	6.4725	0.44228
305.245	6.4654	0.4418
342.869	6.4605	0.44146
340.032	6.4538	0.44101
139.988	6.4373	0.43988
383.32	6.4315	0.43948
349.061	6.4305	0.43942
204.057	6.4094	0.43797
261.132	6.3972	0.43714
199.991	6.3873	0.43647
184.961	6.3843	0.43626
262.165	6.3764	0.43572
160.968	6.3441	0.43351
376.26	6.3432	0.43345
298.026	6.299	0.43043
702.864	6.2951	0.43016
116.071	6.2871	0.42962
177.088	6.2856	0.42951
169.978	6.2822	0.42928
154.991	6.2741	0.42873
141.984	6.249	0.42702
253.217	6.2256	0.42542
185.19	6.2004	0.42369
295.971	6.1792	0.42224
199.988	6.1629	0.42113
334.176	6.1516	0.42036
112.979	6.1514	0.42035
338.342	6.1397	0.41954
130.967	6.1253	0.41856
234.827	6.0495	0.41338
159.969	6.0459	0.41313
159.968	6.0098	0.41067
251.981	6.0002	0.41001
175.112	5.9783	0.40852
264.145	5.9569	0.40705
406.917	5.9532	0.4068
414.27	5.94	0.4059
351.873	5.9191	0.40447
111.021	5.9114	0.40395
306.176	5.8663	0.40086
232.658	5.8605	0.40047
279.098	5.8561	0.40016
176.868	5.8187	0.39761
225.148	5.8123	0.39717
249.062	5.8111	0.39709
113.964	5.7924	0.39581
202.152	5.7851	0.39531
192.962	5.7808	0.39502
510.711	5.7594	0.39356
294.173	5.7592	0.39354
384.296	5.7373	0.39205
210.08	5.7268	0.39133
578.442	5.7233	0.39109
361.14	5.7136	0.39043
382.768	5.7053	0.38986
316.777	5.6981	0.38937
332.28	5.6947	0.38914
281.006	5.692	0.38895
383.176	5.6798	0.38812
326.823	5.67	0.38745
139.982	5.6653	0.38712
183.015	5.6513	0.38617
140.082	5.6154	0.38372
240.132	5.6141	0.38363
255.063	5.6044	0.38296
127.05	5.5826	0.38148
238.069	5.5802	0.38131
213.147	5.5791	0.38124
328.248	5.5679	0.38047
205.116	5.5521	0.37939
304.129	5.5514	0.37934
170.081	5.5402	0.37858
295.971	5.5332	0.3781
237.183	5.5309	0.37794
331.21	5.5309	0.37794
151.062	5.5305	0.37792
159.081	5.5212	0.37728
435.36	5.505	0.37617
111.985	5.498	0.37569
239.165	5.4971	0.37563
198.098	5.4733	0.374
235.001	5.4728	0.37397
172.097	5.4723	0.37394
197.097	5.4712	0.37386
334.003	5.4686	0.37369
310.845	5.4363	0.37148
536.167	5.4362	0.37147
101.004	5.4254	0.37073
402.825	5.4037	0.36925
305.173	5.377	0.36742
331.177	5.3768	0.36741
372.74	5.3543	0.36587
181.073	5.3437	0.36515
249.976	5.3329	0.36441
122.072	5.3306	0.36426
128.951	5.3179	0.36339
171.066	5.3004	0.36219
445.964	5.2821	0.36094
179.091	5.2743	0.36041
134.09	5.2592	0.35938
432.919	5.2386	0.35797
137.068	5.2228	0.35689
169.978	5.2206	0.35674
246.582	5.1932	0.35487
478.845	5.1922	0.3548
113.072	5.1677	0.35312
178.059	5.1446	0.35154
293.914	5.1364	0.35099
146.981	5.1329	0.35075
236.223	5.1222	0.35001
486.787	5.1153	0.34954
460.784	5.1087	0.34909
312.041	5.1014	0.34859
165.983	5.0948	0.34814
584.733	5.0943	0.34811
506.718	5.0841	0.34741
327.178	5.081	0.3472
230.095	5.074	0.34672
412.854	5.0349	0.34405
313.984	5.0004	0.34169
363.215	4.9865	0.34074
202.014	4.9799	0.34029
152.069	4.9717	0.33973
332.28	4.9566	0.3387
309.228	4.9408	0.33762
414.269	4.9232	0.33642
193.12	4.9153	0.33588
285.168	4.9116	0.33563
141.959	4.9018	0.33495
273.167	4.8969	0.33462
393.298	4.8712	0.33286
208.191	4.8692	0.33273
624.848	4.8544	0.33172
267.976	4.8461	0.33115
202.1	4.8312	0.33013
128.119	4.8276	0.32988
332.841	4.8266	0.32981
310.231	4.8191	0.32931
115.055	4.8144	0.32898
299.149	4.7963	0.32775
219.077	4.7809	0.32669
318.301	4.7743	0.32624
125.043	4.7694	0.32591
233.16	4.7662	0.32569
308.992	4.7615	0.32536
309.204	4.7569	0.32506
112.018	4.7342	0.3235
239.666	4.7188	0.32245
363.215	4.7145	0.32216
250.973	4.7103	0.32187
358.854	4.689	0.32041
321.201	4.6634	0.31867
263.162	4.6514	0.31784
176.115	4.6501	0.31776
158.126	4.6431	0.31728
159.081	4.6317	0.3165
265.178	4.628	0.31625
206.116	4.5886	0.31355
363.215	4.5857	0.31336
204.967	4.5574	0.31142
400.829	4.5472	0.31072
290.151	4.5365	0.30999
270.984	4.5289	0.30947
305.07	4.5166	0.30863
288.134	4.4929	0.30701
254.969	4.4851	0.30648
156.986	4.482	0.30627
328.249	4.4775	0.30596
318.109	4.4741	0.30573
277.083	4.4684	0.30534
293.209	4.4609	0.30483
172.977	4.4486	0.30398
421.257	4.4421	0.30355
171.066	4.4394	0.30336
338.832	4.4174	0.30186
324.152	4.4167	0.30181
110.021	4.408	0.30121
254.014	4.3898	0.29997
227.139	4.3875	0.29981
237.149	4.3749	0.29895
344.866	4.3054	0.2942
269.944	4.2607	0.29115
333.076	4.2574	0.29092
295.004	4.2567	0.29087
306.958	4.2421	0.28987
145.986	4.2309	0.28911
167.982	4.2211	0.28844
251.128	4.2166	0.28813
130.065	4.2164	0.28812
203.107	4.2106	0.28772
300.896	4.1919	0.28645
410.255	4.1918	0.28644
326.151	4.1856	0.28601
378.926	4.1759	0.28535
203.103	4.1701	0.28495
191.978	4.1665	0.28471
162.999	4.1559	0.28398
175.148	4.1457	0.28329
364.931	4.1356	0.2826
328.249	4.1197	0.28151
156.949	4.1111	0.28092
331.21	4.1027	0.28035
153.011	4.0952	0.27984
268.212	4.0884	0.27937
337.259	4.0857	0.27919
126.537	4.065	0.27777
160.105	4.0546	0.27706
179.093	4.045	0.27641
159.081	4.0411	0.27614
172.103	4.038	0.27593
201.113	4.0361	0.2758
466.73	4.0283	0.27527
214.004	4.0229	0.2749
205.159	4.0199	0.27469
183.175	4.0025	0.2735
103.956	3.9994	0.27329
251	3.979	0.2719
195.994	3.9782	0.27184
308.162	3.943	0.26944
403.118	3.922	0.268
161.081	3.9149	0.26752
416.374	3.9137	0.26744
288.922	3.8768	0.26491
190.078	3.8417	0.26251
191.104	3.8396	0.26237
377.995	3.8281	0.26159
141.959	3.8182	0.26091
171.065	3.7845	0.2586
246.081	3.7833	0.25852
267.027	3.7831	0.25851
113.964	3.7581	0.2568
286.12	3.7423	0.25572
318.97	3.7401	0.25557
305.988	3.7223	0.25436
264.233	3.7192	0.25415
200.104	3.712	0.25365
221.093	3.7109	0.25357
154.005	3.6756	0.25117
251.001	3.6712	0.25086
187.095	3.6709	0.25085
336.016	3.6523	0.24957
364.218	3.6508	0.24947
284.911	3.6092	0.24663
236.222	3.6072	0.24649
322.238	3.5821	0.24477
200.094	3.5786	0.24454
291.194	3.5758	0.24434
195.994	3.5328	0.24141
384.972	3.4738	0.23737
111.01	3.4653	0.23679
108.056	3.4578	0.23628
341.233	3.4426	0.23525
185.081	3.406	0.23274
125.091	3.3991	0.23227
150.014	3.364	0.22987
295.092	3.3554	0.22928
273.856	3.3488	0.22883
201.113	3.3199	0.22686
277.03	3.2941	0.22509
353.87	3.2699	0.22344
387.294	3.2624	0.22293
214.15	3.2445	0.22171
170.081	3.2413	0.22149
311.009	3.2266	0.22048
105.043	3.2234	0.22026
110.021	3.196	0.21839
216.16	3.1918	0.21811
285.989	3.175	0.21696
262.148	3.1708	0.21667
131.534	3.1674	0.21644
221.153	3.1611	0.21601
158.084	3.1528	0.21544
379.992	3.1445	0.21487
132.066	3.1301	0.21389
354.286	3.1219	0.21333
141.959	3.1139	0.21278
437.346	3.0704	0.20981
410.003	3.0441	0.20801
252.217	3.0263	0.2068
115.965	2.9793	0.20359
131.07	2.9524	0.20175
111.021	2.9334	0.20045
280.101	2.9096	0.19882
270.027	2.8766	0.19657
285.064	2.8664	0.19587
448.291	2.822	0.19284
231.973	2.8141	0.19229
192.08	2.7972	0.19114
335.208	2.7949	0.19099
279.094	2.7567	0.18837
187.086	2.7398	0.18722
100.084	2.6788	0.18305
308.184	2.6591	0.1817
374.064	2.6555	0.18146
153.994	2.6208	0.17909
141.089	2.6004	0.1777
257.983	2.5757	0.17601
383.987	2.5399	0.17356
196.061	2.4974	0.17065
229.154	2.4811	0.16954
111.021	2.4806	0.16951
305.173	2.4675	0.16861
236.223	2.4442	0.16702
302.882	2.4327	0.16623
245.195	2.428	0.16591
158.964	2.3331	0.15943
215.053	2.324	0.15881
454.749	2.2955	0.15686
364.218	2.2919	0.15661
209.079	2.2869	0.15627
358.202	2.224	0.15197
331.166	2.1555	0.14729
142.095	2.1277	0.14539
182.081	2.121	0.14493
219.019	2.118	0.14473
389.252	2.0875	0.14265
125.09	2.0871	0.14262
142.939	2.0225	0.13821
324.218	2.0002	0.13668
164.921	2.0002	0.13668
256.069	1.96	0.13394
146.091	1.9585	0.13383
239.031	1.9389	0.13249
143.086	1.9354	0.13225
249.036	1.8756	0.12817
171.066	1.8711	0.12786
313.144	1.8684	0.12768
210.888	1.8137	0.12394
277.03	1.7962	0.12274
170.981	1.7921	0.12246
214.253	1.7748	0.12128
294	1.7111	0.11693
233.872	1.7103	0.11687
248.111	1.6589	0.11336
181.083	1.652	0.11289
247.639	1.6344	0.11168
232.081	1.6331	0.11159
245.136	1.6045	0.10964
294.227	1.561	0.10667
150.089	1.5481	0.10578
162.085	1.5461	0.10565
156.074	1.4967	0.10227
360.311	1.4654	0.10013
214.253	1.4588	0.099687
332.332	1.4313	0.097806
271.227	1.4131	0.096562
264.853	1.3847	0.094619
186.149	1.3757	0.094004
242.926	1.3725	0.093789
263.103	1.3644	0.093233
279.232	1.3456	0.091949
294	1.308	0.089381
257.212	1.2669	0.086571
222.074	1.266	0.08651
173.104	1.2564	0.085854
250.973	1.2451	0.085081
358.259	1.1993	0.08195
104.071	1.1902	0.081328
222.879	1.1791	0.08057
199.079	1.1442	0.078189
205.116	1.1025	0.075337
308.763	1.0624	0.072598
242.1	1.0465	0.071509
157.086	0.97786	0.06682
155.441	0.94033	0.064256
252.973	0.92527	0.063226
803.545	0.91245	0.062351
144.045	0.84673	0.05786
436.224	0.79553	0.054361
364.218	0.75489	0.051584
201.113	0.75222	0.051401
159.081	0.6943	0.047444
147.066	0.67298	0.045987
386.896	0.64486	0.044065
376.059	0.64113	0.04381
283.096	0.63424	0.04334
207.099	0.62207	0.042508
123.046	0.58322	0.039853
112.007	0.55693	0.038057
329.194	0.53054	0.036253
322.812	0.44356	0.03031
225.11	0.42685	0.029168
305.173	0.41012	0.028025
322.198	0.40129	0.027421
336.948	0.37478	0.02561
422.882	0.27727	0.018947
363.215	0.25517	0.017436
194.087	0.23952	0.016367
370.976	0.23824	0.01628
112.084	0.23446	0.016022
332.213	0.22852	0.015616
169.159	0.20747	0.014177
140.082	0.19215	0.01313
135.047	0.18472	0.012623
261.11	0.17292	0.011816
231.121	0.074	0.0050566
335.966	0.064451	0.0044041
186.113	0.053758	0.0036734
184.076	0.021737	0.0014854
121.967	0.018488	0.0012633
117.07	0.0031146	0.00021283
179.093	-0.0011439	-7.8163e-05
139.056	-0.15398	-0.010522
118.061	-0.16153	-0.011038
282.192	-0.19499	-0.013324
102.035	-0.20257	-0.013842
190.993	-0.20748	-0.014178
354.286	-0.25078	-0.017136
263.955	-0.2702	-0.018463
167.034	-0.28987	-0.019808
171.066	-0.33459	-0.022864
292	-0.38796	-0.02651
244.191	-0.42243	-0.028866
387.908	-0.44446	-0.030371
277.181	-0.4672	-0.031925
288.225	-0.4685	-0.032014
146.981	-0.47065	-0.032161
392.036	-0.50453	-0.034476
247.097	-0.51057	-0.034889
255.196	-0.57738	-0.039454
181.989	-0.57779	-0.039482
152.039	-0.61157	-0.04179
304.3	-0.61456	-0.041995
471.94	-0.62404	-0.042643
128.05	-0.63362	-0.043297
394.293	-0.66055	-0.045138
244.08	-0.69445	-0.047454
205.116	-0.70815	-0.04839
348.202	-0.70989	-0.048509
270.984	-0.71451	-0.048825
211.119	-0.73432	-0.050178
353.902	-0.73485	-0.050214
144.982	-0.7349	-0.050218
224.145	-0.73525	-0.050242
145.986	-0.77718	-0.053107
148.079	-0.80914	-0.055291
154.061	-0.81355	-0.055593
347.96	-0.8276	-0.056553
243.158	-0.83376	-0.056974
305.173	-0.83402	-0.056991
128.02	-0.85362	-0.05833
126.063	-0.88303	-0.06034
106.086	-0.90476	-0.061825
312.23	-0.90612	-0.061918
236.223	-0.98232	-0.067125
305.173	-1.0148	-0.069343
189.112	-1.0767	-0.073571
251.047	-1.0851	-0.074147
214.253	-1.1189	-0.076461
267.172	-1.1502	-0.078598
201.113	-1.1528	-0.078776
335.126	-1.1577	-0.079107
196.155	-1.1739	-0.080219
273.168	-1.2066	-0.082452
264.107	-1.2111	-0.082759
136.084	-1.2683	-0.086669
336.156	-1.2835	-0.087703
218.046	-1.296	-0.088562
133.098	-1.3458	-0.091965
236.222	-1.3508	-0.092301
226.181	-1.3658	-0.093331
274.882	-1.3822	-0.094447
262.048	-1.3824	-0.094463
275.147	-1.3893	-0.094935
270.027	-1.4082	-0.096228
269.248	-1.4773	-0.10095
263.009	-1.4823	-0.10129
180.11	-1.4845	-0.10144
254.014	-1.5486	-0.10582
169.084	-1.5782	-0.10784
262.096	-1.639	-0.112
147.077	-1.642	-0.11221
363.215	-1.6771	-0.1146
127.034	-1.7631	-0.12048
241.971	-1.8646	-0.12741
143.073	-1.876	-0.12819
154.087	-1.8889	-0.12908
140.071	-1.9099	-0.13051
261.131	-1.9112	-0.1306
131.553	-1.9143	-0.13081
251.165	-1.9598	-0.13392
173.048	-1.982	-0.13544
261.962	-1.9901	-0.13599
111.045	-2.0954	-0.14318
236.21	-2.1209	-0.14493
269.139	-2.1317	-0.14567
120.077	-2.1418	-0.14635
171.175	-2.1477	-0.14676
430.825	-2.2136	-0.15126
217.004	-2.2144	-0.15131
261.131	-2.2403	-0.15309
329.949	-2.2441	-0.15334
327.051	-2.245	-0.15341
175.112	-2.2494	-0.15371
291.984	-2.256	-0.15416
144.982	-2.2578	-0.15429
352.298	-2.2895	-0.15645
341.233	-2.2997	-0.15714
157.076	-2.3616	-0.16138
149.06	-2.3924	-0.16348
295.268	-2.4043	-0.16429
236.004	-2.4152	-0.16504
251	-2.4522	-0.16757
172.142	-2.4568	-0.16788
332.28	-2.4598	-0.16809
163.148	-2.4769	-0.16926
208.178	-2.5616	-0.17504
292	-2.6584	-0.18165
274.274	-2.6655	-0.18214
185.096	-2.668	-0.18231
276.027	-2.669	-0.18238
271.966	-2.681	-0.1832
444.738	-2.6947	-0.18414
160.089	-2.7282	-0.18642
174.082	-2.746	-0.18764
161.081	-2.8741	-0.1964
190.072	-2.8763	-0.19654
217.108	-2.95	-0.20158
352.898	-3.0025	-0.20517
255.007	-3.0071	-0.20548
219.111	-3.0266	-0.20682
341.233	-3.0392	-0.20768
352.183	-3.0979	-0.21169
275.278	-3.1117	-0.21263
289.163	-3.1462	-0.21499
237.034	-3.1832	-0.21751
266.197	-3.2267	-0.22049
358.259	-3.2366	-0.22117
211.11	-3.2532	-0.2223
168.102	-3.257	-0.22256
229.995	-3.2731	-0.22366
322.034	-3.2779	-0.22399
151.042	-3.3052	-0.22586
192.062	-3.3724	-0.23045
236.223	-3.4225	-0.23387
311.186	-3.5314	-0.24131
356.91	-3.5425	-0.24207
200.238	-3.6024	-0.24616
135.003	-3.7083	-0.2534
273.168	-3.7363	-0.25531
259.191	-3.8376	-0.26224
167.978	-3.845	-0.26274
138.089	-3.8496	-0.26305
215.257	-3.8725	-0.26462
239.149	-3.8892	-0.26576
123.972	-3.9584	-0.27049
278.914	-3.9604	-0.27062
341.233	-3.9801	-0.27197
109.102	-3.9989	-0.27326
430.129	-4.093	-0.27968
332.214	-4.1063	-0.2806
218.111	-4.1208	-0.28159
136.001	-4.1597	-0.28425
159.081	-4.1744	-0.28525
236.21	-4.2213	-0.28846
121.029	-4.2474	-0.29024
188.128	-4.3244	-0.2955
121.069	-4.3318	-0.296
121.967	-4.3335	-0.29612
324.327	-4.37	-0.29862
145.986	-4.4199	-0.30202
324.809	-4.4647	-0.30508
300.202	-4.5139	-0.30845
369.848	-4.5316	-0.30966
143.061	-4.5523	-0.31107
122.548	-4.5923	-0.31381
309.228	-4.7632	-0.32548
225.65	-4.7707	-0.32599
164.067	-4.9156	-0.3359
258.111	-4.9311	-0.33696
256.264	-5.0883	-0.3477
305.173	-5.1024	-0.34866
804.548	-5.1112	-0.34927
211.985	-5.1532	-0.35213
280.097	-5.2109	-0.35607
167.013	-5.2343	-0.35768
783.576	-5.2409	-0.35812
103.956	-5.392	-0.36845
320.037	-5.3941	-0.36859
249.976	-5.4471	-0.37222
128.079	-5.4754	-0.37415
250.119	-5.4985	-0.37573
317.194	-5.5108	-0.37657
179.144	-5.5511	-0.37932
169.046	-5.6963	-0.38925
250.973	-5.7034	-0.38973
112.978	-5.7503	-0.39293
209.165	-5.8986	-0.40307
230.248	-5.948	-0.40644
103.956	-6.0675	-0.41461
156.081	-6.1091	-0.41746
309.989	-6.1214	-0.41829
279.972	-6.3478	-0.43376
167.082	-6.3863	-0.4364
143.086	-6.4759	-0.44252
143.997	-6.6394	-0.45369
248.807	-6.684	-0.45674
241.144	-6.8272	-0.46652
131.082	-7.0389	-0.48099
146.981	-7.1282	-0.48709
164.079	-7.1829	-0.49083
155.068	-7.1896	-0.49128
235.169	-7.2647	-0.49642
281.006	-7.501	-0.51257
214.253	-7.5062	-0.51292
323.201	-7.6492	-0.52269
250.804	-7.6569	-0.52322
261.012	-7.7087	-0.52676
315.178	-7.7967	-0.53277
103.04	-7.8007	-0.53304
244.96	-7.824	-0.53464
221.153	-7.9236	-0.54144
213.146	-7.9559	-0.54365
141.051	-8.0492	-0.55003
125.987	-8.1112	-0.55426
267.979	-8.1284	-0.55544
252.181	-8.2668	-0.5649
181.159	-8.3095	-0.56781
313.143	-8.3378	-0.56974
107.05	-8.5413	-0.58365
260.05	-8.6859	-0.59353
258.958	-8.7068	-0.59496
276.027	-8.9409	-0.61096
187.156	-9.0356	-0.61743
354.972	-9.0959	-0.62155
147.066	-9.2033	-0.62889
210.051	-9.8061	-0.67008
146.129	-9.9225	-0.67803
267.102	-10.382	-0.70941
332.17	-10.792	-0.73748
297.243	-10.816	-0.73909
238.034	-11.377	-0.77741
162.008	-11.967	-0.81777
253.011	-12.061	-0.82419
237.196	-12.097	-0.82662

## Sheet: splot-impred
	p[1]	p(corr)[1]
355.064	13.146	0.90271
314.18	12.731	0.87422
142.065	12.615	0.86627
310.207	12.509	0.85901
346.864	12.459	0.85555
335.158	12.398	0.85139
356.067	12.379	0.85009
355.088	12.324	0.84631
211.984	12.309	0.84525
141.014	12.284	0.84355
354.08	12.254	0.84147
159.102	12.23	0.83986
182.04	12.188	0.83692
308.053	12.165	0.83538
415.212	12.146	0.83409
357.964	12.071	0.82894
150.969	12.052	0.82763
245.093	12.023	0.8256
165.089	11.868	0.81494
229.995	11.867	0.81492
231.104	11.856	0.81416
117.998	11.855	0.81406
376.021	11.826	0.81212
294.038	11.766	0.80797
180.045	11.74	0.80617
271.022	11.738	0.80607
142.017	11.724	0.80508
347.063	11.672	0.80153
257.004	11.609	0.79719
253.011	11.548	0.79297
102.034	11.505	0.79008
139.018	11.492	0.78915
185.024	11.49	0.789
362.927	11.433	0.78512
130.008	11.432	0.78504
325.179	11.411	0.78357
208.04	11.405	0.78319
193.974	11.352	0.77954
416.813	11.352	0.77953
280.02	11.348	0.77925
227.983	11.335	0.77837
125.987	11.256	0.77295
267.027	11.255	0.77285
295.195	11.237	0.77165
364.167	11.23	0.77117
122.548	11.203	0.76933
392.288	11.168	0.76689
169.076	11.122	0.76377
268.154	11.12	0.76361
143.997	11.119	0.76351
329.949	11.082	0.761
235.001	10.978	0.75388
266.16	10.974	0.75357
458.009	10.97	0.75334
167.013	10.961	0.75268
328	10.949	0.75187
211.087	10.876	0.74683
410.857	10.833	0.7439
334.838	10.801	0.7417
219.111	10.788	0.74079
433.188	10.767	0.73934
146.06	10.714	0.73573
359.241	10.713	0.73569
280.175	10.703	0.73494
372.32	10.694	0.73439
229.098	10.662	0.73219
141.057	10.653	0.73157
184.084	10.65	0.73137
254.824	10.623	0.72948
416.216	10.603	0.72808
259.947	10.602	0.72802
426.831	10.59	0.72722
399.056	10.589	0.72713
428.761	10.573	0.72606
225.148	10.529	0.72305
170.06	10.511	0.72176
286.908	10.493	0.72057
420.886	10.469	0.71888
371.316	10.43	0.7162
368.872	10.423	0.71572
267.976	10.408	0.7147
436.871	10.355	0.71111
355.898	10.301	0.70736
264.106	10.283	0.70612
331.982	10.282	0.70606
182.986	10.237	0.70298
111.039	10.209	0.70105
250.156	10.208	0.70096
339.028	10.206	0.70087
144.077	10.113	0.69444
371.93	10.112	0.69436
110.058	10.106	0.69397
246.101	10.079	0.69212
391.285	10.075	0.69183
173.989	10.07	0.69152
350.811	10.044	0.68974
133.084	10.034	0.68901
307.141	10.032	0.6889
475.003	10.02	0.68809
118.086	10.003	0.68693
370.869	9.9766	0.68509
299.986	9.9612	0.68403
117.058	9.9551	0.68361
145.084	9.9305	0.68193
296.244	9.9103	0.68054
432.239	9.9004	0.67986
263.103	9.8806	0.6785
119.082	9.8594	0.67704
154.881	9.8358	0.67543
456.012	9.8041	0.67324
371.979	9.7473	0.66935
293.169	9.7407	0.6689
153.055	9.7147	0.66711
515.191	9.7086	0.66669
182.986	9.6812	0.66481
124.544	9.6796	0.6647
414.027	9.6735	0.66428
404.839	9.6721	0.66418
131.975	9.6711	0.66411
290.856	9.6435	0.66222
495.216	9.6392	0.66192
523.218	9.6229	0.66081
245.079	9.616	0.66033
236.004	9.6035	0.65947
304.249	9.5946	0.65886
280.838	9.575	0.65752
183.078	9.5523	0.65595
226.952	9.545	0.65546
296.944	9.5432	0.65533
494.213	9.5393	0.65506
328.937	9.5253	0.6541
272.895	9.5153	0.65341
394.794	9.513	0.65325
243.078	9.5056	0.65275
200.973	9.4801	0.651
385.138	9.4655	0.64999
259.191	9.4628	0.64981
202.857	9.4553	0.64929
465.925	9.4422	0.64839
493.209	9.4335	0.64779
171.993	9.431	0.64763
221.118	9.4209	0.64694
348.99	9.4184	0.64676
398.053	9.3854	0.64449
235.154	9.3745	0.64375
303.037	9.3699	0.64343
460.27	9.3518	0.64219
435.979	9.3302	0.64071
472.81	9.3201	0.64001
303.077	9.3123	0.63948
289.976	9.3031	0.63885
163.072	9.2941	0.63823
430.914	9.2761	0.63699
294.807	9.2689	0.63649
370.976	9.2585	0.63578
115.055	9.2427	0.6347
224.876	9.1959	0.63148
256.822	9.1925	0.63125
312.239	9.1888	0.631
280.093	9.188	0.63094
227.08	9.1796	0.63036
501.167	9.1305	0.62699
470.813	9.1227	0.62646
360.852	9.1223	0.62643
352.808	9.1061	0.62532
189.091	9.1052	0.62525
484.79	9.0941	0.62449
448.759	9.0925	0.62438
171.993	9.0809	0.62359
468.816	9.06	0.62215
523.219	9.0596	0.62212
176.972	9.0337	0.62034
184.003	9.0252	0.61976
226.046	9.0154	0.61909
367.966	9.0098	0.6187
214.836	9.0068	0.6185
541.961	9.0029	0.61823
194.976	8.9969	0.61782
306.145	8.9906	0.61738
524.222	8.9891	0.61728
295.943	8.9887	0.61725
392.796	8.9736	0.61622
219.924	8.9482	0.61447
453.99	8.9314	0.61332
271.115	8.9109	0.61191
492.198	8.91	0.61185
393.287	8.9037	0.61142
528.772	8.8997	0.61114
278.876	8.8883	0.61036
245.079	8.8839	0.61006
276.879	8.8746	0.60942
311.215	8.8743	0.6094
357.06	8.8451	0.60739
269.09	8.844	0.60732
467.103	8.8341	0.60664
298.098	8.8056	0.60468
158.964	8.8007	0.60434
489.877	8.7964	0.60405
212.84	8.7959	0.60402
192.977	8.7929	0.60381
120.004	8.785	0.60326
526.775	8.7591	0.60149
326.093	8.7109	0.59818
314.78	8.7087	0.59803
431.918	8.7043	0.59772
346.025	8.6987	0.59734
538.8	8.6961	0.59716
158.003	8.6561	0.59441
250.202	8.6554	0.59436
186.957	8.6547	0.59432
128.951	8.652	0.59413
461.274	8.6453	0.59367
111.541	8.6307	0.59267
330.934	8.6245	0.59224
317.115	8.6139	0.59152
347.96	8.6038	0.59082
355.289	8.5934	0.59011
159.969	8.5905	0.58991
261.124	8.5457	0.58683
102.536	8.5281	0.58563
390.799	8.5273	0.58557
586.73	8.5184	0.58496
490.87	8.5134	0.58461
245.175	8.5026	0.58387
285.066	8.5007	0.58374
479.185	8.5	0.5837
469.051	8.4993	0.58365
409.188	8.4914	0.58311
166.087	8.4878	0.58286
247.108	8.4366	0.57934
446.888	8.4131	0.57773
278.032	8.4108	0.57757
281.095	8.405	0.57717
175.949	8.3963	0.57657
504.847	8.3819	0.57558
138.907	8.3713	0.57485
413.267	8.3712	0.57485
268.155	8.3703	0.57478
488.873	8.3594	0.57404
535.031	8.3472	0.5732
284.006	8.3242	0.57163
566.89	8.3195	0.5713
450.755	8.3148	0.57098
130.087	8.3134	0.57088
140.05	8.3015	0.57007
413.857	8.2955	0.56965
279.098	8.2621	0.56736
297.246	8.2611	0.56729
302.145	8.258	0.56708
267.976	8.2306	0.5652
132.077	8.2226	0.56465
505.173	8.2163	0.56421
311.916	8.1967	0.56287
546.832	8.1821	0.56187
239.089	8.1718	0.56116
291.999	8.1704	0.56106
294.939	8.1367	0.55875
158.962	8.1273	0.5581
154.991	8.1198	0.55759
285.038	8.1012	0.55631
132.988	8.1006	0.55627
347.204	8.0998	0.55621
534.028	8.0958	0.55594
179.934	8.0923	0.5557
414.851	8.085	0.5552
174.056	8.0257	0.55112
548.829	8.0254	0.5511
312.048	7.9923	0.54883
491.194	7.991	0.54874
148.977	7.9837	0.54824
318.101	7.969	0.54723
275.885	7.9614	0.54671
276.027	7.9569	0.5464
154.005	7.948	0.54579
324.218	7.9438	0.5455
218.975	7.9375	0.54507
167.143	7.9331	0.54477
550.412	7.9231	0.54408
588.727	7.9122	0.54333
168.11	7.9055	0.54287
249.114	7.9045	0.5428
315.958	7.9028	0.54268
198.863	7.9017	0.54261
270.093	7.8724	0.5406
252.106	7.8676	0.54026
301.142	7.8423	0.53853
424.203	7.8407	0.53842
269.06	7.8381	0.53824
426.034	7.8175	0.53682
302.114	7.8116	0.53642
396.986	7.7933	0.53517
196.866	7.7733	0.53379
411.86	7.7503	0.53221
199.988	7.7439	0.53177
530.769	7.7252	0.53049
190.988	7.7136	0.52969
186.957	7.7093	0.52939
461.168	7.7059	0.52916
230.983	7.6925	0.52824
165.983	7.6817	0.5275
442.142	7.6802	0.5274
197.993	7.678	0.52725
436.343	7.6567	0.52579
393.925	7.6508	0.52538
220.086	7.6079	0.52243
388.776	7.6011	0.52197
381.178	7.588	0.52107
604.791	7.5854	0.52089
130.967	7.5807	0.52056
256.161	7.5689	0.51976
292.166	7.5592	0.51909
217.927	7.5472	0.51827
345.993	7.4898	0.51432
202.038	7.4789	0.51358
158.092	7.4644	0.51258
377.07	7.4569	0.51207
350.988	7.4422	0.51105
349.982	7.4252	0.50989
359.165	7.4106	0.50888
299.136	7.4088	0.50876
449.349	7.405	0.5085
124.048	7.3989	0.50808
367.27	7.3966	0.50793
173.071	7.377	0.50658
321.04	7.3624	0.50558
355.289	7.3447	0.50436
275.082	7.3229	0.50286
169.978	7.3151	0.50233
176.972	7.2981	0.50116
292.076	7.2901	0.50061
261.131	7.2826	0.50009
188.071	7.276	0.49964
391.035	7.2752	0.49959
464.911	7.2737	0.49948
606.788	7.2512	0.49794
320.197	7.21	0.49511
225.185	7.1984	0.49431
370.281	7.1981	0.49429
114.066	7.1794	0.49301
413.267	7.1766	0.49282
199.991	7.1747	0.49269
195.102	7.1442	0.49059
171.993	7.1419	0.49043
158.962	7.1312	0.4897
377.264	7.1285	0.48951
452.752	7.1089	0.48817
228.086	7.1079	0.4881
129.055	7.0527	0.48431
177.16	7.0439	0.48371
232.897	7.031	0.48281
123.045	7.0235	0.48231
233.093	7.022	0.4822
260.05	7.0196	0.48204
140.996	7.0154	0.48175
412.328	7.0138	0.48164
312.91	7.0014	0.48078
215.965	6.9681	0.4785
217.098	6.9666	0.47839
113.964	6.9564	0.47769
507.189	6.9441	0.47685
189.074	6.935	0.47623
234.025	6.9237	0.47545
333.844	6.9122	0.47466
389.252	6.9094	0.47447
266.85	6.9068	0.47429
249.183	6.9028	0.47401
462.989	6.8955	0.47351
147.066	6.8842	0.47274
121.975	6.8808	0.4725
388.343	6.8655	0.47145
423.325	6.8646	0.47139
307.224	6.8603	0.4711
277.881	6.8361	0.46944
368.273	6.8026	0.46713
230.248	6.7971	0.46675
380.771	6.7753	0.46526
159.101	6.7555	0.4639
265.137	6.7493	0.46347
199.988	6.7291	0.46209
292.924	6.7248	0.46179
175.112	6.7187	0.46137
116.058	6.7079	0.46063
274.056	6.6998	0.46007
227.983	6.6841	0.459
382.317	6.6694	0.45799
508.714	6.6681	0.4579
223.167	6.6598	0.45733
145.086	6.6524	0.45682
270.798	6.6487	0.45656
242.035	6.6363	0.45571
288.007	6.6302	0.45529
300.217	6.6154	0.45428
268.848	6.5943	0.45283
183.081	6.588	0.4524
156.991	6.577	0.45164
315.178	6.5723	0.45132
227.983	6.5627	0.45066
200.86	6.559	0.4504
363.156	6.5263	0.44816
278.052	6.5096	0.44701
422.322	6.5062	0.44678
370.053	6.5008	0.44641
386.291	6.4794	0.44494
206.101	6.456	0.44333
119.069	6.4468	0.4427
305.245	6.441	0.4423
408.77	6.4396	0.44221
342.869	6.4318	0.44167
283.07	6.429	0.44148
340.032	6.4244	0.44116
383.32	6.4069	0.43996
139.988	6.4056	0.43987
349.061	6.3958	0.4392
204.057	6.3801	0.43812
261.132	6.3672	0.43724
199.991	6.349	0.43599
184.961	6.3474	0.43588
262.165	6.3444	0.43567
376.26	6.3118	0.43343
160.968	6.308	0.43317
702.864	6.2655	0.43025
177.088	6.2632	0.43009
169.978	6.2563	0.42962
298.026	6.2562	0.42961
116.071	6.2555	0.42957
154.991	6.2516	0.4293
141.984	6.2144	0.42674
253.217	6.2032	0.42597
185.19	6.1753	0.42406
295.971	6.1453	0.42199
199.988	6.1442	0.42192
112.979	6.1214	0.42035
338.342	6.113	0.41978
334.176	6.1096	0.41955
130.967	6.088	0.41806
234.827	6.0091	0.41265
159.969	6.0002	0.41203
159.968	5.9779	0.4105
251.981	5.9756	0.41034
175.112	5.9363	0.40764
264.145	5.927	0.407
406.917	5.9263	0.40696
414.27	5.9046	0.40547
111.021	5.8921	0.40461
351.873	5.8856	0.40416
306.176	5.8449	0.40137
232.658	5.8316	0.40046
279.098	5.8313	0.40043
225.148	5.7844	0.39721
249.062	5.7823	0.39707
176.868	5.7817	0.39703
113.964	5.7692	0.39617
202.152	5.7505	0.39488
192.962	5.7465	0.39461
510.711	5.7308	0.39353
294.173	5.7222	0.39294
384.296	5.7178	0.39264
210.08	5.7034	0.39165
361.14	5.6975	0.39124
578.442	5.696	0.39114
382.768	5.675	0.3897
316.777	5.6677	0.3892
332.28	5.6626	0.38885
383.176	5.6588	0.38859
281.006	5.6551	0.38834
326.823	5.6485	0.38788
139.982	5.6281	0.38648
183.015	5.626	0.38634
255.063	5.5893	0.38382
240.132	5.5875	0.3837
140.082	5.5792	0.38312
127.05	5.5558	0.38151
328.248	5.5464	0.38087
238.069	5.5461	0.38085
213.147	5.544	0.38071
304.129	5.5173	0.37887
295.971	5.5132	0.37859
205.116	5.5115	0.37848
151.062	5.5087	0.37828
331.21	5.5045	0.37799
170.081	5.5025	0.37786
237.183	5.5016	0.37779
159.081	5.487	0.37679
435.36	5.4787	0.37622
111.985	5.4662	0.37537
239.165	5.4656	0.37532
198.098	5.4593	0.37489
235.001	5.4472	0.37406
197.097	5.442	0.3737
172.097	5.435	0.37322
334.003	5.434	0.37315
536.167	5.4188	0.37211
310.845	5.4083	0.37139
101.004	5.398	0.37068
402.825	5.3809	0.36951
305.173	5.3483	0.36727
331.177	5.3433	0.36692
372.74	5.3397	0.36667
181.073	5.3185	0.36522
249.976	5.305	0.3643
122.072	5.2963	0.3637
128.951	5.2829	0.36278
171.066	5.2684	0.36178
445.964	5.2518	0.36064
134.09	5.2448	0.36016
179.091	5.239	0.35976
432.919	5.2036	0.35733
169.978	5.2023	0.35724
137.068	5.1928	0.35659
478.845	5.171	0.3551
246.582	5.1688	0.35494
113.072	5.1384	0.35286
178.059	5.1174	0.35141
146.981	5.1113	0.35099
236.223	5.1025	0.35039
293.914	5.1003	0.35024
460.784	5.0981	0.35008
486.787	5.097	0.35001
165.983	5.0791	0.34878
584.733	5.0669	0.34794
312.041	5.0656	0.34786
506.718	5.0643	0.34777
327.178	5.0543	0.34708
230.095	5.0445	0.3464
412.854	5.0026	0.34353
313.984	4.9819	0.34211
363.215	4.9664	0.34104
202.014	4.9604	0.34063
152.069	4.9346	0.33886
332.28	4.9304	0.33857
309.228	4.9077	0.33701
193.12	4.8997	0.33646
414.269	4.8997	0.33646
141.959	4.8874	0.33562
285.168	4.8863	0.33554
273.167	4.8697	0.3344
393.298	4.861	0.3338
208.191	4.8517	0.33316
624.848	4.8317	0.33179
267.976	4.8231	0.3312
202.1	4.8133	0.33053
128.119	4.8079	0.33016
310.231	4.8016	0.32973
332.841	4.8004	0.32965
115.055	4.795	0.32927
299.149	4.7667	0.32733
219.077	4.7627	0.32705
125.043	4.7492	0.32613
318.301	4.7452	0.32585
233.16	4.7444	0.3258
308.992	4.7237	0.32438
309.204	4.7214	0.32422
112.018	4.7135	0.32367
363.215	4.7004	0.32277
250.973	4.6956	0.32244
239.666	4.6942	0.32235
358.854	4.6627	0.32019
321.201	4.6481	0.31918
158.126	4.6188	0.31718
176.115	4.6172	0.31706
263.162	4.6159	0.31697
159.081	4.6097	0.31655
265.178	4.6032	0.3161
206.116	4.5602	0.31315
363.215	4.5573	0.31295
290.151	4.5267	0.31085
204.967	4.5251	0.31074
400.829	4.5104	0.30973
270.984	4.5068	0.30948
305.07	4.5035	0.30925
288.134	4.4681	0.30683
328.249	4.4616	0.30637
254.969	4.4585	0.30616
156.986	4.4565	0.30603
318.109	4.4538	0.30584
293.209	4.4497	0.30556
277.083	4.4438	0.30516
171.066	4.434	0.30448
172.977	4.4278	0.30406
421.257	4.4096	0.30281
324.152	4.4013	0.30224
338.832	4.3908	0.30152
110.021	4.3781	0.30064
227.139	4.3754	0.30046
254.014	4.3716	0.30019
237.149	4.3549	0.29905
344.866	4.2857	0.2943
269.944	4.2448	0.29149
333.076	4.2422	0.29131
295.004	4.2384	0.29105
145.986	4.2196	0.28976
306.958	4.2192	0.28973
130.065	4.2097	0.28908
203.107	4.199	0.28835
251.128	4.1957	0.28812
167.982	4.1866	0.28749
378.926	4.1699	0.28635
410.255	4.1684	0.28625
326.151	4.1638	0.28593
300.896	4.1606	0.2857
191.978	4.1566	0.28543
203.103	4.1562	0.2854
162.999	4.1409	0.28436
364.931	4.1223	0.28308
175.148	4.114	0.28251
328.249	4.1057	0.28193
156.949	4.0885	0.28076
153.011	4.0827	0.28036
331.21	4.0806	0.28022
268.212	4.066	0.27921
337.259	4.0568	0.27858
126.537	4.0454	0.2778
160.105	4.0351	0.27709
179.093	4.0275	0.27657
201.113	4.0268	0.27652
159.081	4.018	0.27592
466.73	4.0139	0.27563
172.103	4.0139	0.27563
214.004	4.0134	0.2756
205.159	4.0082	0.27525
183.175	3.9976	0.27451
103.956	3.9919	0.27412
251	3.9683	0.2725
195.994	3.9632	0.27215
308.162	3.9282	0.26975
403.118	3.9034	0.26805
416.374	3.8981	0.26768
161.081	3.8895	0.26709
288.922	3.8453	0.26406
190.078	3.8324	0.26317
191.104	3.8247	0.26264
141.959	3.8084	0.26152
377.995	3.7954	0.26063
246.081	3.7554	0.25788
267.027	3.7511	0.25759
171.065	3.7508	0.25757
113.964	3.7454	0.2572
286.12	3.7314	0.25623
318.97	3.7089	0.25469
264.233	3.7067	0.25454
305.988	3.7025	0.25425
221.093	3.6992	0.25402
200.104	3.6871	0.25319
251.001	3.6593	0.25129
154.005	3.6585	0.25123
187.095	3.6521	0.25079
364.218	3.6412	0.25004
336.016	3.632	0.24941
284.911	3.5958	0.24692
236.222	3.5821	0.24598
200.094	3.5711	0.24523
291.194	3.5708	0.2452
322.238	3.5546	0.24409
195.994	3.5254	0.24209
384.972	3.466	0.23801
108.056	3.4425	0.2364
111.01	3.4371	0.23602
341.233	3.4185	0.23475
185.081	3.3955	0.23317
125.091	3.3884	0.23268
150.014	3.3591	0.23067
295.092	3.3414	0.22946
273.856	3.3403	0.22938
201.113	3.3042	0.2269
277.03	3.2709	0.22461
353.87	3.265	0.2242
387.294	3.2549	0.22351
214.15	3.2347	0.22213
170.081	3.2308	0.22186
311.009	3.2175	0.22095
105.043	3.2049	0.22008
110.021	3.1827	0.21855
216.16	3.1796	0.21834
285.989	3.159	0.21693
221.153	3.1586	0.2169
158.084	3.1571	0.2168
131.534	3.1514	0.21641
262.148	3.1466	0.21608
379.992	3.1215	0.21436
354.286	3.1176	0.21408
132.066	3.1004	0.2129
141.959	3.0998	0.21287
437.346	3.0493	0.2094
410.003	3.0239	0.20765
252.217	3.0091	0.20664
115.965	2.9681	0.20382
131.07	2.9436	0.20214
111.021	2.9209	0.20058
280.101	2.8925	0.19863
270.027	2.8616	0.1965
285.064	2.8422	0.19517
192.08	2.801	0.19235
448.291	2.8007	0.19233
335.208	2.8001	0.19228
231.973	2.7919	0.19172
279.094	2.7375	0.18798
187.086	2.7267	0.18724
100.084	2.6699	0.18334
374.064	2.659	0.1826
308.184	2.6433	0.18152
153.994	2.605	0.17888
141.089	2.5951	0.17821
257.983	2.5742	0.17677
383.987	2.5326	0.17392
196.061	2.4842	0.17059
111.021	2.4782	0.17017
229.154	2.4634	0.16916
305.173	2.4617	0.16904
236.223	2.4465	0.168
245.195	2.4159	0.1659
302.882	2.4129	0.16569
158.964	2.327	0.15979
215.053	2.3238	0.15957
454.749	2.285	0.15691
364.218	2.281	0.15664
209.079	2.276	0.15629
331.166	2.1414	0.14705
142.095	2.1065	0.14465
182.081	2.1032	0.14443
219.019	2.0987	0.14412
389.252	2.0744	0.14245
125.09	2.0627	0.14165
142.939	2.0189	0.13864
164.921	1.9869	0.13644
324.218	1.9769	0.13575
146.091	1.9442	0.13351
239.031	1.9406	0.13326
143.086	1.935	0.13287
249.036	1.8757	0.1288
171.066	1.8686	0.12832
313.144	1.8622	0.12788
210.888	1.8167	0.12475
277.03	1.7889	0.12284
170.981	1.7773	0.12205
214.253	1.7559	0.12058
294	1.7077	0.11727
233.872	1.6982	0.11662
248.111	1.6564	0.11375
181.083	1.6444	0.11292
247.639	1.6306	0.11197
232.081	1.6273	0.11175
245.136	1.6021	0.11001
294.227	1.5582	0.107
150.089	1.5416	0.10586
162.085	1.5222	0.10453
156.074	1.4895	0.10228
360.311	1.46	0.10026
214.253	1.4392	0.098828
271.227	1.42	0.097511
332.332	1.4169	0.0973
264.853	1.3952	0.095806
186.149	1.3814	0.094862
242.926	1.3696	0.094051
263.103	1.361	0.093457
279.232	1.3396	0.09199
294	1.3006	0.089312
257.212	1.2651	0.086876
222.074	1.258	0.086384
250.973	1.2453	0.085514
173.104	1.2424	0.085317
358.259	1.1989	0.082326
222.879	1.18	0.081032
104.071	1.1751	0.080697
199.079	1.1337	0.077849
205.116	1.109	0.076158
308.763	1.0627	0.072977
242.1	1.0363	0.071165
157.086	0.97548	0.066986
155.441	0.93962	0.064524
803.545	0.92107	0.06325
252.973	0.91625	0.062919
144.045	0.83216	0.057145
436.224	0.79111	0.054325
364.218	0.76165	0.052302
201.113	0.7489	0.051427
159.081	0.68531	0.04706
147.066	0.65964	0.045298
386.896	0.64589	0.044353
376.059	0.64518	0.044305
207.099	0.62953	0.04323
283.096	0.61666	0.042346
123.046	0.58118	0.03991
112.007	0.54268	0.037266
329.194	0.53623	0.036823
322.812	0.44144	0.030313
225.11	0.42527	0.029203
305.173	0.41649	0.0286
322.198	0.40478	0.027796
336.948	0.36589	0.025125
422.882	0.27274	0.018729
363.215	0.26859	0.018444
332.213	0.23871	0.016392
112.084	0.2382	0.016357
194.087	0.23534	0.016161
370.976	0.23439	0.016096
169.159	0.22137	0.015202
140.082	0.20071	0.013783
135.047	0.18156	0.012467
261.11	0.16745	0.011498
231.121	0.08371	0.0057484
335.966	0.074842	0.0051394
186.113	0.054689	0.0037555
121.967	0.032799	0.0022523
184.076	0.031637	0.0021725
117.07	0.0048317	0.00033179
179.093	-0.0095382	-0.00065499
139.056	-0.15028	-0.010319
118.061	-0.16888	-0.011597
190.993	-0.19513	-0.013399
282.192	-0.19514	-0.0134
102.035	-0.20492	-0.014072
354.286	-0.2508	-0.017222
263.955	-0.26557	-0.018237
167.034	-0.28258	-0.019405
171.066	-0.3214	-0.02207
292	-0.38303	-0.026302
244.191	-0.42659	-0.029294
387.908	-0.44343	-0.03045
277.181	-0.44809	-0.03077
288.225	-0.46853	-0.032174
146.981	-0.47973	-0.032943
247.097	-0.50602	-0.034748
392.036	-0.51137	-0.035115
181.989	-0.56477	-0.038783
255.196	-0.56485	-0.038788
152.039	-0.60966	-0.041865
304.3	-0.61195	-0.042023
471.94	-0.62505	-0.042922
128.05	-0.62939	-0.04322
394.293	-0.65072	-0.044685
244.08	-0.69044	-0.047413
205.116	-0.70242	-0.048235
348.202	-0.70504	-0.048415
224.145	-0.71548	-0.049132
211.119	-0.71976	-0.049426
270.984	-0.72062	-0.049485
144.982	-0.73263	-0.05031
353.902	-0.73618	-0.050553
145.986	-0.76692	-0.052664
154.061	-0.80155	-0.055043
148.079	-0.80877	-0.055538
347.96	-0.83016	-0.057007
305.173	-0.83391	-0.057265
243.158	-0.83618	-0.057421
128.02	-0.84261	-0.057862
126.063	-0.88502	-0.060775
106.086	-0.8933	-0.061343
312.23	-0.8976	-0.061638
236.223	-0.9744	-0.066912
305.173	-1.0103	-0.069378
251.047	-1.072	-0.073616
189.112	-1.0854	-0.074533
214.253	-1.11	-0.076226
201.113	-1.1412	-0.078365
335.126	-1.1558	-0.079369
196.155	-1.1744	-0.080645
264.107	-1.1952	-0.082077
273.168	-1.2085	-0.082989
136.084	-1.2636	-0.086773
336.156	-1.2849	-0.088235
218.046	-1.2929	-0.088785
236.222	-1.3371	-0.091816
133.098	-1.3445	-0.09233
226.181	-1.3516	-0.092812
262.048	-1.3742	-0.094365
274.882	-1.3818	-0.094885
275.147	-1.3823	-0.09492
270.027	-1.4045	-0.096444
263.009	-1.4653	-0.10062
269.248	-1.4667	-0.10072
180.11	-1.4833	-0.10185
254.014	-1.5426	-0.10593
169.084	-1.5711	-0.10789
262.096	-1.6169	-0.11104
147.077	-1.6171	-0.11105
363.215	-1.659	-0.11393
127.034	-1.7606	-0.1209
241.971	-1.8556	-0.12742
143.073	-1.8563	-0.12747
154.087	-1.8891	-0.12972
261.131	-1.8944	-0.13009
140.071	-1.8966	-0.13024
131.553	-1.9046	-0.13079
251.165	-1.9522	-0.13406
261.962	-1.9728	-0.13547
173.048	-1.9753	-0.13565
111.045	-2.0926	-0.1437
236.21	-2.1077	-0.14474
120.077	-2.1179	-0.14544
269.139	-2.125	-0.14592
171.175	-2.139	-0.14688
430.825	-2.1928	-0.15058
217.004	-2.205	-0.15142
327.051	-2.2152	-0.15212
261.131	-2.2226	-0.15263
329.949	-2.2334	-0.15337
175.112	-2.2404	-0.15385
144.982	-2.2459	-0.15423
352.298	-2.2564	-0.15495
291.984	-2.2619	-0.15533
341.233	-2.2925	-0.15742
157.076	-2.3451	-0.16104
149.06	-2.378	-0.1633
236.004	-2.4005	-0.16484
295.268	-2.4063	-0.16524
172.142	-2.4426	-0.16773
251	-2.448	-0.16811
332.28	-2.4634	-0.16916
163.148	-2.474	-0.16989
208.178	-2.5499	-0.1751
292	-2.6435	-0.18153
274.274	-2.6571	-0.18246
276.027	-2.6603	-0.18268
185.096	-2.6617	-0.18278
271.966	-2.666	-0.18307
444.738	-2.6801	-0.18404
160.089	-2.7172	-0.18659
174.082	-2.7175	-0.18661
161.081	-2.8607	-0.19644
190.072	-2.8672	-0.19689
217.108	-2.9328	-0.20139
255.007	-2.9806	-0.20468
352.898	-2.9854	-0.20501
341.233	-3.0155	-0.20707
219.111	-3.0179	-0.20724
352.183	-3.0833	-0.21173
275.278	-3.0914	-0.21228
289.163	-3.1329	-0.21513
237.034	-3.1673	-0.2175
266.197	-3.2096	-0.2204
211.11	-3.2267	-0.22157
358.259	-3.227	-0.22159
168.102	-3.2271	-0.2216
229.995	-3.2457	-0.22288
322.034	-3.2642	-0.22415
151.042	-3.2761	-0.22497
192.062	-3.344	-0.22963
236.223	-3.3934	-0.23302
311.186	-3.5227	-0.2419
356.91	-3.5295	-0.24237
200.238	-3.5967	-0.24698
273.168	-3.7164	-0.2552
259.191	-3.8211	-0.26239
167.978	-3.8338	-0.26327
138.089	-3.8402	-0.26371
215.257	-3.8532	-0.2646
239.149	-3.8639	-0.26533
278.914	-3.9345	-0.27018
123.972	-3.9451	-0.27091
341.233	-3.975	-0.27296
109.102	-3.9881	-0.27386
430.129	-4.0582	-0.27868
332.214	-4.0745	-0.2798
218.111	-4.1124	-0.2824
136.001	-4.1505	-0.28502
159.081	-4.168	-0.28622
236.21	-4.1887	-0.28764
121.029	-4.2321	-0.29062
188.128	-4.3106	-0.29601
121.069	-4.3122	-0.29612
121.967	-4.3156	-0.29635
324.327	-4.3456	-0.29841
145.986	-4.399	-0.30208
324.809	-4.4408	-0.30495
300.202	-4.4935	-0.30857
369.848	-4.505	-0.30936
143.061	-4.5335	-0.31131
122.548	-4.5594	-0.31309
309.228	-4.7435	-0.32574
225.65	-4.7497	-0.32616
164.067	-4.8969	-0.33627
258.111	-4.9075	-0.337
305.173	-5.0653	-0.34783
256.264	-5.0683	-0.34804
804.548	-5.08	-0.34885
211.985	-5.1201	-0.3516
280.097	-5.1744	-0.35533
167.013	-5.2096	-0.35774
783.576	-5.221	-0.35852
103.956	-5.3669	-0.36855
320.037	-5.3714	-0.36885
249.976	-5.4171	-0.37199
128.079	-5.4305	-0.37291
250.119	-5.4751	-0.37597
317.194	-5.4906	-0.37704
179.144	-5.5313	-0.37984
169.046	-5.6717	-0.38947
250.973	-5.6775	-0.38987
112.978	-5.725	-0.39314
209.165	-5.8801	-0.40379
230.248	-5.9238	-0.40679
103.956	-6.0421	-0.41491
309.989	-6.0845	-0.41782
156.081	-6.0849	-0.41785
279.972	-6.3131	-0.43352
167.082	-6.3574	-0.43656
143.086	-6.4438	-0.4425
143.997	-6.6031	-0.45343
248.807	-6.6625	-0.45751
241.144	-6.7988	-0.46688
131.082	-6.9975	-0.48052
146.981	-7.0993	-0.48751
164.079	-7.1466	-0.49075
155.068	-7.1634	-0.49191
235.169	-7.2194	-0.49576
281.006	-7.4689	-0.51289
214.253	-7.4771	-0.51346
250.804	-7.6122	-0.52273
323.201	-7.6248	-0.5236
261.012	-7.6659	-0.52642
315.178	-7.7648	-0.53321
103.04	-7.7721	-0.53371
244.96	-7.7826	-0.53443
221.153	-7.8874	-0.54162
213.146	-7.9084	-0.54307
141.051	-8.0114	-0.55014
125.987	-8.0723	-0.55433
267.979	-8.0921	-0.55569
252.181	-8.2295	-0.56512
181.159	-8.2556	-0.56691
313.143	-8.2989	-0.56989
107.05	-8.51	-0.58438
260.05	-8.6297	-0.5926
258.958	-8.6703	-0.59539
276.027	-8.8954	-0.61085
187.156	-8.988	-0.61721
354.972	-9.0506	-0.62151
147.066	-9.1459	-0.62805
210.051	-9.7589	-0.67014
146.129	-9.8599	-0.67708
267.102	-10.337	-0.70984
332.17	-10.732	-0.73695
297.243	-10.754	-0.73851
238.034	-11.319	-0.77728
162.008	-11.909	-0.81776
253.011	-11.997	-0.82383
237.196	-12.033	-0.8263

## Sheet: matched ions
		m/z		Compound	Name	Formula	Monoisotopic Mass	Adduct	Adduct M/Z	Delta (ppm)
		135.003		HMDB0030816	6-Acetyl-2,2-dimethyl-2H-1-benzopyran	C13H14O2	202.099	M+H	203.107	2
		203.107		HMDB0031663	3-(3-Methylbutylidene)-1(3H)-isobenzofuranone	C13H14O2	202.099	M+H	203.107	2
		206.101		HMDB0036394	N-Methylcalystegine C1	C8H15NO5	205.095	M+H	206.102	7
		256.069		HMDB0039588	Panaxynol	C17H24O	244.183	M+Na	267.172	2
		267.172		HMDB0031867	4-Acetyl-6-tert-butyl-1,1-dimethylindane	C17H24O	244.183	M+Na	267.172	2
		358.202		HMDB0030146	(3xi,6E)-1,7-Diphenyl-6-hepten-3-ol	C19H22O	266.167	M+H	267.174	7
		421.318		HMDB0001924	Atenolol	C14H22N2O3	266.163	M+H	267.17	8
		435.221		HMDB0015411	Practolol	C14H22N2O3	266.163	M+H	267.17	8
		457.203		HMDB0060988	5-hydroxypropafenone	C21H27NO4	357.194	M+H	358.201	2
				HMDB0030213	(S)-Laudanosine	C21H27NO4	357.194	M+H	358.201	2
				HMDB0014982	Nalbuphine	C21H27NO4	357.194	M+H	358.201	2
				HMDB0040815	Nb-Palmitoyltryptamine	C26H42N2O	398.33	M+Na	421.319	2
				HMDB0061126	4,5-Dihydro-drospirenone-3-sulfate	C24H34O5S	434.213	M+H	435.22	2
				HMDB0014326	Flunisolide	C24H31FO6	434.211	M+H	435.218	7
				HMDB0061126	4,5-Dihydro-drospirenone-3-sulfate	C24H34O5S	434.213	M+Na	457.202	2
				HMDB0014843	Delavirdine	C22H28N6O3S	456.194	M+H	457.202	2
				HMDB0014326	Flunisolide	C24H31FO6	434.211	M+Na	457.2	7
